# Supplementary material for: RNA sequencing, selection of reference genes and demonstration of feeding RNAi in Thrips tabaci (Lind.) (Thysanoptera: Thripidae)
Source: BMC Mol Biol. 2019 Feb 18;20:6. doi: 10.1186/s12867-019-0123-1 (PMC6380046; doi:10.1186/s12867-019-0123-1)
Supplement: Supplementary file 1 — Additional file 1. Annotations of T. tabaci CDS sequences. [file 12867_2019_123_MOESM1_ESM.xls]

## Sheet: SI_Sample
Sequence name	Sequence length	Hit Description	Hit Accession	E-Value	Similarity	Alignment length
CDS_1_transcript_1	456	gi|938051702|gb|KPP59043.1|60S ribosomal protein L31-like [Scleropages formosus]	KPP59043	6.59852e-49	91	100
CDS_2_transcript_2	456	gi|938051702|gb|KPP59043.1|60S ribosomal protein L31-like [Scleropages formosus]	KPP59043	6.59852e-49	91	100
CDS_3_transcript_3	456	gi|938051702|gb|KPP59043.1|60S ribosomal protein L31-like [Scleropages formosus]	KPP59043	6.59852e-49	91	100
CDS_4_transcript_4	1980	gi|472279461|gb|AGI37646.1|heat shock cognate 70-2 protein [Frankliniella occidentalis]	AGI37646	0	98	660
CDS_5_transcript_13	381	gi|749735421|ref|XP_011153878.1|PREDICTED: myosin heavy chain, muscle isoform X21 [Harpegnathos saltator]	XP_011153878	4.70714e-46	89	127
CDS_6_transcript_15	2115	gi|826460213|ref|XP_012534051.1|PREDICTED: myosin heavy chain, muscle isoform X5 [Monomorium pharaonis]	XP_012534051	0	91	648
CDS_7_transcript_15	534	gi|817065950|ref|XP_012254793.1|PREDICTED: myosin heavy chain, muscle isoform X19 [Athalia rosae]	XP_012254793	1.43082e-15	77	122
CDS_8_transcript_15	1008	gi|817222244|ref|XP_012286517.1|PREDICTED: myosin heavy chain, muscle isoform X1 [Orussus abietinus] >gi|817222250|ref|XP_012286520.1| PREDICTED: myosin heavy chain, muscle isoform X1 [Orussus abietinus]	XP_012286517	2.22182e-116	94	269
CDS_9_transcript_15	2607	gi|817222290|ref|XP_012286536.1|PREDICTED: myosin heavy chain, muscle isoform X16 [Orussus abietinus]	XP_012286536	0	97	572
CDS_10_transcript_17	1008	gi|817222244|ref|XP_012286517.1|PREDICTED: myosin heavy chain, muscle isoform X1 [Orussus abietinus] >gi|817222250|ref|XP_012286520.1| PREDICTED: myosin heavy chain, muscle isoform X1 [Orussus abietinus]	XP_012286517	2.22182e-116	94	269
CDS_11_transcript_17	2115	gi|817222262|ref|XP_012286524.1|PREDICTED: myosin heavy chain, muscle isoform X6 [Orussus abietinus]	XP_012286524	0	91	649
CDS_12_transcript_17	2325	gi|817065930|ref|XP_012254782.1|PREDICTED: myosin heavy chain, muscle isoform X9 [Athalia rosae]	XP_012254782	0	96	572
CDS_13_transcript_18	1146	gi|861652547|gb|KMQ98382.1|myosin heavy muscle [Lasius niger]	KMQ98382	2.48444e-106	95	172
CDS_14_transcript_18	1125	gi|861652547|gb|KMQ98382.1|myosin heavy muscle [Lasius niger]	KMQ98382	2.73672e-106	95	172
CDS_15_transcript_19	1008	gi|817222244|ref|XP_012286517.1|PREDICTED: myosin heavy chain, muscle isoform X1 [Orussus abietinus] >gi|817222250|ref|XP_012286520.1| PREDICTED: myosin heavy chain, muscle isoform X1 [Orussus abietinus]	XP_012286517	2.22182e-116	94	269
CDS_16_transcript_19	2115	gi|826460213|ref|XP_012534051.1|PREDICTED: myosin heavy chain, muscle isoform X5 [Monomorium pharaonis]	XP_012534051	0	91	648
CDS_17_transcript_19	2280	gi|817222290|ref|XP_012286536.1|PREDICTED: myosin heavy chain, muscle isoform X16 [Orussus abietinus]	XP_012286536	0	97	572
CDS_18_transcript_19	303	gi|985419440|ref|XP_015375235.1|PREDICTED: myosin heavy chain, muscle isoform X26 [Diuraphis noxia]	XP_015375235	1.36185e-12	88	100
CDS_19_transcript_21	1296	gi|817065948|ref|XP_012254791.1|PREDICTED: myosin heavy chain, muscle isoform X18 [Athalia rosae]	XP_012254791	3.53999e-127	90	345
CDS_20_transcript_21	2325	gi|817065930|ref|XP_012254782.1|PREDICTED: myosin heavy chain, muscle isoform X9 [Athalia rosae]	XP_012254782	0	96	572
CDS_21_transcript_21	2403	gi|826460213|ref|XP_012534051.1|PREDICTED: myosin heavy chain, muscle isoform X5 [Monomorium pharaonis]	XP_012534051	0	91	648
CDS_22_transcript_22	1143	gi|861652547|gb|KMQ98382.1|myosin heavy muscle [Lasius niger]	KMQ98382	2.37538e-106	96	172
CDS_23_transcript_22	1122	gi|861652547|gb|KMQ98382.1|myosin heavy muscle [Lasius niger]	KMQ98382	2.34755e-106	96	172
CDS_24_transcript_23	1008	gi|817222244|ref|XP_012286517.1|PREDICTED: myosin heavy chain, muscle isoform X1 [Orussus abietinus] >gi|817222250|ref|XP_012286520.1| PREDICTED: myosin heavy chain, muscle isoform X1 [Orussus abietinus]	XP_012286517	2.22182e-116	94	269
CDS_25_transcript_23	2325	gi|817065930|ref|XP_012254782.1|PREDICTED: myosin heavy chain, muscle isoform X9 [Athalia rosae]	XP_012254782	0	96	572
CDS_26_transcript_23	2115	gi|826460213|ref|XP_012534051.1|PREDICTED: myosin heavy chain, muscle isoform X5 [Monomorium pharaonis]	XP_012534051	0	91	648
CDS_27_transcript_29	594	gi|70909757|emb|CAJ17304.1|ribosomal protein L19e [Meladema coriacea]	CAJ17304	5.80677e-54	68	204
CDS_28_transcript_41	408	No Blast Hit
CDS_29_transcript_44	1170	gi|646718805|gb|KDR21139.1|STE20-related kinase adapter protein alpha [Zootermopsis nevadensis]	KDR21139	5.78063e-142	73	374
CDS_30_transcript_51	342	gi|506968301|gb|AGM32494.1|60S ribosomal protein L4-like protein, partial [Coptotermes formosanus]	AGM32494	5.70304e-70	96	114
CDS_31_transcript_52	360	gi|943937279|ref|XP_014369318.1|PREDICTED: 60S ribosomal protein L4 [Papilio machaon]	XP_014369318	3.50422e-59	87	120
CDS_32_transcript_55	342	gi|506968301|gb|AGM32494.1|60S ribosomal protein L4-like protein, partial [Coptotermes formosanus]	AGM32494	9.18807e-70	96	114
CDS_33_transcript_56	360	gi|943937279|ref|XP_014369318.1|PREDICTED: 60S ribosomal protein L4 [Papilio machaon]	XP_014369318	3.50422e-59	87	120
CDS_34_transcript_59	1011	gi|939260311|ref|XP_014250009.1|PREDICTED: serine/threonine-protein kinase MARK2-like isoform X12 [Cimex lectularius] >gi|939260313|ref|XP_014250010.1| PREDICTED: serine/threonine-protein kinase MARK2-like isoform X12 [Cimex lectularius]	XP_014250009	6.41194e-178	84	337
CDS_35_transcript_61	348	gi|646709938|gb|KDR15593.1|MAP/microtubule affinity-regulating kinase 3, partial [Zootermopsis nevadensis]	KDR15593	6.12272e-18	67	106
CDS_36_transcript_64	327	gi|768438975|ref|XP_011561097.1|PREDICTED: serine/threonine-protein kinase MARK2-like [Plutella xylostella]	XP_011561097	1.5981e-67	96	108
CDS_37_transcript_67	321	No Blast Hit
CDS_38_transcript_68	342	gi|951531116|ref|XP_014469383.1|PREDICTED: myosin light chain alkali [Dinoponera quadriceps]	XP_014469383	7.90843e-48	89	112
CDS_39_transcript_77	972	gi|913308360|ref|XP_013184713.1|PREDICTED: uncharacterized protein LOC106130420 [Amyelois transitella]	XP_013184713	1.1265e-23	45	318
CDS_40_transcript_78	819	gi|646709567|gb|KDR15367.1|Scavenger mRNA-decapping enzyme DcpS [Zootermopsis nevadensis]	KDR15367	2.13437e-91	70	262
CDS_41_transcript_79	315	gi|241010575|ref|XP_002405324.1|cargo transport protein EMP24, putative [Ixodes scapularis] >gi|215491735|gb|EEC01376.1| cargo transport protein EMP24, putative [Ixodes scapularis]	XP_002405324	8.77523e-53	90	104
CDS_42_transcript_80	435	gi|675377693|gb|KFM70595.1|Transmembrane emp24 domain-containing protein 2, partial [Stegodyphus mimosarum]	KFM70595	2.61027e-79	91	143
CDS_43_transcript_81	2067	gi|817081777|ref|XP_012263420.1|PREDICTED: HEAT repeat-containing protein 3 [Athalia rosae]	XP_012263420	5.43678e-124	56	694
CDS_44_transcript_82	552	gi|939239517|ref|XP_014262484.1|PREDICTED: myosin-binding protein C, cardiac-type-like [Cimex lectularius]	XP_014262484	7.42095e-73	92	126
CDS_45_transcript_83	705	gi|970909159|ref|XP_015120699.1|PREDICTED: ribosomal RNA processing protein 36 homolog [Diachasma alloeum]	XP_015120699	7.41539e-59	78	211
CDS_46_transcript_85	1491	gi|646694900|gb|KDR08159.1|RNA-binding protein 34 [Zootermopsis nevadensis]	KDR08159	6.00678e-66	56	338
CDS_47_transcript_86	1578	gi|194440585|dbj|BAG65665.1|vasa [Gryllus bimaculatus]	BAG65665	0	81	434
CDS_48_transcript_87	3774	gi|242019922|ref|XP_002430407.1|Neuroglian precursor, putative [Pediculus humanus corporis] >gi|212515537|gb|EEB17669.1| Neuroglian precursor, putative [Pediculus humanus corporis]	XP_002430407	0	84	1253
CDS_49_transcript_106	504	gi|951576871|ref|XP_014486359.1|PREDICTED: lipase 3-like isoform X2 [Dinoponera quadriceps]	XP_014486359	1.63904e-17	59	116
CDS_50_transcript_108	4209	gi|130582|sp|P10978.1|POLX_TOBACRecName: Full=Retrovirus-related Pol polyprotein from transposon TNT 1-94; Includes: RecName: Full=Protease; Includes: RecName: Full=Reverse transcriptase; Includes: RecName: Full=Endonuclease >gi|20045|emb|CAA32025.1| unnamed protein product [Nicotiana tabacum]	P10978	0	51	1183
CDS_51_transcript_110	402	No Blast Hit
CDS_52_transcript_111	330	No Blast Hit
CDS_53_transcript_113	3741	gi|646709647|gb|KDR15406.1|Myosin heavy chain 95F [Zootermopsis nevadensis]	KDR15406	0	85	1266
CDS_54_transcript_122	1104	gi|817072959|ref|XP_012258598.1|PREDICTED: kinesin-like protein unc-104 isoform X7 [Athalia rosae]	XP_012258598	6.45688e-142	78	362
CDS_55_transcript_123	1539	gi|805766501|ref|XP_012135279.1|PREDICTED: kinesin-like protein unc-104 isoform X4 [Megachile rotundata]	XP_012135279	0	89	523
CDS_56_transcript_124	2499	gi|817196911|ref|XP_012274056.1|PREDICTED: kinesin-like protein unc-104 isoform X7 [Orussus abietinus]	XP_012274056	0	85	857
CDS_57_transcript_125	831	gi|157126401|ref|XP_001654620.1|AAEL010500-PA [Aedes aegypti] >gi|14495354|gb|AAK64286.1|AF384858_1 glutathione S-transferase [Aedes aegypti] >gi|108873306|gb|EAT37531.1| AAEL010500-PA [Aedes aegypti]	XP_001654620	1.19983e-60	69	214
CDS_58_transcript_127	1794	gi|665788486|ref|XP_008559840.1|PREDICTED: phenoloxidase 2 [Microplitis demolitor]	XP_008559840	4.52263e-170	68	477
CDS_59_transcript_130	483	gi|759059673|ref|XP_011339105.1|PREDICTED: uncharacterized protein LOC105280330 [Cerapachys biroi]	XP_011339105	2.31887e-67	82	154
CDS_60_transcript_141	798	gi|170073811|ref|XP_001870443.1|cytochrome P450 4d8 [Culex quinquefasciatus] >gi|167870454|gb|EDS33837.1| cytochrome P450 4d8 [Culex quinquefasciatus]	XP_001870443	8.40475e-55	67	198
CDS_61_transcript_145	648	gi|929347024|ref|XP_014092368.1|PREDICTED: cytochrome P450 4d2 isoform X2 [Bactrocera oleae]	XP_014092368	1.30583e-34	68	132
CDS_62_transcript_146	315	No Blast Hit
CDS_63_transcript_154	990	gi|157136674|ref|XP_001663817.1|AAEL013608-PA [Aedes aegypti] >gi|108869894|gb|EAT34119.1| AAEL013608-PA [Aedes aegypti]	XP_001663817	3.64578e-135	80	347
CDS_64_transcript_157	303	No Blast Hit
CDS_65_transcript_168	405	No Blast Hit
CDS_66_transcript_173	411	No Blast Hit
CDS_67_transcript_177	705	gi|939695309|ref|XP_014291754.1|PREDICTED: uncharacterized protein LOC106690739 [Halyomorpha halys]	XP_014291754	1.60407e-17	48	249
CDS_68_transcript_179	1422	gi|260099961|pdb|3HHS|BChain B, Crystal Structure Of Manduca Sexta Prophenoloxidase	3HHS	3.23999e-94	55	473
CDS_69_transcript_182	342	gi|195024552|ref|XP_001985894.1|GH21065 [Drosophila grimshawi] >gi|193901894|gb|EDW00761.1| GH21065 [Drosophila grimshawi]	XP_001985894	4.00389e-23	63	91
CDS_70_transcript_197	516	No Blast Hit
CDS_71_transcript_206	399	gi|591433329|gb|EXL66615.1|hypothetical protein FOPG_17232 [Fusarium oxysporum f. sp. conglutinans race 2 54008]	EXL66615	2.24652e-20	59	137
CDS_72_transcript_226	1332	gi|646703306|gb|KDR12067.1|Origin recognition complex subunit 4 [Zootermopsis nevadensis]	KDR12067	1.01271e-149	68	420
CDS_73_transcript_228	315	gi|646723548|gb|KDR24122.1|hypothetical protein L798_03777, partial [Zootermopsis nevadensis]	KDR24122	3.98807e-38	77	112
CDS_74_transcript_241	324	gi|332001630|gb|AED99066.1|cytochrome P450 [Frankliniella occidentalis]	AED99066	1.19044e-10	77	45
CDS_75_transcript_249	861	gi|939670707|ref|XP_014282089.1|PREDICTED: integral membrane protein 2C [Halyomorpha halys]	XP_014282089	3.96869e-43	61	233
CDS_76_transcript_250	978	gi|646700551|gb|KDR10661.1|hypothetical protein L798_14338 [Zootermopsis nevadensis]	KDR10661	2.59565e-23	66	136
CDS_77_transcript_278	513	gi|585664026|ref|XP_006887286.1|PREDICTED: poly [ADP-ribose] polymerase 12 [Elephantulus edwardii]	XP_006887286	1.43818e-07	52	103
CDS_78_transcript_281	324	No Blast Hit
CDS_79_transcript_285	342	No Blast Hit
CDS_80_transcript_287	1023	gi|206730755|gb|ACI16653.1|esterase 1 [Liposcelis bostrychophila]	ACI16653	1.52405e-41	51	333
CDS_81_transcript_287	1023	gi|206730755|gb|ACI16653.1|esterase 1 [Liposcelis bostrychophila]	ACI16653	1.52405e-41	51	333
CDS_82_transcript_303	639	gi|646702175|gb|KDR11544.1|Phosphatidylinositol-glycan biosynthesis class X protein [Zootermopsis nevadensis]	KDR11544	1.24488e-55	61	211
CDS_83_transcript_308	396	gi|294846836|gb|ADF43491.1|carboxyl/choline esterase CCE025a [Helicoverpa armigera]	ADF43491	1.0053e-18	62	116
CDS_84_transcript_308	525	gi|646707190|gb|KDR14051.1|Esterase FE4 [Zootermopsis nevadensis]	KDR14051	1.59768e-24	55	170
CDS_85_transcript_316	426	No Blast Hit
CDS_86_transcript_342	438	No Blast Hit
CDS_87_transcript_345	315	No Blast Hit
CDS_88_transcript_346	1497	No Blast Hit
CDS_89_transcript_348	327	gi|780633766|ref|XP_011686121.1|PREDICTED: uncharacterized protein LOC105448935 isoform X2 [Wasmannia auropunctata]	XP_011686121	3.72721e-07	60	82
CDS_90_transcript_350	372	gi|646704207|gb|KDR12525.1|Lactase-phlorizin hydrolase [Zootermopsis nevadensis]	KDR12525	5.71883e-21	74	74
CDS_91_transcript_354	456	gi|913301520|ref|XP_013200046.1|PREDICTED: myrosinase 1-like [Amyelois transitella]	XP_013200046	2.65187e-14	64	78
CDS_92_transcript_357	444	gi|861630568|gb|KMQ90088.1|gag-pol polyprotein [Lasius niger]	KMQ90088	3.53407e-41	74	150
CDS_93_transcript_359	2844	gi|861630568|gb|KMQ90088.1|gag-pol polyprotein [Lasius niger]	KMQ90088	0	56	820
CDS_94_transcript_361	564	gi|861619929|gb|KMQ87150.1|gag-pol polyprotein [Lasius niger]	KMQ87150	9.79751e-23	55	176
CDS_95_transcript_373	432	gi|646722614|gb|KDR23545.1|Tetratricopeptide repeat protein 1 [Zootermopsis nevadensis]	KDR23545	3.16351e-25	73	109
CDS_96_transcript_375	585	gi|646699394|gb|KDR10024.1|hypothetical protein L798_15686 [Zootermopsis nevadensis]	KDR10024	1.33446e-08	45	187
CDS_97_transcript_376	369	gi|646699394|gb|KDR10024.1|hypothetical protein L798_15686 [Zootermopsis nevadensis]	KDR10024	2.4091e-53	89	108
CDS_98_transcript_378	951	gi|646720100|gb|KDR21947.1|Leucine-rich repeat-containing protein 59 [Zootermopsis nevadensis]	KDR21947	6.76239e-46	76	135
CDS_99_transcript_391	1845	gi|646712236|gb|KDR17084.1|ATP-dependent Clp protease ATP-binding subunit clpX-like, mitochondrial [Zootermopsis nevadensis]	KDR17084	0	89	508
CDS_100_transcript_421	1740	gi|646700283|gb|KDR10487.1|BTB/POZ domain-containing protein 10 [Zootermopsis nevadensis]	KDR10487	0	85	419
CDS_101_transcript_431	1011	gi|939260311|ref|XP_014250009.1|PREDICTED: serine/threonine-protein kinase MARK2-like isoform X12 [Cimex lectularius] >gi|939260313|ref|XP_014250010.1| PREDICTED: serine/threonine-protein kinase MARK2-like isoform X12 [Cimex lectularius]	XP_014250009	6.41194e-178	84	337
CDS_102_transcript_432	321	No Blast Hit
CDS_103_transcript_434	348	gi|646709938|gb|KDR15593.1|MAP/microtubule affinity-regulating kinase 3, partial [Zootermopsis nevadensis]	KDR15593	6.12272e-18	67	106
CDS_104_transcript_437	327	gi|768438975|ref|XP_011561097.1|PREDICTED: serine/threonine-protein kinase MARK2-like [Plutella xylostella]	XP_011561097	1.5981e-67	96	108
CDS_105_transcript_440	342	gi|506968301|gb|AGM32494.1|60S ribosomal protein L4-like protein, partial [Coptotermes formosanus]	AGM32494	9.18807e-70	96	114
CDS_106_transcript_441	360	gi|943937279|ref|XP_014369318.1|PREDICTED: 60S ribosomal protein L4 [Papilio machaon]	XP_014369318	3.50422e-59	87	120
CDS_107_transcript_444	342	gi|506968301|gb|AGM32494.1|60S ribosomal protein L4-like protein, partial [Coptotermes formosanus]	AGM32494	5.70304e-70	96	114
CDS_108_transcript_445	360	gi|943937279|ref|XP_014369318.1|PREDICTED: 60S ribosomal protein L4 [Papilio machaon]	XP_014369318	3.50422e-59	87	120
CDS_109_transcript_448	432	gi|907678419|ref|XP_013105894.1|PREDICTED: pupal cuticle protein [Stomoxys calcitrans]	XP_013105894	3.15216e-19	61	94
CDS_110_transcript_450	3774	gi|242019922|ref|XP_002430407.1|Neuroglian precursor, putative [Pediculus humanus corporis] >gi|212515537|gb|EEB17669.1| Neuroglian precursor, putative [Pediculus humanus corporis]	XP_002430407	0	84	1253
CDS_111_transcript_451	1170	gi|646718805|gb|KDR21139.1|STE20-related kinase adapter protein alpha [Zootermopsis nevadensis]	KDR21139	5.78063e-142	73	374
CDS_112_transcript_452	2067	gi|817081777|ref|XP_012263420.1|PREDICTED: HEAT repeat-containing protein 3 [Athalia rosae]	XP_012263420	5.43678e-124	56	694
CDS_113_transcript_453	552	gi|939239517|ref|XP_014262484.1|PREDICTED: myosin-binding protein C, cardiac-type-like [Cimex lectularius]	XP_014262484	7.42095e-73	92	126
CDS_114_transcript_454	705	gi|970909159|ref|XP_015120699.1|PREDICTED: ribosomal RNA processing protein 36 homolog [Diachasma alloeum]	XP_015120699	7.41539e-59	78	211
CDS_115_transcript_456	1491	gi|646694900|gb|KDR08159.1|RNA-binding protein 34 [Zootermopsis nevadensis]	KDR08159	6.00678e-66	56	338
CDS_116_transcript_457	1578	gi|194440585|dbj|BAG65665.1|vasa [Gryllus bimaculatus]	BAG65665	0	81	434
CDS_117_transcript_458	309	gi|952529577|gb|KRT83054.1|hypothetical protein AMK59_3731, partial [Oryctes borbonicus]	KRT83054	1.86656e-29	85	69
CDS_118_transcript_462	819	gi|646709567|gb|KDR15367.1|Scavenger mRNA-decapping enzyme DcpS [Zootermopsis nevadensis]	KDR15367	2.13437e-91	70	262
CDS_119_transcript_463	972	gi|913308360|ref|XP_013184713.1|PREDICTED: uncharacterized protein LOC106130420 [Amyelois transitella]	XP_013184713	1.1265e-23	45	318
CDS_120_transcript_464	342	gi|951531116|ref|XP_014469383.1|PREDICTED: myosin light chain alkali [Dinoponera quadriceps]	XP_014469383	7.90843e-48	89	112
CDS_121_transcript_470	1740	gi|646700283|gb|KDR10487.1|BTB/POZ domain-containing protein 10 [Zootermopsis nevadensis]	KDR10487	0	85	419
CDS_122_transcript_475	504	gi|951576871|ref|XP_014486359.1|PREDICTED: lipase 3-like isoform X2 [Dinoponera quadriceps]	XP_014486359	1.63904e-17	59	116
CDS_123_transcript_480	4209	gi|130582|sp|P10978.1|POLX_TOBACRecName: Full=Retrovirus-related Pol polyprotein from transposon TNT 1-94; Includes: RecName: Full=Protease; Includes: RecName: Full=Reverse transcriptase; Includes: RecName: Full=Endonuclease >gi|20045|emb|CAA32025.1| unnamed protein product [Nicotiana tabacum]	P10978	0	51	1183
CDS_124_transcript_482	402	No Blast Hit
CDS_125_transcript_483	330	No Blast Hit
CDS_126_transcript_495	405	No Blast Hit
CDS_127_transcript_497	411	No Blast Hit
CDS_128_transcript_503	705	gi|939695309|ref|XP_014291754.1|PREDICTED: uncharacterized protein LOC106690739 [Halyomorpha halys]	XP_014291754	1.60407e-17	48	249
CDS_129_transcript_510	483	gi|759059673|ref|XP_011339105.1|PREDICTED: uncharacterized protein LOC105280330 [Cerapachys biroi]	XP_011339105	2.31887e-67	82	154
CDS_130_transcript_519	648	gi|929347024|ref|XP_014092368.1|PREDICTED: cytochrome P450 4d2 isoform X2 [Bactrocera oleae]	XP_014092368	1.30583e-34	68	132
CDS_131_transcript_521	798	gi|170073811|ref|XP_001870443.1|cytochrome P450 4d8 [Culex quinquefasciatus] >gi|167870454|gb|EDS33837.1| cytochrome P450 4d8 [Culex quinquefasciatus]	XP_001870443	8.40475e-55	67	198
CDS_132_transcript_523	315	No Blast Hit
CDS_133_transcript_532	990	gi|157136674|ref|XP_001663817.1|AAEL013608-PA [Aedes aegypti] >gi|108869894|gb|EAT34119.1| AAEL013608-PA [Aedes aegypti]	XP_001663817	3.64578e-135	80	347
CDS_134_transcript_533	876	gi|939688762|ref|XP_014288292.1|PREDICTED: uncharacterized protein LOC106688385 [Halyomorpha halys]	XP_014288292	2.6036e-28	49	252
CDS_135_transcript_533	303	No Blast Hit
CDS_136_transcript_538	1794	gi|665788486|ref|XP_008559840.1|PREDICTED: phenoloxidase 2 [Microplitis demolitor]	XP_008559840	4.52263e-170	68	477
CDS_137_transcript_540	831	gi|157126401|ref|XP_001654620.1|AAEL010500-PA [Aedes aegypti] >gi|14495354|gb|AAK64286.1|AF384858_1 glutathione S-transferase [Aedes aegypti] >gi|108873306|gb|EAT37531.1| AAEL010500-PA [Aedes aegypti]	XP_001654620	1.19983e-60	69	214
CDS_138_transcript_541	1104	gi|817072959|ref|XP_012258598.1|PREDICTED: kinesin-like protein unc-104 isoform X7 [Athalia rosae]	XP_012258598	6.45688e-142	78	362
CDS_139_transcript_542	1539	gi|805766501|ref|XP_012135279.1|PREDICTED: kinesin-like protein unc-104 isoform X4 [Megachile rotundata]	XP_012135279	0	89	523
CDS_140_transcript_543	2499	gi|817196911|ref|XP_012274056.1|PREDICTED: kinesin-like protein unc-104 isoform X7 [Orussus abietinus]	XP_012274056	0	85	857
CDS_141_transcript_548	1422	gi|260099961|pdb|3HHS|BChain B, Crystal Structure Of Manduca Sexta Prophenoloxidase	3HHS	3.23999e-94	55	473
CDS_142_transcript_553	342	gi|195024552|ref|XP_001985894.1|GH21065 [Drosophila grimshawi] >gi|193901894|gb|EDW00761.1| GH21065 [Drosophila grimshawi]	XP_001985894	4.00389e-23	63	91
CDS_143_transcript_567	516	No Blast Hit
CDS_144_transcript_580	1845	gi|646712236|gb|KDR17084.1|ATP-dependent Clp protease ATP-binding subunit clpX-like, mitochondrial [Zootermopsis nevadensis]	KDR17084	0	89	508
CDS_145_transcript_601	639	gi|646702175|gb|KDR11544.1|Phosphatidylinositol-glycan biosynthesis class X protein [Zootermopsis nevadensis]	KDR11544	1.24488e-55	61	211
CDS_146_transcript_606	396	gi|294846836|gb|ADF43491.1|carboxyl/choline esterase CCE025a [Helicoverpa armigera]	ADF43491	9.11896e-19	62	116
CDS_147_transcript_606	525	gi|646707190|gb|KDR14051.1|Esterase FE4 [Zootermopsis nevadensis]	KDR14051	2.01381e-21	55	170
CDS_148_transcript_616	426	No Blast Hit
CDS_149_transcript_633	324	No Blast Hit
CDS_150_transcript_636	342	No Blast Hit
CDS_151_transcript_638	1023	gi|206730755|gb|ACI16653.1|esterase 1 [Liposcelis bostrychophila]	ACI16653	2.58997e-42	51	333
CDS_152_transcript_638	1023	gi|206730755|gb|ACI16653.1|esterase 1 [Liposcelis bostrychophila]	ACI16653	2.58997e-42	51	333
CDS_153_transcript_652	324	gi|332001630|gb|AED99066.1|cytochrome P450 [Frankliniella occidentalis]	AED99066	1.19044e-10	77	45
CDS_154_transcript_668	978	gi|646700551|gb|KDR10661.1|hypothetical protein L798_14338 [Zootermopsis nevadensis]	KDR10661	2.59565e-23	66	136
CDS_155_transcript_669	861	gi|939670707|ref|XP_014282089.1|PREDICTED: integral membrane protein 2C [Halyomorpha halys]	XP_014282089	3.96869e-43	61	233
CDS_156_transcript_679	513	gi|585664026|ref|XP_006887286.1|PREDICTED: poly [ADP-ribose] polymerase 12 [Elephantulus edwardii]	XP_006887286	1.43818e-07	52	103
CDS_157_transcript_707	432	gi|646722614|gb|KDR23545.1|Tetratricopeptide repeat protein 1 [Zootermopsis nevadensis]	KDR23545	3.16351e-25	73	109
CDS_158_transcript_709	585	gi|646699394|gb|KDR10024.1|hypothetical protein L798_15686 [Zootermopsis nevadensis]	KDR10024	1.33446e-08	45	187
CDS_159_transcript_710	369	gi|646699394|gb|KDR10024.1|hypothetical protein L798_15686 [Zootermopsis nevadensis]	KDR10024	2.4091e-53	89	108
CDS_160_transcript_712	951	gi|646720100|gb|KDR21947.1|Leucine-rich repeat-containing protein 59 [Zootermopsis nevadensis]	KDR21947	6.76239e-46	76	135
CDS_161_transcript_715	438	No Blast Hit
CDS_162_transcript_718	564	gi|861619929|gb|KMQ87150.1|gag-pol polyprotein [Lasius niger]	KMQ87150	9.79751e-23	55	176
CDS_163_transcript_720	2844	gi|861630568|gb|KMQ90088.1|gag-pol polyprotein [Lasius niger]	KMQ90088	0	56	820
CDS_164_transcript_723	444	gi|861630568|gb|KMQ90088.1|gag-pol polyprotein [Lasius niger]	KMQ90088	3.53407e-41	74	150
CDS_165_transcript_730	372	gi|646704207|gb|KDR12525.1|Lactase-phlorizin hydrolase [Zootermopsis nevadensis]	KDR12525	5.71883e-21	74	74
CDS_166_transcript_733	456	gi|913301520|ref|XP_013200046.1|PREDICTED: myrosinase 1-like [Amyelois transitella]	XP_013200046	2.65187e-14	64	78
CDS_167_transcript_737	315	No Blast Hit
CDS_168_transcript_738	1497	No Blast Hit
CDS_169_transcript_740	327	gi|780633766|ref|XP_011686121.1|PREDICTED: uncharacterized protein LOC105448935 isoform X2 [Wasmannia auropunctata]	XP_011686121	3.72721e-07	60	82
CDS_170_transcript_744	315	gi|646723548|gb|KDR24122.1|hypothetical protein L798_03777, partial [Zootermopsis nevadensis]	KDR24122	3.98807e-38	77	112
CDS_171_transcript_745	1332	gi|646703306|gb|KDR12067.1|Origin recognition complex subunit 4 [Zootermopsis nevadensis]	KDR12067	1.01271e-149	68	420
CDS_172_transcript_765	399	gi|758200572|ref|XP_011322648.1|hypothetical protein FGSG_03121 [Fusarium graminearum PH-1] >gi|558860066|gb|ESU10149.1| hypothetical protein FGSG_03121 [Fusarium graminearum PH-1] >gi|596545446|gb|EYB25521.1| hypothetical protein FG05_03121 [Fusarium graminearum] >gi|699038833|emb|CEF77859.1| unnamed protein product [Fusarium graminearum]	XP_011322648	8.63031e-23	59	132
CDS_173_transcript_776	3741	gi|646709647|gb|KDR15406.1|Myosin heavy chain 95F [Zootermopsis nevadensis]	KDR15406	0	85	1266
CDS_174_transcript_777	777	gi|646713608|gb|KDR17899.1|Cation-dependent mannose-6-phosphate receptor [Zootermopsis nevadensis]	KDR17899	2.49394e-25	48	239
CDS_175_transcript_786	303	gi|766935289|ref|XP_011500004.1|PREDICTED: 60S ribosomal protein L7 [Ceratosolen solmsi marchali]	XP_011500004	4.79456e-54	94	101
CDS_176_transcript_787	351	gi|755952504|ref|XP_011302112.1|PREDICTED: 60S ribosomal protein L7 [Fopius arisanus]	XP_011302112	1.04907e-11	78	83
CDS_177_transcript_788	303	gi|766935289|ref|XP_011500004.1|PREDICTED: 60S ribosomal protein L7 [Ceratosolen solmsi marchali]	XP_011500004	4.79456e-54	94	101
CDS_178_transcript_789	321	gi|755952504|ref|XP_011302112.1|PREDICTED: 60S ribosomal protein L7 [Fopius arisanus]	XP_011302112	1.52416e-11	78	83
CDS_179_transcript_794	516	gi|939277202|ref|XP_014259106.1|PREDICTED: 60S ribosomal protein L7a [Cimex lectularius]	XP_014259106	2.89584e-39	91	70
CDS_180_transcript_800	303	gi|766935289|ref|XP_011500004.1|PREDICTED: 60S ribosomal protein L7 [Ceratosolen solmsi marchali]	XP_011500004	4.79456e-54	94	101
CDS_181_transcript_801	321	gi|755952504|ref|XP_011302112.1|PREDICTED: 60S ribosomal protein L7 [Fopius arisanus]	XP_011302112	1.52416e-11	78	83
CDS_182_transcript_802	303	gi|766935289|ref|XP_011500004.1|PREDICTED: 60S ribosomal protein L7 [Ceratosolen solmsi marchali]	XP_011500004	4.79456e-54	94	101
CDS_183_transcript_803	351	gi|755952504|ref|XP_011302112.1|PREDICTED: 60S ribosomal protein L7 [Fopius arisanus]	XP_011302112	1.04907e-11	78	83
CDS_184_transcript_806	777	gi|646713608|gb|KDR17899.1|Cation-dependent mannose-6-phosphate receptor [Zootermopsis nevadensis]	KDR17899	2.49394e-25	48	239
CDS_185_transcript_809	408	No Blast Hit
CDS_186_transcript_812	360	gi|158299570|ref|XP_552798.3|AGAP008916-PA [Anopheles gambiae str. PEST] >gi|157013581|gb|EAL38974.3| AGAP008916-PA [Anopheles gambiae str. PEST]	XP_552798	2.22823e-16	89	39
CDS_187_transcript_812	315	gi|939280326|ref|XP_014260774.1|PREDICTED: 60S ribosomal protein L7 [Cimex lectularius]	XP_014260774	2.05913e-30	83	81
CDS_188_transcript_813	417	gi|15593252|gb|AAL02222.1|AF410882_1cysteine protease CP14 precursor [Frankliniella occidentalis]	AAL02222	1.25925e-06	62	50
CDS_189_transcript_818	525	gi|907678419|ref|XP_013105894.1|PREDICTED: pupal cuticle protein [Stomoxys calcitrans]	XP_013105894	7.16681e-19	61	94
CDS_190_transcript_835	774	gi|646716447|gb|KDR19702.1|hypothetical protein L798_05159, partial [Zootermopsis nevadensis]	KDR19702	1.54734e-117	84	235
CDS_191_transcript_835	957	No Blast Hit
CDS_192_transcript_839	1290	No Blast Hit
CDS_193_transcript_840	1290	No Blast Hit
CDS_194_transcript_841	5034	gi|646720852|gb|KDR22435.1|Clathrin heavy chain [Zootermopsis nevadensis]	KDR22435	0	97	1676
CDS_195_transcript_843	594	gi|646715245|gb|KDR18916.1|Set1/Ash2 histone methyltransferase complex subunit ASH2 [Zootermopsis nevadensis]	KDR18916	1.82384e-99	85	196
CDS_196_transcript_843	1164	gi|746851144|ref|XP_011056083.1|PREDICTED: set1/Ash2 histone methyltransferase complex subunit ASH2 isoform X2 [Acromyrmex echinatior]	XP_011056083	2.80847e-156	78	310
CDS_197_transcript_843	1155	No Blast Hit
CDS_198_transcript_844	1164	gi|746851144|ref|XP_011056083.1|PREDICTED: set1/Ash2 histone methyltransferase complex subunit ASH2 isoform X2 [Acromyrmex echinatior]	XP_011056083	2.80847e-156	78	310
CDS_199_transcript_844	594	gi|646715245|gb|KDR18916.1|Set1/Ash2 histone methyltransferase complex subunit ASH2 [Zootermopsis nevadensis]	KDR18916	1.82384e-99	85	196
CDS_200_transcript_844	1155	No Blast Hit
CDS_201_transcript_845	1716	gi|646715245|gb|KDR18916.1|Set1/Ash2 histone methyltransferase complex subunit ASH2 [Zootermopsis nevadensis]	KDR18916	0	81	528
CDS_202_transcript_845	1155	No Blast Hit
CDS_203_transcript_846	1164	gi|746851144|ref|XP_011056083.1|PREDICTED: set1/Ash2 histone methyltransferase complex subunit ASH2 isoform X2 [Acromyrmex echinatior]	XP_011056083	2.80847e-156	78	310
CDS_204_transcript_846	531	gi|913308233|ref|XP_013184642.1|PREDICTED: set1/Ash2 histone methyltransferase complex subunit ASH2-like isoform X1 [Amyelois transitella]	XP_013184642	7.44987e-81	83	166
CDS_205_transcript_846	1155	No Blast Hit
CDS_206_transcript_847	1164	gi|746851144|ref|XP_011056083.1|PREDICTED: set1/Ash2 histone methyltransferase complex subunit ASH2 isoform X2 [Acromyrmex echinatior]	XP_011056083	2.80847e-156	78	310
CDS_207_transcript_847	330	gi|815899780|ref|XP_012236094.1|PREDICTED: set1/Ash2 histone methyltransferase complex subunit ASH2 isoform X3 [Bombus impatiens]	XP_012236094	1.82522e-36	85	84
CDS_208_transcript_847	1155	No Blast Hit
CDS_209_transcript_847	414	gi|913308233|ref|XP_013184642.1|PREDICTED: set1/Ash2 histone methyltransferase complex subunit ASH2-like isoform X1 [Amyelois transitella]	XP_013184642	2.10921e-52	86	122
CDS_210_transcript_848	1155	No Blast Hit
CDS_211_transcript_848	594	gi|646715245|gb|KDR18916.1|Set1/Ash2 histone methyltransferase complex subunit ASH2 [Zootermopsis nevadensis]	KDR18916	1.82384e-99	85	196
CDS_212_transcript_848	1164	gi|746851144|ref|XP_011056083.1|PREDICTED: set1/Ash2 histone methyltransferase complex subunit ASH2 isoform X2 [Acromyrmex echinatior]	XP_011056083	2.80847e-156	78	310
CDS_213_transcript_850	3531	gi|646708385|gb|KDR14722.1|Disheveled-associated activator of morphogenesis 2 [Zootermopsis nevadensis]	KDR14722	0	85	1073
CDS_214_transcript_859	1389	gi|646721383|gb|KDR22762.1|E3 ubiquitin-protein ligase parkin [Zootermopsis nevadensis]	KDR22762	0	81	464
CDS_215_transcript_860	1389	gi|646721383|gb|KDR22762.1|E3 ubiquitin-protein ligase parkin [Zootermopsis nevadensis]	KDR22762	0	81	464
CDS_216_transcript_861	498	gi|954546623|ref|XP_014615826.1|PREDICTED: ribosome biogenesis protein NSA2 homolog isoform X1 [Polistes canadensis] >gi|954546625|ref|XP_014615827.1| PREDICTED: ribosome biogenesis protein NSA2 homolog isoform X1 [Polistes canadensis] >gi|954546627|ref|XP_014615828.1| PREDICTED: ribosome biogenesis protein NSA2 homolog isoform X1 [Polistes canadensis] >gi|954546629|ref|XP_014615829.1| PREDICTED:…	XP_014615826	8.26469e-75	94	157
CDS_217_transcript_861	309	gi|646712505|gb|KDR17237.1|Ribosome biogenesis protein NSA2-like protein [Zootermopsis nevadensis]	KDR17237	1.09098e-65	99	102
CDS_218_transcript_861	852	gi|472279461|gb|AGI37646.1|heat shock cognate 70-2 protein [Frankliniella occidentalis]	AGI37646	9.08677e-177	98	284
CDS_219_transcript_862	309	gi|646712505|gb|KDR17237.1|Ribosome biogenesis protein NSA2-like protein [Zootermopsis nevadensis]	KDR17237	1.09098e-65	99	102
CDS_220_transcript_862	498	gi|954546623|ref|XP_014615826.1|PREDICTED: ribosome biogenesis protein NSA2 homolog isoform X1 [Polistes canadensis] >gi|954546625|ref|XP_014615827.1| PREDICTED: ribosome biogenesis protein NSA2 homolog isoform X1 [Polistes canadensis] >gi|954546627|ref|XP_014615828.1| PREDICTED: ribosome biogenesis protein NSA2 homolog isoform X1 [Polistes canadensis] >gi|954546629|ref|XP_014615829.1| PREDICTED:…	XP_014615826	8.26469e-75	94	157
CDS_221_transcript_862	852	gi|472279461|gb|AGI37646.1|heat shock cognate 70-2 protein [Frankliniella occidentalis]	AGI37646	9.08677e-177	98	284
CDS_222_transcript_863	852	gi|472279461|gb|AGI37646.1|heat shock cognate 70-2 protein [Frankliniella occidentalis]	AGI37646	9.08677e-177	98	284
CDS_223_transcript_863	498	gi|954546623|ref|XP_014615826.1|PREDICTED: ribosome biogenesis protein NSA2 homolog isoform X1 [Polistes canadensis] >gi|954546625|ref|XP_014615827.1| PREDICTED: ribosome biogenesis protein NSA2 homolog isoform X1 [Polistes canadensis] >gi|954546627|ref|XP_014615828.1| PREDICTED: ribosome biogenesis protein NSA2 homolog isoform X1 [Polistes canadensis] >gi|954546629|ref|XP_014615829.1| PREDICTED:…	XP_014615826	8.26469e-75	94	157
CDS_224_transcript_865	852	gi|472279461|gb|AGI37646.1|heat shock cognate 70-2 protein [Frankliniella occidentalis]	AGI37646	9.08677e-177	98	284
CDS_225_transcript_865	309	gi|646712505|gb|KDR17237.1|Ribosome biogenesis protein NSA2-like protein [Zootermopsis nevadensis]	KDR17237	1.09098e-65	99	102
CDS_226_transcript_865	498	gi|954546623|ref|XP_014615826.1|PREDICTED: ribosome biogenesis protein NSA2 homolog isoform X1 [Polistes canadensis] >gi|954546625|ref|XP_014615827.1| PREDICTED: ribosome biogenesis protein NSA2 homolog isoform X1 [Polistes canadensis] >gi|954546627|ref|XP_014615828.1| PREDICTED: ribosome biogenesis protein NSA2 homolog isoform X1 [Polistes canadensis] >gi|954546629|ref|XP_014615829.1| PREDICTED:…	XP_014615826	8.26469e-75	94	157
CDS_227_transcript_866	807	gi|646700891|gb|KDR10844.1|Ankyrin repeat domain-containing protein 40 [Zootermopsis nevadensis]	KDR10844	9.99167e-81	65	283
CDS_228_transcript_869	1542	gi|815792919|ref|XP_012217068.1|PREDICTED: RNA-binding protein 45 isoform X2 [Linepithema humile]	XP_012217068	8.89996e-172	68	512
CDS_229_transcript_869	1323	gi|156342172|ref|XP_001620899.1|hypothetical protein NEMVEDRAFT_v1g146691 [Nematostella vectensis] >gi|156206347|gb|EDO28799.1| predicted protein, partial [Nematostella vectensis]	XP_001620899	1.23839e-06	58	79
CDS_230_transcript_870	1542	gi|815792919|ref|XP_012217068.1|PREDICTED: RNA-binding protein 45 isoform X2 [Linepithema humile]	XP_012217068	8.89996e-172	68	512
CDS_231_transcript_870	1323	gi|156342172|ref|XP_001620899.1|hypothetical protein NEMVEDRAFT_v1g146691 [Nematostella vectensis] >gi|156206347|gb|EDO28799.1| predicted protein, partial [Nematostella vectensis]	XP_001620899	1.23839e-06	58	79
CDS_232_transcript_871	1323	gi|156342172|ref|XP_001620899.1|hypothetical protein NEMVEDRAFT_v1g146691 [Nematostella vectensis] >gi|156206347|gb|EDO28799.1| predicted protein, partial [Nematostella vectensis]	XP_001620899	1.23839e-06	58	79
CDS_233_transcript_871	1542	gi|815792919|ref|XP_012217068.1|PREDICTED: RNA-binding protein 45 isoform X2 [Linepithema humile]	XP_012217068	8.89996e-172	68	512
CDS_234_transcript_872	1542	gi|815792919|ref|XP_012217068.1|PREDICTED: RNA-binding protein 45 isoform X2 [Linepithema humile]	XP_012217068	8.89996e-172	68	512
CDS_235_transcript_872	1323	gi|156342172|ref|XP_001620899.1|hypothetical protein NEMVEDRAFT_v1g146691 [Nematostella vectensis] >gi|156206347|gb|EDO28799.1| predicted protein, partial [Nematostella vectensis]	XP_001620899	1.23839e-06	58	79
CDS_236_transcript_875	1542	gi|815792919|ref|XP_012217068.1|PREDICTED: RNA-binding protein 45 isoform X2 [Linepithema humile]	XP_012217068	8.89996e-172	68	512
CDS_237_transcript_875	1323	gi|156342172|ref|XP_001620899.1|hypothetical protein NEMVEDRAFT_v1g146691 [Nematostella vectensis] >gi|156206347|gb|EDO28799.1| predicted protein, partial [Nematostella vectensis]	XP_001620899	1.23839e-06	58	79
CDS_238_transcript_876	1161	gi|801397424|ref|XP_012059114.1|PREDICTED: tetratricopeptide repeat protein 4 [Atta cephalotes]	XP_012059114	7.44043e-146	72	367
CDS_239_transcript_876	354	gi|817070017|ref|XP_012257012.1|PREDICTED: 6-phosphogluconolactonase [Athalia rosae]	XP_012257012	1.29913e-58	89	117
CDS_240_transcript_877	1161	gi|801397424|ref|XP_012059114.1|PREDICTED: tetratricopeptide repeat protein 4 [Atta cephalotes]	XP_012059114	7.44043e-146	72	367
CDS_241_transcript_877	354	gi|817070017|ref|XP_012257012.1|PREDICTED: 6-phosphogluconolactonase [Athalia rosae]	XP_012257012	1.29913e-58	89	117
CDS_242_transcript_878	1323	gi|156342172|ref|XP_001620899.1|hypothetical protein NEMVEDRAFT_v1g146691 [Nematostella vectensis] >gi|156206347|gb|EDO28799.1| predicted protein, partial [Nematostella vectensis]	XP_001620899	1.23839e-06	58	79
CDS_243_transcript_878	1542	gi|815792919|ref|XP_012217068.1|PREDICTED: RNA-binding protein 45 isoform X2 [Linepithema humile]	XP_012217068	8.89996e-172	68	512
CDS_244_transcript_879	624	gi|751234332|ref|XP_011170890.1|PREDICTED: uncharacterized protein LOC105203710 [Solenopsis invicta]	XP_011170890	2.16273e-63	68	208
CDS_245_transcript_885	315	No Blast Hit
CDS_246_transcript_892	1200	gi|646722936|gb|KDR23730.1|Nucleosome assembly protein 1-like 4 [Zootermopsis nevadensis]	KDR23730	9.78456e-141	82	323
CDS_247_transcript_893	1185	gi|675372651|gb|KFM65553.1|Soluble calcium-activated nucleotidase 1, partial [Stegodyphus mimosarum]	KFM65553	2.05743e-123	69	331
CDS_248_transcript_893	2004	gi|746843405|ref|XP_011051935.1|PREDICTED: ribonuclease Z, mitochondrial isoform X1 [Acromyrmex echinatior] >gi|332026880|gb|EGI66981.1| Ribonuclease Z, mitochondrial [Acromyrmex echinatior]	XP_011051935	1.21467e-63	46	649
CDS_249_transcript_894	1344	gi|675372651|gb|KFM65553.1|Soluble calcium-activated nucleotidase 1, partial [Stegodyphus mimosarum]	KFM65553	7.79314e-157	70	397
CDS_250_transcript_895	2217	gi|746843405|ref|XP_011051935.1|PREDICTED: ribonuclease Z, mitochondrial isoform X1 [Acromyrmex echinatior] >gi|332026880|gb|EGI66981.1| Ribonuclease Z, mitochondrial [Acromyrmex echinatior]	XP_011051935	8.02437e-87	48	724
CDS_251_transcript_896	1344	gi|675372651|gb|KFM65553.1|Soluble calcium-activated nucleotidase 1, partial [Stegodyphus mimosarum]	KFM65553	7.79314e-157	70	397
CDS_252_transcript_896	2004	gi|746843405|ref|XP_011051935.1|PREDICTED: ribonuclease Z, mitochondrial isoform X1 [Acromyrmex echinatior] >gi|332026880|gb|EGI66981.1| Ribonuclease Z, mitochondrial [Acromyrmex echinatior]	XP_011051935	1.21467e-63	46	649
CDS_253_transcript_897	993	gi|478256608|gb|ENN76790.1|hypothetical protein YQE_06631, partial [Dendroctonus ponderosae]	ENN76790	2.01771e-21	67	159
CDS_254_transcript_898	963	gi|478256608|gb|ENN76790.1|hypothetical protein YQE_06631, partial [Dendroctonus ponderosae]	ENN76790	1.10385e-21	69	159
CDS_255_transcript_899	993	gi|478256608|gb|ENN76790.1|hypothetical protein YQE_06631, partial [Dendroctonus ponderosae]	ENN76790	2.01771e-21	67	159
CDS_256_transcript_900	1059	gi|817212083|ref|XP_012282211.1|PREDICTED: single-stranded DNA-binding protein 3 isoform X3 [Orussus abietinus]	XP_012282211	6.37045e-41	76	190
CDS_257_transcript_901	993	gi|478256608|gb|ENN76790.1|hypothetical protein YQE_06631, partial [Dendroctonus ponderosae]	ENN76790	2.01771e-21	67	159
CDS_258_transcript_902	993	gi|478256608|gb|ENN76790.1|hypothetical protein YQE_06631, partial [Dendroctonus ponderosae]	ENN76790	2.01771e-21	67	159
CDS_259_transcript_904	567	gi|943952299|ref|XP_014358999.1|PREDICTED: cytochrome P450 6B5-like [Papilio machaon] >gi|930674268|gb|KPJ14658.1| Cytochrome P450 6B4 [Papilio machaon]	XP_014358999	3.4663e-59	68	183
CDS_260_transcript_904	372	gi|324028818|gb|ADY16632.1|cytochrome P450 CYP6-like protein, partial [Frankliniella occidentalis]	ADY16632	3.52129e-40	85	99
CDS_261_transcript_905	567	gi|943952299|ref|XP_014358999.1|PREDICTED: cytochrome P450 6B5-like [Papilio machaon] >gi|930674268|gb|KPJ14658.1| Cytochrome P450 6B4 [Papilio machaon]	XP_014358999	3.4663e-59	68	183
CDS_262_transcript_905	381	gi|324028818|gb|ADY16632.1|cytochrome P450 CYP6-like protein, partial [Frankliniella occidentalis]	ADY16632	2.0352e-39	86	103
CDS_263_transcript_906	372	gi|324028818|gb|ADY16632.1|cytochrome P450 CYP6-like protein, partial [Frankliniella occidentalis]	ADY16632	3.52129e-40	85	99
CDS_264_transcript_906	567	gi|943952299|ref|XP_014358999.1|PREDICTED: cytochrome P450 6B5-like [Papilio machaon] >gi|930674268|gb|KPJ14658.1| Cytochrome P450 6B4 [Papilio machaon]	XP_014358999	3.4663e-59	68	183
CDS_265_transcript_907	1446	gi|646718913|gb|KDR21216.1|Protein disulfide-isomerase [Zootermopsis nevadensis]	KDR21216	0	84	458
CDS_266_transcript_908	1959	gi|646696296|gb|KDR08688.1|hypothetical protein L798_01586 [Zootermopsis nevadensis]	KDR08688	1.91935e-86	69	287
CDS_267_transcript_909	1446	gi|646718913|gb|KDR21216.1|Protein disulfide-isomerase [Zootermopsis nevadensis]	KDR21216	0	84	458
CDS_268_transcript_910	1980	gi|646696296|gb|KDR08688.1|hypothetical protein L798_01586 [Zootermopsis nevadensis]	KDR08688	7.50639e-84	68	294
CDS_269_transcript_911	1446	gi|646718913|gb|KDR21216.1|Protein disulfide-isomerase [Zootermopsis nevadensis]	KDR21216	0	84	458
CDS_270_transcript_912	1446	gi|646718913|gb|KDR21216.1|Protein disulfide-isomerase [Zootermopsis nevadensis]	KDR21216	0	84	458
CDS_271_transcript_913	1959	gi|646696296|gb|KDR08688.1|hypothetical protein L798_01586 [Zootermopsis nevadensis]	KDR08688	1.91935e-86	69	287
CDS_272_transcript_914	1446	gi|646718913|gb|KDR21216.1|Protein disulfide-isomerase [Zootermopsis nevadensis]	KDR21216	0	84	458
CDS_273_transcript_915	333	gi|153792659|ref|NP_001093278.1|actin-depolymerizing factor 1 [Bombyx mori] >gi|95102548|gb|ABF51212.1| actin-depolymerizing factor 4 [Bombyx mori] >gi|95103010|gb|ABF51446.1| actin-depolymerizing factor 1 [Bombyx mori]	NP_001093278	7.68718e-64	96	100
CDS_274_transcript_916	306	gi|769868833|ref|XP_011646471.1|PREDICTED: cofilin/actin-depolymerizing factor homolog [Pogonomyrmex barbatus]	XP_011646471	1.31997e-30	100	56
CDS_275_transcript_916	1245	gi|646702233|gb|KDR11567.1|F-box/LRR-repeat protein 2 [Zootermopsis nevadensis]	KDR11567	6.97578e-36	50	382
CDS_276_transcript_922	312	No Blast Hit
CDS_277_transcript_929	420	No Blast Hit
CDS_278_transcript_930	705	gi|501290032|dbj|BAN20123.1|unkown protein [Riptortus pedestris]	BAN20123	4.20186e-11	42	234
CDS_279_transcript_931	333	No Blast Hit
CDS_280_transcript_932	450	gi|589875218|ref|YP_009010941.1|polyprotein [Laodelphax striatella honeydew virus 1] >gi|586962968|gb|AHK05791.1| polyprotein [Laodelphax striatella honeydew virus 1]	YP_009010941	1.69547e-14	48	145
CDS_281_transcript_935	465	No Blast Hit
CDS_282_transcript_937	315	gi|496526990|dbj|BAN19725.1|polyprotein [Nilaparvata lugens honeydew virus 1]	BAN19725	1.61699e-08	54	95
CDS_283_transcript_938	1656	gi|776195612|ref|YP_009129265.1|polyprotein [Graminella nigrifrons virus 1] >gi|767851445|gb|AJT58559.1| polyprotein [Graminella nigrifrons virus 1]	YP_009129265	5.38628e-10	42	278
CDS_284_transcript_945	516	gi|496526990|dbj|BAN19725.1|polyprotein [Nilaparvata lugens honeydew virus 1]	BAN19725	8.98388e-21	56	148
CDS_285_transcript_945	1086	No Blast Hit
CDS_286_transcript_945	408	No Blast Hit
CDS_287_transcript_947	1755	gi|496526990|dbj|BAN19725.1|polyprotein [Nilaparvata lugens honeydew virus 1]	BAN19725	1.79738e-17	48	211
CDS_288_transcript_947	438	No Blast Hit
CDS_289_transcript_947	315	No Blast Hit
CDS_290_transcript_947	363	No Blast Hit
CDS_291_transcript_948	1464	No Blast Hit
CDS_292_transcript_948	588	gi|514361125|ref|YP_008130309.1|polyprotein [Nilaparvata lugens honeydew virus-2] >gi|512749290|dbj|BAN57352.1| polyprotein [Nilaparvata lugens honeydew virus-2]	YP_008130309	1.38924e-08	53	122
CDS_293_transcript_948	870	No Blast Hit
CDS_294_transcript_948	435	No Blast Hit
CDS_295_transcript_948	441	No Blast Hit
CDS_296_transcript_949	363	No Blast Hit
CDS_297_transcript_949	3951	gi|496526990|dbj|BAN19725.1|polyprotein [Nilaparvata lugens honeydew virus 1]	BAN19725	2.96351e-28	38	866
CDS_298_transcript_949	411	No Blast Hit
CDS_299_transcript_949	435	No Blast Hit
CDS_300_transcript_949	1329	gi|938507127|gb|ALJ52073.1|polyprotein [Diaphorina citri picorna-like virus]	ALJ52073	2.1978e-09	52	125
CDS_301_transcript_950	516	gi|496526990|dbj|BAN19725.1|polyprotein [Nilaparvata lugens honeydew virus 1]	BAN19725	8.98388e-21	56	148
CDS_302_transcript_950	408	No Blast Hit
CDS_303_transcript_950	594	No Blast Hit
CDS_304_transcript_951	438	No Blast Hit
CDS_305_transcript_951	363	No Blast Hit
CDS_306_transcript_951	3951	gi|496526990|dbj|BAN19725.1|polyprotein [Nilaparvata lugens honeydew virus 1]	BAN19725	2.96351e-28	38	866
CDS_307_transcript_951	1266	No Blast Hit
CDS_308_transcript_952	1038	No Blast Hit
CDS_309_transcript_952	516	gi|496526990|dbj|BAN19725.1|polyprotein [Nilaparvata lugens honeydew virus 1]	BAN19725	8.98388e-21	56	148
CDS_310_transcript_952	408	No Blast Hit
CDS_311_transcript_953	438	No Blast Hit
CDS_312_transcript_953	363	No Blast Hit
CDS_313_transcript_953	3951	gi|496526990|dbj|BAN19725.1|polyprotein [Nilaparvata lugens honeydew virus 1]	BAN19725	2.96351e-28	38	866
CDS_314_transcript_953	435	No Blast Hit
CDS_315_transcript_954	408	No Blast Hit
CDS_316_transcript_954	516	gi|496526990|dbj|BAN19725.1|polyprotein [Nilaparvata lugens honeydew virus 1]	BAN19725	8.98388e-21	56	148
CDS_317_transcript_954	1248	No Blast Hit
CDS_318_transcript_956	2997	gi|646717073|gb|KDR20067.1|E3 ubiquitin-protein ligase TRIM37 [Zootermopsis nevadensis]	KDR20067	0	86	541
CDS_319_transcript_957	2997	gi|646717073|gb|KDR20067.1|E3 ubiquitin-protein ligase TRIM37 [Zootermopsis nevadensis]	KDR20067	0	86	541
CDS_320_transcript_958	2997	gi|646717073|gb|KDR20067.1|E3 ubiquitin-protein ligase TRIM37 [Zootermopsis nevadensis]	KDR20067	0	86	541
CDS_321_transcript_959	2997	gi|646717073|gb|KDR20067.1|E3 ubiquitin-protein ligase TRIM37 [Zootermopsis nevadensis]	KDR20067	0	86	541
CDS_322_transcript_960	366	gi|357606689|gb|EHJ65168.1|hypothetical protein KGM_13409 [Danaus plexippus]	EHJ65168	5.16225e-45	92	109
CDS_323_transcript_973	324	No Blast Hit
CDS_324_transcript_978	501	gi|939662789|ref|XP_014297517.1|PREDICTED: synaptic vesicle glycoprotein 2B-like isoform X2 [Microplitis demolitor]	XP_014297517	3.03667e-16	57	138
CDS_325_transcript_985	1548	gi|157117466|ref|XP_001658781.1|AAEL007969-PA [Aedes aegypti] >gi|108876066|gb|EAT40291.1| AAEL007969-PA [Aedes aegypti]	XP_001658781	6.30958e-41	63	184
CDS_326_transcript_989	597	gi|919037520|ref|XP_013402198.1|PREDICTED: 4-coumarate--CoA ligase 1-like [Lingula anatina]	XP_013402198	5.07063e-48	65	185
CDS_327_transcript_995	327	No Blast Hit
CDS_328_transcript_996	342	No Blast Hit
CDS_329_transcript_1004	900	gi|347967754|ref|XP_312568.5|AGAP002387-PA [Anopheles gambiae str. PEST] >gi|333468316|gb|EAA08086.5| AGAP002387-PA [Anopheles gambiae str. PEST]	XP_312568	1.15938e-15	50	194
CDS_330_transcript_1018	1170	gi|357626676|gb|EHJ76684.1|lipase 1 precursor [Danaus plexippus]	EHJ76684	1.59115e-15	58	110
CDS_331_transcript_1020	1062	gi|307187844|gb|EFN72783.1|Lipase 3 [Camponotus floridanus]	EFN72783	1.061e-06	52	102
CDS_332_transcript_1020	933	gi|768415693|ref|XP_011548407.1|PREDICTED: lipase member J-like [Plutella xylostella] >gi|768434814|ref|XP_011558827.1| PREDICTED: lipase member J-like [Plutella xylostella]	XP_011548407	2.71053e-16	60	123
CDS_333_transcript_1021	1383	gi|826413157|ref|XP_012543679.1|PREDICTED: lipase 3-like isoform X2 [Monomorium pharaonis]	XP_012543679	6.34812e-24	52	176
CDS_334_transcript_1022	930	gi|357626676|gb|EHJ76684.1|lipase 1 precursor [Danaus plexippus]	EHJ76684	3.1727e-16	58	110
CDS_335_transcript_1023	1719	gi|815819767|ref|XP_012231074.1|PREDICTED: gamma-glutamyltranspeptidase 1-like isoform X2 [Linepithema humile]	XP_012231074	2.20683e-120	61	534
CDS_336_transcript_1024	1629	gi|242003361|ref|XP_002422710.1|Lipase 3 precursor, putative [Pediculus humanus corporis] >gi|212505532|gb|EEB09972.1| Lipase 3 precursor, putative [Pediculus humanus corporis]	XP_002422710	7.99471e-32	46	339
CDS_337_transcript_1026	354	No Blast Hit
CDS_338_transcript_1026	1815	gi|636630780|gb|AIA09350.1|alpha-glucosidase family 31, partial [Periplaneta americana]	AIA09350	0	69	538
CDS_339_transcript_1027	1461	gi|242003361|ref|XP_002422710.1|Lipase 3 precursor, putative [Pediculus humanus corporis] >gi|212505532|gb|EEB09972.1| Lipase 3 precursor, putative [Pediculus humanus corporis]	XP_002422710	9.90205e-33	46	339
CDS_340_transcript_1028	3075	gi|939642988|ref|XP_014295483.1|PREDICTED: 2-oxoglutarate dehydrogenase, mitochondrial isoform X5 [Microplitis demolitor]	XP_014295483	0	90	1032
CDS_341_transcript_1029	3075	gi|939642988|ref|XP_014295483.1|PREDICTED: 2-oxoglutarate dehydrogenase, mitochondrial isoform X5 [Microplitis demolitor]	XP_014295483	0	90	1032
CDS_342_transcript_1030	582	gi|646701495|gb|KDR11185.1|2-oxoglutarate dehydrogenase E1 component, mitochondrial [Zootermopsis nevadensis]	KDR11185	3.15336e-72	74	198
CDS_343_transcript_1031	2589	gi|766932859|ref|XP_011498669.1|PREDICTED: 2-oxoglutarate dehydrogenase, mitochondrial isoform X6 [Ceratosolen solmsi marchali]	XP_011498669	0	94	854
CDS_344_transcript_1032	3075	gi|939642988|ref|XP_014295483.1|PREDICTED: 2-oxoglutarate dehydrogenase, mitochondrial isoform X5 [Microplitis demolitor]	XP_014295483	0	90	1032
CDS_345_transcript_1033	3075	gi|939642988|ref|XP_014295483.1|PREDICTED: 2-oxoglutarate dehydrogenase, mitochondrial isoform X5 [Microplitis demolitor]	XP_014295483	0	90	1032
CDS_346_transcript_1034	2499	gi|229892296|ref|NP_001153501.1|oxoglutarate (alpha-ketoglutarate) dehydrogenase (lipoamide) [Nasonia vitripennis]	NP_001153501	0	94	832
CDS_347_transcript_1035	3168	gi|646701495|gb|KDR11185.1|2-oxoglutarate dehydrogenase E1 component, mitochondrial [Zootermopsis nevadensis]	KDR11185	0	88	1014
CDS_348_transcript_1036	567	gi|646701495|gb|KDR11185.1|2-oxoglutarate dehydrogenase E1 component, mitochondrial [Zootermopsis nevadensis]	KDR11185	1.59644e-83	81	192
CDS_349_transcript_1036	2553	gi|229892296|ref|NP_001153501.1|oxoglutarate (alpha-ketoglutarate) dehydrogenase (lipoamide) [Nasonia vitripennis]	NP_001153501	0	94	846
CDS_350_transcript_1037	3075	gi|939642988|ref|XP_014295483.1|PREDICTED: 2-oxoglutarate dehydrogenase, mitochondrial isoform X5 [Microplitis demolitor]	XP_014295483	0	90	1032
CDS_351_transcript_1038	714	gi|939250961|ref|XP_014245066.1|PREDICTED: sodium- and chloride-dependent taurine transporter-like [Cimex lectularius]	XP_014245066	1.22198e-90	79	213
CDS_352_transcript_1038	1353	gi|501293550|dbj|BAN20618.1|non-specific lipid-transfer protein-like [Riptortus pedestris]	BAN20618	0	85	450
CDS_353_transcript_1039	720	gi|939250961|ref|XP_014245066.1|PREDICTED: sodium- and chloride-dependent taurine transporter-like [Cimex lectularius]	XP_014245066	1.31658e-90	79	213
CDS_354_transcript_1039	1353	gi|501293550|dbj|BAN20618.1|non-specific lipid-transfer protein-like [Riptortus pedestris]	BAN20618	0	85	450
CDS_355_transcript_1040	666	gi|646701091|gb|KDR10975.1|hypothetical protein L798_15053 [Zootermopsis nevadensis]	KDR10975	3.10931e-129	95	221
CDS_356_transcript_1041	666	gi|646701091|gb|KDR10975.1|hypothetical protein L798_15053 [Zootermopsis nevadensis]	KDR10975	3.10931e-129	95	221
CDS_357_transcript_1042	666	gi|646701091|gb|KDR10975.1|hypothetical protein L798_15053 [Zootermopsis nevadensis]	KDR10975	3.10931e-129	95	221
CDS_358_transcript_1043	666	gi|646701091|gb|KDR10975.1|hypothetical protein L798_15053 [Zootermopsis nevadensis]	KDR10975	3.10931e-129	95	221
CDS_359_transcript_1044	705	gi|756130349|gb|AJK90582.1|26S proteasome non-ATPase regulatory subunit 3 [Laodelphax striatella]	AJK90582	1.33653e-47	66	200
CDS_360_transcript_1044	615	gi|756130349|gb|AJK90582.1|26S proteasome non-ATPase regulatory subunit 3 [Laodelphax striatella]	AJK90582	2.69927e-99	88	181
CDS_361_transcript_1045	666	gi|646701091|gb|KDR10975.1|hypothetical protein L798_15053 [Zootermopsis nevadensis]	KDR10975	3.10931e-129	95	221
CDS_362_transcript_1046	411	gi|501297896|dbj|BAN21246.1|26S proteasome regulatory subunit S3 [Riptortus pedestris]	BAN21246	1.12271e-80	91	137
CDS_363_transcript_1047	615	gi|756130349|gb|AJK90582.1|26S proteasome non-ATPase regulatory subunit 3 [Laodelphax striatella]	AJK90582	2.69927e-99	88	181
CDS_364_transcript_1047	543	gi|756130349|gb|AJK90582.1|26S proteasome non-ATPase regulatory subunit 3 [Laodelphax striatella]	AJK90582	6.53959e-59	82	146
CDS_365_transcript_1048	666	gi|646701091|gb|KDR10975.1|hypothetical protein L798_15053 [Zootermopsis nevadensis]	KDR10975	3.10931e-129	95	221
CDS_366_transcript_1049	360	gi|646713687|gb|KDR17948.1|Ufm1-conjugating enzyme 1 [Zootermopsis nevadensis]	KDR17948	2.87448e-78	97	118
CDS_367_transcript_1050	471	gi|374722920|gb|AEZ68611.1|adenine nucleotide translocase [Litopenaeus vannamei]	AEZ68611	4.27866e-07	56	58
CDS_368_transcript_1051	471	gi|374722920|gb|AEZ68611.1|adenine nucleotide translocase [Litopenaeus vannamei]	AEZ68611	4.27866e-07	56	58
CDS_369_transcript_1052	606	gi|646693493|gb|KDR07716.1|Aldo-keto reductase family 1 member B10 [Zootermopsis nevadensis]	KDR07716	1.66054e-94	79	201
CDS_370_transcript_1053	606	gi|646693493|gb|KDR07716.1|Aldo-keto reductase family 1 member B10 [Zootermopsis nevadensis]	KDR07716	1.66054e-94	79	201
CDS_371_transcript_1054	1170	gi|646693493|gb|KDR07716.1|Aldo-keto reductase family 1 member B10 [Zootermopsis nevadensis]	KDR07716	4.31801e-149	80	320
CDS_372_transcript_1056	531	gi|646712378|gb|KDR17160.1|28S ribosomal protein S14, mitochondrial [Zootermopsis nevadensis]	KDR17160	1.29238e-35	76	108
CDS_373_transcript_1057	531	gi|646712378|gb|KDR17160.1|28S ribosomal protein S14, mitochondrial [Zootermopsis nevadensis]	KDR17160	1.29238e-35	76	108
CDS_374_transcript_1058	2370	gi|817076186|ref|XP_012260352.1|PREDICTED: tyrosine-protein kinase shark isoform X3 [Athalia rosae]	XP_012260352	0	69	786
CDS_375_transcript_1059	2370	gi|817076186|ref|XP_012260352.1|PREDICTED: tyrosine-protein kinase shark isoform X3 [Athalia rosae]	XP_012260352	0	69	786
CDS_376_transcript_1060	3489	gi|556728350|ref|XP_005959908.1|PREDICTED: zinc finger protein 836-like [Pantholops hodgsonii]	XP_005959908	7.54999e-90	52	508
CDS_377_transcript_1061	411	gi|395459670|gb|AFN65688.1|heat shock cognate protein 70 [Frankliniella occidentalis]	AFN65688	2.34269e-83	98	133
CDS_378_transcript_1061	735	gi|423293162|gb|AFX84616.1|heat shock protein 70 cognate [Frankliniella occidentalis]	AFX84616	1.63153e-138	98	233
CDS_379_transcript_1061	405	gi|445069060|gb|AGE15504.1|heat shock protein 70 [Frankliniella occidentalis]	AGE15504	7.09955e-54	100	95
CDS_380_transcript_1062	405	gi|445069060|gb|AGE15504.1|heat shock protein 70 [Frankliniella occidentalis]	AGE15504	7.09955e-54	100	95
CDS_381_transcript_1062	735	gi|423293162|gb|AFX84616.1|heat shock protein 70 cognate [Frankliniella occidentalis]	AFX84616	1.63153e-138	98	233
CDS_382_transcript_1062	411	gi|395459670|gb|AFN65688.1|heat shock cognate protein 70 [Frankliniella occidentalis]	AFN65688	2.34269e-83	98	133
CDS_383_transcript_1063	399	No Blast Hit
CDS_384_transcript_1068	714	gi|768436585|ref|XP_011559789.1|PREDICTED: arginine kinase isoform X3 [Plutella xylostella]	XP_011559789	1.69531e-136	95	226
CDS_385_transcript_1069	996	gi|768436585|ref|XP_011559789.1|PREDICTED: arginine kinase isoform X3 [Plutella xylostella]	XP_011559789	0	94	305
CDS_386_transcript_1070	468	gi|646718422|gb|KDR20892.1|hypothetical protein L798_04756, partial [Zootermopsis nevadensis]	KDR20892	8.27251e-85	93	140
CDS_387_transcript_1070	525	gi|642910851|ref|XP_008193435.1|PREDICTED: arginine kinase isoform X1 [Tribolium castaneum]	XP_008193435	1.37185e-07	83	43
CDS_388_transcript_1070	411	gi|241896693|emb|CAZ65715.1|arginine kinase 1 [Ctenocephalides felis]	CAZ65715	7.57759e-29	72	125
CDS_389_transcript_1071	1734	gi|646716023|gb|KDR19430.1|Pyruvate kinase [Zootermopsis nevadensis]	KDR19430	0	88	538
CDS_390_transcript_1071	2424	gi|646714875|gb|KDR18687.1|DNA replication licensing factor Mcm6 [Zootermopsis nevadensis]	KDR18687	0	86	817
CDS_391_transcript_1071	306	No Blast Hit
CDS_392_transcript_1072	996	gi|768436585|ref|XP_011559789.1|PREDICTED: arginine kinase isoform X3 [Plutella xylostella]	XP_011559789	0	94	305
CDS_393_transcript_1073	1545	gi|646716023|gb|KDR19430.1|Pyruvate kinase [Zootermopsis nevadensis]	KDR19430	0	90	509
CDS_394_transcript_1073	2424	gi|646714875|gb|KDR18687.1|DNA replication licensing factor Mcm6 [Zootermopsis nevadensis]	KDR18687	0	86	817
CDS_395_transcript_1075	2424	gi|646714875|gb|KDR18687.1|DNA replication licensing factor Mcm6 [Zootermopsis nevadensis]	KDR18687	0	86	817
CDS_396_transcript_1075	1605	gi|646716023|gb|KDR19430.1|Pyruvate kinase [Zootermopsis nevadensis]	KDR19430	0	88	534
CDS_397_transcript_1076	468	gi|646718422|gb|KDR20892.1|hypothetical protein L798_04756, partial [Zootermopsis nevadensis]	KDR20892	8.27251e-85	93	140
CDS_398_transcript_1076	411	gi|241896693|emb|CAZ65715.1|arginine kinase 1 [Ctenocephalides felis]	CAZ65715	7.57759e-29	72	125
CDS_399_transcript_1077	1608	gi|646716023|gb|KDR19430.1|Pyruvate kinase [Zootermopsis nevadensis]	KDR19430	0	88	537
CDS_400_transcript_1077	2424	gi|646714875|gb|KDR18687.1|DNA replication licensing factor Mcm6 [Zootermopsis nevadensis]	KDR18687	0	86	817
CDS_401_transcript_1078	1170	gi|952512220|gb|KRT78988.1|hypothetical protein AMK59_7553 [Oryctes borbonicus]	KRT78988	0	90	390
CDS_402_transcript_1079	1170	gi|952512220|gb|KRT78988.1|hypothetical protein AMK59_7553 [Oryctes borbonicus]	KRT78988	0	90	390
CDS_403_transcript_1080	1170	gi|952512220|gb|KRT78988.1|hypothetical protein AMK59_7553 [Oryctes borbonicus]	KRT78988	0	90	390
CDS_404_transcript_1081	960	gi|478252155|gb|ENN72583.1|hypothetical protein YQE_10684, partial [Dendroctonus ponderosae] >gi|546673155|gb|ERL84820.1| hypothetical protein D910_02244 [Dendroctonus ponderosae]	ENN72583	0	90	319
CDS_405_transcript_1082	1170	gi|952512220|gb|KRT78988.1|hypothetical protein AMK59_7553 [Oryctes borbonicus]	KRT78988	0	90	390
CDS_406_transcript_1083	1710	gi|939257760|ref|XP_014248701.1|PREDICTED: eukaryotic peptide chain release factor GTP-binding subunit ERF3A isoform X1 [Cimex lectularius]	XP_014248701	0	83	577
CDS_407_transcript_1084	1455	gi|242009574|ref|XP_002425558.1|eukaryotic peptide chain release factor GTP-binding subunit, putative [Pediculus humanus corporis] >gi|212509437|gb|EEB12820.1| eukaryotic peptide chain release factor GTP-binding subunit, putative [Pediculus humanus corporis]	XP_002425558	0	95	448
CDS_408_transcript_1085	1710	gi|939257760|ref|XP_014248701.1|PREDICTED: eukaryotic peptide chain release factor GTP-binding subunit ERF3A isoform X1 [Cimex lectularius]	XP_014248701	0	83	577
CDS_409_transcript_1086	1695	gi|242009574|ref|XP_002425558.1|eukaryotic peptide chain release factor GTP-binding subunit, putative [Pediculus humanus corporis] >gi|212509437|gb|EEB12820.1| eukaryotic peptide chain release factor GTP-binding subunit, putative [Pediculus humanus corporis]	XP_002425558	0	95	448
CDS_410_transcript_1087	1710	gi|939257760|ref|XP_014248701.1|PREDICTED: eukaryotic peptide chain release factor GTP-binding subunit ERF3A isoform X1 [Cimex lectularius]	XP_014248701	0	83	577
CDS_411_transcript_1088	1632	gi|646721296|gb|KDR22728.1|Ubiquilin-1 [Zootermopsis nevadensis]	KDR22728	1.47669e-126	66	409
CDS_412_transcript_1089	1632	gi|646721296|gb|KDR22728.1|Ubiquilin-1 [Zootermopsis nevadensis]	KDR22728	1.47669e-126	66	409
CDS_413_transcript_1090	1623	gi|646721296|gb|KDR22728.1|Ubiquilin-1 [Zootermopsis nevadensis]	KDR22728	4.78206e-127	66	406
CDS_414_transcript_1091	1632	gi|646721296|gb|KDR22728.1|Ubiquilin-1 [Zootermopsis nevadensis]	KDR22728	1.47669e-126	66	409
CDS_415_transcript_1092	1632	gi|646721296|gb|KDR22728.1|Ubiquilin-1 [Zootermopsis nevadensis]	KDR22728	1.47669e-126	66	409
CDS_416_transcript_1093	1632	gi|646721296|gb|KDR22728.1|Ubiquilin-1 [Zootermopsis nevadensis]	KDR22728	1.47669e-126	66	409
CDS_417_transcript_1094	1905	gi|961074690|ref|XP_014790047.1|PREDICTED: acyl-CoA dehydrogenase family member 9, mitochondrial-like [Octopus bimaculoides] >gi|918335090|gb|KOF97205.1| hypothetical protein OCBIM_22030856mg [Octopus bimaculoides]	XP_014790047	4.78203e-108	53	584
CDS_418_transcript_1094	402	gi|936560222|ref|XP_014207327.1|PREDICTED: cytochrome b-c1 complex subunit 8 [Copidosoma floridanum] >gi|936560225|ref|XP_014207334.1| PREDICTED: cytochrome b-c1 complex subunit 8 [Copidosoma floridanum]	XP_014207327	2.4975e-28	77	81
CDS_419_transcript_1095	1905	gi|961074690|ref|XP_014790047.1|PREDICTED: acyl-CoA dehydrogenase family member 9, mitochondrial-like [Octopus bimaculoides] >gi|918335090|gb|KOF97205.1| hypothetical protein OCBIM_22030856mg [Octopus bimaculoides]	XP_014790047	4.78203e-108	53	584
CDS_420_transcript_1095	402	gi|936560222|ref|XP_014207327.1|PREDICTED: cytochrome b-c1 complex subunit 8 [Copidosoma floridanum] >gi|936560225|ref|XP_014207334.1| PREDICTED: cytochrome b-c1 complex subunit 8 [Copidosoma floridanum]	XP_014207327	2.4975e-28	77	81
CDS_421_transcript_1100	1512	gi|646713082|gb|KDR17583.1|Heat shock 70 kDa protein 14 [Zootermopsis nevadensis]	KDR17583	8.01845e-125	66	502
CDS_422_transcript_1100	1701	gi|968106557|ref|XP_002052698.2|uncharacterized protein Dvir_GJ20305 [Drosophila virilis] >gi|946564482|gb|EDW64853.2| uncharacterized protein Dvir_GJ20305 [Drosophila virilis]	XP_002052698	9.49093e-121	60	544
CDS_423_transcript_1101	1512	gi|646713082|gb|KDR17583.1|Heat shock 70 kDa protein 14 [Zootermopsis nevadensis]	KDR17583	8.01845e-125	66	502
CDS_424_transcript_1101	1701	gi|968106557|ref|XP_002052698.2|uncharacterized protein Dvir_GJ20305 [Drosophila virilis] >gi|946564482|gb|EDW64853.2| uncharacterized protein Dvir_GJ20305 [Drosophila virilis]	XP_002052698	9.49093e-121	60	544
CDS_425_transcript_1105	333	gi|646690478|gb|KDR06881.1|Zinc finger FYVE domain-containing protein 21 [Zootermopsis nevadensis]	KDR06881	6.54295e-31	68	116
CDS_426_transcript_1107	1275	gi|805784533|ref|XP_012140106.1|PREDICTED: lanC-like protein 2 isoform X1 [Megachile rotundata] >gi|805784536|ref|XP_012140107.1| PREDICTED: lanC-like protein 2 isoform X1 [Megachile rotundata]	XP_012140106	8.34217e-103	61	416
CDS_427_transcript_1108	3204	gi|646704146|gb|KDR12484.1|putative ATP-dependent RNA helicase DDX46 [Zootermopsis nevadensis]	KDR12484	0	89	815
CDS_428_transcript_1108	1737	gi|242011701|ref|XP_002426585.1|ADP-ribosylation factor GTPase-activating protein, putative [Pediculus humanus corporis] >gi|212510734|gb|EEB13847.1| ADP-ribosylation factor GTPase-activating protein, putative [Pediculus humanus corporis]	XP_002426585	6.82342e-127	71	352
CDS_429_transcript_1110	411	gi|822044409|ref|WP_046899177.1|hypothetical protein [Serratia marcescens] >gi|821254599|gb|KKZ15845.1| hypothetical protein AAY84_23985 [Serratia marcescens]	WP_046899177	2.18902e-21	69	97
CDS_430_transcript_1113	297	gi|636630027|gb|AIA09042.1|vitellogenin 1, partial [Triatoma infestans]	AIA09042	6.78931e-21	71	76
CDS_431_transcript_1116	408	gi|540198484|gb|AGV05363.1|vitellogenin [Nesidiocoris tenuis]	AGV05363	1.19572e-37	76	128
CDS_432_transcript_1117	507	gi|540198484|gb|AGV05363.1|vitellogenin [Nesidiocoris tenuis]	AGV05363	2.3012e-44	73	161
CDS_433_transcript_1118	543	gi|169219461|dbj|BAG12118.1|vitellogenin [Lethocerus deyrollei]	BAG12118	1.08378e-32	59	184
CDS_434_transcript_1119	543	gi|169219461|dbj|BAG12118.1|vitellogenin [Lethocerus deyrollei]	BAG12118	1.63716e-31	59	184
CDS_435_transcript_1121	792	gi|414073172|gb|AFW97644.1|vitellogenin [Apolygus lucorum]	AFW97644	4.91523e-41	61	266
CDS_436_transcript_1123	474	gi|169219461|dbj|BAG12118.1|vitellogenin [Lethocerus deyrollei]	BAG12118	6.37768e-41	66	159
CDS_437_transcript_1129	351	gi|70673205|gb|AAZ06771.1|vitellogenin [Homalodisca vitripennis]	AAZ06771	1.99756e-28	67	125
CDS_438_transcript_1129	933	gi|70673205|gb|AAZ06771.1|vitellogenin [Homalodisca vitripennis]	AAZ06771	2.84457e-69	67	185
CDS_439_transcript_1129	612	gi|70673205|gb|AAZ06771.1|vitellogenin [Homalodisca vitripennis]	AAZ06771	1.81125e-44	67	185
CDS_440_transcript_1130	354	gi|676260204|dbj|BAP46319.1|vitellogenin1, partial [Zootermopsis nevadensis]	BAP46319	1.02484e-48	79	117
CDS_441_transcript_1131	336	gi|753263221|gb|AJI43739.1|vitellogenin [Cyrtorhinus lividipennis]	AJI43739	3.29281e-40	81	112
CDS_442_transcript_1135	558	gi|540198484|gb|AGV05363.1|vitellogenin [Nesidiocoris tenuis]	AGV05363	3.72244e-22	59	188
CDS_443_transcript_1137	312	No Blast Hit
CDS_444_transcript_1139	327	No Blast Hit
CDS_445_transcript_1143	993	gi|820375494|ref|NP_001295471.1|vitellogenin precursor [Athalia rosae] >gi|2522237|dbj|BAA22791.1| vitellogenin [Athalia rosae]	NP_001295471	5.61813e-44	76	163
CDS_446_transcript_1144	300	gi|753263221|gb|AJI43739.1|vitellogenin [Cyrtorhinus lividipennis]	AJI43739	7.4409e-35	78	100
CDS_447_transcript_1146	909	gi|414073172|gb|AFW97644.1|vitellogenin [Apolygus lucorum]	AFW97644	3.36787e-72	63	304
CDS_448_transcript_1147	642	No Blast Hit
CDS_449_transcript_1148	330	gi|242021935|ref|XP_002431398.1|predicted protein [Pediculus humanus corporis] >gi|212516674|gb|EEB18660.1| predicted protein [Pediculus humanus corporis]	XP_002431398	1.6891e-34	83	109
CDS_450_transcript_1149	849	gi|662224307|ref|XP_008486486.1|PREDICTED: vitellogenin-A1-like, partial [Diaphorina citri]	XP_008486486	1.51735e-34	71	132
CDS_451_transcript_1150	381	No Blast Hit
CDS_452_transcript_1151	453	gi|530695419|gb|AGT39945.1|vitellogenin [Apolygus lucorum]	AGT39945	2.69399e-39	74	151
CDS_453_transcript_1155	951	gi|70673205|gb|AAZ06771.1|vitellogenin [Homalodisca vitripennis]	AAZ06771	5.04406e-77	64	322
CDS_454_transcript_1155	951	gi|70673205|gb|AAZ06771.1|vitellogenin [Homalodisca vitripennis]	AAZ06771	5.04406e-77	64	322
CDS_455_transcript_1156	465	gi|70673205|gb|AAZ06771.1|vitellogenin [Homalodisca vitripennis]	AAZ06771	1.56188e-08	58	99
CDS_456_transcript_1157	615	gi|540198484|gb|AGV05363.1|vitellogenin [Nesidiocoris tenuis]	AGV05363	1.38114e-70	78	206
CDS_457_transcript_1158	510	gi|169219461|dbj|BAG12118.1|vitellogenin [Lethocerus deyrollei]	BAG12118	1.02708e-29	61	171
CDS_458_transcript_1161	483	gi|414073172|gb|AFW97644.1|vitellogenin [Apolygus lucorum]	AFW97644	1.72886e-17	59	161
CDS_459_transcript_1166	429	No Blast Hit
CDS_460_transcript_1168	510	gi|70673205|gb|AAZ06771.1|vitellogenin [Homalodisca vitripennis]	AAZ06771	5.10241e-48	73	156
CDS_461_transcript_1168	915	gi|414073172|gb|AFW97644.1|vitellogenin [Apolygus lucorum]	AFW97644	7.61156e-50	57	175
CDS_462_transcript_1168	1038	gi|169219461|dbj|BAG12118.1|vitellogenin [Lethocerus deyrollei]	BAG12118	2.449e-38	58	191
CDS_463_transcript_1168	612	gi|540198484|gb|AGV05363.1|vitellogenin [Nesidiocoris tenuis]	AGV05363	1.95812e-66	77	173
CDS_464_transcript_1168	705	gi|753263221|gb|AJI43739.1|vitellogenin [Cyrtorhinus lividipennis]	AJI43739	4.09785e-42	75	153
CDS_465_transcript_1168	1017	gi|530695419|gb|AGT39945.1|vitellogenin [Apolygus lucorum]	AGT39945	1.19045e-70	67	245
CDS_466_transcript_1168	945	gi|540198484|gb|AGV05363.1|vitellogenin [Nesidiocoris tenuis]	AGV05363	4.52297e-57	66	220
CDS_467_transcript_1168	594	gi|530695419|gb|AGT39945.1|vitellogenin [Apolygus lucorum]	AGT39945	4.89065e-20	64	112
CDS_468_transcript_1169	612	gi|540198484|gb|AGV05363.1|vitellogenin [Nesidiocoris tenuis]	AGV05363	1.95812e-66	77	173
CDS_469_transcript_1169	582	gi|169219461|dbj|BAG12118.1|vitellogenin [Lethocerus deyrollei]	BAG12118	3.03355e-24	62	142
CDS_470_transcript_1169	708	gi|817082013|ref|XP_012263547.1|PREDICTED: vitellogenin-like [Athalia rosae]	XP_012263547	3.5001e-13	63	96
CDS_471_transcript_1169	945	gi|540198484|gb|AGV05363.1|vitellogenin [Nesidiocoris tenuis]	AGV05363	4.52297e-57	66	220
CDS_472_transcript_1169	915	gi|414073172|gb|AFW97644.1|vitellogenin [Apolygus lucorum]	AFW97644	7.61156e-50	57	175
CDS_473_transcript_1169	510	gi|70673205|gb|AAZ06771.1|vitellogenin [Homalodisca vitripennis]	AAZ06771	5.10241e-48	73	156
CDS_474_transcript_1169	1017	gi|530695419|gb|AGT39945.1|vitellogenin [Apolygus lucorum]	AGT39945	1.19045e-70	67	245
CDS_475_transcript_1169	363	No Blast Hit
CDS_476_transcript_1169	705	gi|753263221|gb|AJI43739.1|vitellogenin [Cyrtorhinus lividipennis]	AJI43739	4.09785e-42	75	153
CDS_477_transcript_1170	510	gi|70673205|gb|AAZ06771.1|vitellogenin [Homalodisca vitripennis]	AAZ06771	5.10241e-48	73	156
CDS_478_transcript_1170	705	gi|753263221|gb|AJI43739.1|vitellogenin [Cyrtorhinus lividipennis]	AJI43739	4.09785e-42	75	153
CDS_479_transcript_1170	708	gi|817082013|ref|XP_012263547.1|PREDICTED: vitellogenin-like [Athalia rosae]	XP_012263547	3.5001e-13	63	96
CDS_480_transcript_1170	1017	gi|530695419|gb|AGT39945.1|vitellogenin [Apolygus lucorum]	AGT39945	1.19045e-70	67	245
CDS_481_transcript_1170	612	gi|540198484|gb|AGV05363.1|vitellogenin [Nesidiocoris tenuis]	AGV05363	1.95812e-66	77	173
CDS_482_transcript_1170	915	gi|414073172|gb|AFW97644.1|vitellogenin [Apolygus lucorum]	AFW97644	7.61156e-50	57	175
CDS_483_transcript_1170	363	No Blast Hit
CDS_484_transcript_1170	945	gi|540198484|gb|AGV05363.1|vitellogenin [Nesidiocoris tenuis]	AGV05363	4.52297e-57	66	220
CDS_485_transcript_1170	702	gi|636630027|gb|AIA09042.1|vitellogenin 1, partial [Triatoma infestans]	AIA09042	3.85427e-46	61	200
CDS_486_transcript_1171	705	gi|753263221|gb|AJI43739.1|vitellogenin [Cyrtorhinus lividipennis]	AJI43739	4.09785e-42	75	153
CDS_487_transcript_1171	510	gi|70673205|gb|AAZ06771.1|vitellogenin [Homalodisca vitripennis]	AAZ06771	5.10241e-48	73	156
CDS_488_transcript_1171	1017	gi|530695419|gb|AGT39945.1|vitellogenin [Apolygus lucorum]	AGT39945	1.19045e-70	67	245
CDS_489_transcript_1171	708	gi|817082013|ref|XP_012263547.1|PREDICTED: vitellogenin-like [Athalia rosae]	XP_012263547	3.5001e-13	63	96
CDS_490_transcript_1171	612	gi|540198484|gb|AGV05363.1|vitellogenin [Nesidiocoris tenuis]	AGV05363	1.95812e-66	77	173
CDS_491_transcript_1171	2010	gi|939237872|ref|XP_014261594.1|PREDICTED: vitellogenin-1-like [Cimex lectularius]	XP_014261594	1.86602e-106	54	574
CDS_492_transcript_1171	945	gi|540198484|gb|AGV05363.1|vitellogenin [Nesidiocoris tenuis]	AGV05363	4.52297e-57	66	220
CDS_493_transcript_1172	570	gi|312190375|dbj|BAJ33507.1|vitellogenin [Trigonotylus caelestialium]	BAJ33507	2.98421e-36	80	111
CDS_494_transcript_1172	915	gi|414073172|gb|AFW97644.1|vitellogenin [Apolygus lucorum]	AFW97644	7.61156e-50	57	175
CDS_495_transcript_1172	363	No Blast Hit
CDS_496_transcript_1172	921	gi|530695419|gb|AGT39945.1|vitellogenin [Apolygus lucorum]	AGT39945	2.09384e-69	76	199
CDS_497_transcript_1172	612	gi|540198484|gb|AGV05363.1|vitellogenin [Nesidiocoris tenuis]	AGV05363	1.95812e-66	77	173
CDS_498_transcript_1172	945	gi|540198484|gb|AGV05363.1|vitellogenin [Nesidiocoris tenuis]	AGV05363	4.52297e-57	66	220
CDS_499_transcript_1172	951	gi|540198484|gb|AGV05363.1|vitellogenin [Nesidiocoris tenuis]	AGV05363	2.1771e-77	80	150
CDS_500_transcript_1172	1035	gi|242021935|ref|XP_002431398.1|predicted protein [Pediculus humanus corporis] >gi|212516674|gb|EEB18660.1| predicted protein [Pediculus humanus corporis]	XP_002431398	5.0278e-12	77	89
CDS_501_transcript_1172	705	gi|753263221|gb|AJI43739.1|vitellogenin [Cyrtorhinus lividipennis]	AJI43739	4.09785e-42	75	153
CDS_502_transcript_1172	429	No Blast Hit
CDS_503_transcript_1172	1005	gi|169219461|dbj|BAG12118.1|vitellogenin [Lethocerus deyrollei]	BAG12118	2.5973e-34	62	140
CDS_504_transcript_1172	687	No Blast Hit
CDS_505_transcript_1172	510	gi|70673205|gb|AAZ06771.1|vitellogenin [Homalodisca vitripennis]	AAZ06771	5.10241e-48	73	156
CDS_506_transcript_1172	375	gi|662224305|ref|XP_008486485.1|PREDICTED: vitellogenin-like [Diaphorina citri]	XP_008486485	2.3566e-25	76	80
CDS_507_transcript_1173	363	No Blast Hit
CDS_508_transcript_1173	612	gi|540198484|gb|AGV05363.1|vitellogenin [Nesidiocoris tenuis]	AGV05363	1.95812e-66	77	173
CDS_509_transcript_1173	660	gi|169219461|dbj|BAG12118.1|vitellogenin [Lethocerus deyrollei]	BAG12118	5.35744e-17	63	85
CDS_510_transcript_1173	510	gi|70673205|gb|AAZ06771.1|vitellogenin [Homalodisca vitripennis]	AAZ06771	5.10241e-48	73	156
CDS_511_transcript_1173	915	gi|414073172|gb|AFW97644.1|vitellogenin [Apolygus lucorum]	AFW97644	7.61156e-50	57	175
CDS_512_transcript_1173	945	gi|540198484|gb|AGV05363.1|vitellogenin [Nesidiocoris tenuis]	AGV05363	4.52297e-57	66	220
CDS_513_transcript_1173	705	gi|753263221|gb|AJI43739.1|vitellogenin [Cyrtorhinus lividipennis]	AJI43739	4.09785e-42	75	153
CDS_514_transcript_1173	1017	gi|530695419|gb|AGT39945.1|vitellogenin [Apolygus lucorum]	AGT39945	1.19045e-70	67	245
CDS_515_transcript_1173	708	gi|817082013|ref|XP_012263547.1|PREDICTED: vitellogenin-like [Athalia rosae]	XP_012263547	3.5001e-13	63	96
CDS_516_transcript_1174	708	gi|817082013|ref|XP_012263547.1|PREDICTED: vitellogenin-like [Athalia rosae]	XP_012263547	3.5001e-13	63	96
CDS_517_transcript_1174	2139	gi|939237872|ref|XP_014261594.1|PREDICTED: vitellogenin-1-like [Cimex lectularius]	XP_014261594	5.0753e-123	54	582
CDS_518_transcript_1174	1017	gi|530695419|gb|AGT39945.1|vitellogenin [Apolygus lucorum]	AGT39945	1.19045e-70	67	245
CDS_519_transcript_1174	612	gi|540198484|gb|AGV05363.1|vitellogenin [Nesidiocoris tenuis]	AGV05363	1.95812e-66	77	173
CDS_520_transcript_1174	945	gi|540198484|gb|AGV05363.1|vitellogenin [Nesidiocoris tenuis]	AGV05363	4.52297e-57	66	220
CDS_521_transcript_1174	705	gi|753263221|gb|AJI43739.1|vitellogenin [Cyrtorhinus lividipennis]	AJI43739	4.09785e-42	75	153
CDS_522_transcript_1174	510	gi|70673205|gb|AAZ06771.1|vitellogenin [Homalodisca vitripennis]	AAZ06771	5.10241e-48	73	156
CDS_523_transcript_1176	321	gi|861630937|gb|KMQ90195.1|hypothetical protein RF55_10069 [Lasius niger]	KMQ90195	9.6e-08	47	116
CDS_524_transcript_1177	1017	gi|530695419|gb|AGT39945.1|vitellogenin [Apolygus lucorum]	AGT39945	1.19045e-70	67	245
CDS_525_transcript_1177	363	No Blast Hit
CDS_526_transcript_1177	708	gi|817082013|ref|XP_012263547.1|PREDICTED: vitellogenin-like [Athalia rosae]	XP_012263547	3.5001e-13	63	96
CDS_527_transcript_1177	705	gi|753263221|gb|AJI43739.1|vitellogenin [Cyrtorhinus lividipennis]	AJI43739	4.09785e-42	75	153
CDS_528_transcript_1177	612	gi|540198484|gb|AGV05363.1|vitellogenin [Nesidiocoris tenuis]	AGV05363	1.95812e-66	77	173
CDS_529_transcript_1177	915	gi|414073172|gb|AFW97644.1|vitellogenin [Apolygus lucorum]	AFW97644	7.61156e-50	57	175
CDS_530_transcript_1177	945	gi|540198484|gb|AGV05363.1|vitellogenin [Nesidiocoris tenuis]	AGV05363	4.52297e-57	66	220
CDS_531_transcript_1177	510	gi|70673205|gb|AAZ06771.1|vitellogenin [Homalodisca vitripennis]	AAZ06771	5.10241e-48	73	156
CDS_532_transcript_1177	1005	gi|169219461|dbj|BAG12118.1|vitellogenin [Lethocerus deyrollei]	BAG12118	2.5973e-34	62	140
CDS_533_transcript_1181	1116	gi|751210138|ref|XP_011157751.1|PREDICTED: uncharacterized protein K02A2.6-like [Solenopsis invicta]	XP_011157751	5.24367e-25	58	189
CDS_534_transcript_1185	1824	gi|675369203|gb|KFM62105.1|Retrovirus-related Pol polyprotein from transposon 17.6, partial [Stegodyphus mimosarum]	KFM62105	2.23582e-137	64	552
CDS_535_transcript_1189	1467	gi|757813219|gb|AJO25037.1|chitinase [Nilaparvata lugens]	AJO25037	1.98559e-114	61	442
CDS_536_transcript_1190	1467	gi|757813219|gb|AJO25037.1|chitinase [Nilaparvata lugens]	AJO25037	1.98559e-114	61	442
CDS_537_transcript_1191	1467	gi|757813219|gb|AJO25037.1|chitinase [Nilaparvata lugens]	AJO25037	1.98559e-114	61	442
CDS_538_transcript_1192	1467	gi|757813219|gb|AJO25037.1|chitinase [Nilaparvata lugens]	AJO25037	1.98559e-114	61	442
CDS_539_transcript_1193	3405	gi|642930421|ref|XP_008196394.1|PREDICTED: tyrosine-protein kinase hopscotch [Tribolium castaneum]	XP_008196394	0	66	1135
CDS_540_transcript_1194	3405	gi|642930421|ref|XP_008196394.1|PREDICTED: tyrosine-protein kinase hopscotch [Tribolium castaneum]	XP_008196394	0	66	1135
CDS_541_transcript_1196	315	gi|15593252|gb|AAL02222.1|AF410882_1cysteine protease CP14 precursor [Frankliniella occidentalis]	AAL02222	2.19898e-12	73	49
CDS_542_transcript_1196	432	gi|194320502|gb|ACF48469.1|cathepsin L [Triatoma brasiliensis]	ACF48469	1.04489e-20	97	46
CDS_543_transcript_1196	795	gi|15593252|gb|AAL02222.1|AF410882_1cysteine protease CP14 precursor [Frankliniella occidentalis]	AAL02222	1.78145e-50	77	123
CDS_544_transcript_1196	435	gi|15593249|gb|AAL02221.1|AF410881_1cysteine protease CP10 precursor [Frankliniella occidentalis]	AAL02221	1.89187e-45	94	86
CDS_545_transcript_1197	432	gi|194320502|gb|ACF48469.1|cathepsin L [Triatoma brasiliensis]	ACF48469	1.04489e-20	97	46
CDS_546_transcript_1198	546	gi|15593252|gb|AAL02222.1|AF410882_1cysteine protease CP14 precursor [Frankliniella occidentalis]	AAL02222	1.59742e-31	83	79
CDS_547_transcript_1198	573	gi|15593252|gb|AAL02222.1|AF410882_1cysteine protease CP14 precursor [Frankliniella occidentalis]	AAL02222	4.43055e-50	85	109
CDS_548_transcript_1199	432	gi|194320502|gb|ACF48469.1|cathepsin L [Triatoma brasiliensis]	ACF48469	1.04489e-20	97	46
CDS_549_transcript_1199	687	gi|15593249|gb|AAL02221.1|AF410881_1cysteine protease CP10 precursor [Frankliniella occidentalis]	AAL02221	6.26659e-57	74	124
CDS_550_transcript_1199	465	gi|966649012|gb|KTF83922.1|hypothetical protein cypCar_00019379 [Cyprinus carpio]	KTF83922	1.72543e-25	54	124
CDS_551_transcript_1200	432	gi|194320502|gb|ACF48469.1|cathepsin L [Triatoma brasiliensis]	ACF48469	1.04489e-20	97	46
CDS_552_transcript_1201	432	gi|194320502|gb|ACF48469.1|cathepsin L [Triatoma brasiliensis]	ACF48469	1.04489e-20	97	46
CDS_553_transcript_1201	858	gi|15593252|gb|AAL02222.1|AF410882_1cysteine protease CP14 precursor [Frankliniella occidentalis]	AAL02222	4.52294e-87	66	258
CDS_554_transcript_1201	315	gi|15593252|gb|AAL02222.1|AF410882_1cysteine protease CP14 precursor [Frankliniella occidentalis]	AAL02222	2.19898e-12	73	49
CDS_555_transcript_1201	474	gi|15593246|gb|AAL02220.1|AF410880_1cysteine protease CP7 precursor [Frankliniella occidentalis]	AAL02220	5.51279e-23	63	107
CDS_556_transcript_1202	1056	gi|15593252|gb|AAL02222.1|AF410882_1cysteine protease CP14 precursor [Frankliniella occidentalis]	AAL02222	2.70189e-88	66	258
CDS_557_transcript_1202	432	gi|194320502|gb|ACF48469.1|cathepsin L [Triatoma brasiliensis]	ACF48469	1.04489e-20	97	46
CDS_558_transcript_1202	315	gi|15593252|gb|AAL02222.1|AF410882_1cysteine protease CP14 precursor [Frankliniella occidentalis]	AAL02222	2.19898e-12	73	49
CDS_559_transcript_1203	327	gi|969480993|ref|XP_015048736.1|uncharacterized protein Dyak_GE28163 [Drosophila yakuba] >gi|948560307|gb|KRK04308.1| uncharacterized protein Dyak_GE28163 [Drosophila yakuba]	XP_015048736	1.43315e-15	92	38
CDS_560_transcript_1204	3687	gi|646700995|gb|KDR10918.1|Androgen-induced proliferation inhibitor [Zootermopsis nevadensis]	KDR10918	0	85	1225
CDS_561_transcript_1205	3687	gi|646700995|gb|KDR10918.1|Androgen-induced proliferation inhibitor [Zootermopsis nevadensis]	KDR10918	0	85	1225
CDS_562_transcript_1206	987	gi|817051722|ref|XP_012252546.1|PREDICTED: serine/threonine-protein phosphatase alpha-2 isoform [Athalia rosae]	XP_012252546	0	97	327
CDS_563_transcript_1206	315	No Blast Hit
CDS_564_transcript_1207	306	No Blast Hit
CDS_565_transcript_1207	987	gi|817051722|ref|XP_012252546.1|PREDICTED: serine/threonine-protein phosphatase alpha-2 isoform [Athalia rosae]	XP_012252546	0	97	328
CDS_566_transcript_1208	987	gi|817051722|ref|XP_012252546.1|PREDICTED: serine/threonine-protein phosphatase alpha-2 isoform [Athalia rosae]	XP_012252546	0	97	328
CDS_567_transcript_1208	315	No Blast Hit
CDS_568_transcript_1209	315	No Blast Hit
CDS_569_transcript_1209	987	gi|817051722|ref|XP_012252546.1|PREDICTED: serine/threonine-protein phosphatase alpha-2 isoform [Athalia rosae]	XP_012252546	0	97	328
CDS_570_transcript_1210	987	gi|817051722|ref|XP_012252546.1|PREDICTED: serine/threonine-protein phosphatase alpha-2 isoform [Athalia rosae]	XP_012252546	0	97	327
CDS_571_transcript_1210	315	No Blast Hit
CDS_572_transcript_1212	870	gi|693582446|dbj|BAP68992.1|RxLR effector candidate protein [Hyaloperonospora arabidopsidis Emoy2]	BAP68992	7.72587e-72	62	293
CDS_573_transcript_1215	825	gi|930738063|ref|XP_014189769.1|PREDICTED: uncharacterized protein LOC106633234 [Haplochromis burtoni]	XP_014189769	1.193e-16	51	232
CDS_574_transcript_1216	552	gi|332027836|gb|EGI67898.1|Presenilins-associated rhomboid-like protein, mitochondrial [Acromyrmex echinatior]	EGI67898	1.10165e-20	58	178
CDS_575_transcript_1217	930	gi|808114700|ref|XP_012169508.1|PREDICTED: uncharacterized protein LOC105666275 [Bombus terrestris]	XP_012169508	3.02396e-27	56	196
CDS_576_transcript_1217	627	gi|808148968|ref|XP_012175455.1|PREDICTED: uncharacterized protein LOC105667018, partial [Bombus terrestris]	XP_012175455	1.17447e-15	56	150
CDS_577_transcript_1217	2511	gi|954470187|gb|KRZ01021.1|Retrovirus-related Pol polyprotein from transposon TNT 1-94, partial [Trichinella zimbabwensis]	KRZ01021	1.18769e-146	51	875
CDS_578_transcript_1218	507	No Blast Hit
CDS_579_transcript_1218	1512	gi|91094593|ref|XP_970561.1|PREDICTED: cytochrome P450 6k1 [Tribolium castaneum] >gi|270016410|gb|EFA12856.1| cytochrome P450 345A1 [Tribolium castaneum]	XP_970561	8.67988e-92	56	466
CDS_580_transcript_1219	1005	gi|646707251|gb|KDR14094.1|Growth hormone-regulated TBC protein 1-A [Zootermopsis nevadensis]	KDR14094	1.98142e-154	78	333
CDS_581_transcript_1220	1677	gi|646703010|gb|KDR11903.1|Nicalin [Zootermopsis nevadensis]	KDR11903	0	75	552
CDS_582_transcript_1221	1143	gi|91076836|ref|XP_974707.1|PREDICTED: 2-oxoisovalerate dehydrogenase subunit beta, mitochondrial [Tribolium castaneum] >gi|270001821|gb|EEZ98268.1| hypothetical protein TcasGA2_TC000711 [Tribolium castaneum]	XP_974707	0	86	341
CDS_583_transcript_1221	1527	gi|499012693|ref|XP_004537355.1|PREDICTED: uncharacterized protein Ngrn [Ceratitis capitata]	XP_004537355	1.21229e-26	56	188
CDS_584_transcript_1221	930	gi|808114700|ref|XP_012169508.1|PREDICTED: uncharacterized protein LOC105666275 [Bombus terrestris]	XP_012169508	3.02396e-27	56	196
CDS_585_transcript_1221	1659	gi|939644656|ref|XP_014272431.1|PREDICTED: methionine--tRNA ligase, mitochondrial isoform X1 [Halyomorpha halys]	XP_014272431	0	67	531
CDS_586_transcript_1222	735	gi|828219493|ref|XP_012561314.1|PREDICTED: uncharacterized protein LOC105846792 [Hydra vulgaris]	XP_012561314	6.24451e-26	49	238
CDS_587_transcript_1222	1497	gi|91094593|ref|XP_970561.1|PREDICTED: cytochrome P450 6k1 [Tribolium castaneum] >gi|270016410|gb|EFA12856.1| cytochrome P450 345A1 [Tribolium castaneum]	XP_970561	2.09781e-93	56	477
CDS_588_transcript_1223	930	gi|808114700|ref|XP_012169508.1|PREDICTED: uncharacterized protein LOC105666275 [Bombus terrestris]	XP_012169508	3.02396e-27	56	196
CDS_589_transcript_1223	1299	gi|641650598|ref|XP_008189795.1|PREDICTED: protein yellow-like isoform X2 [Acyrthosiphon pisum]	XP_008189795	4.84453e-158	77	385
CDS_590_transcript_1224	930	gi|808114700|ref|XP_012169508.1|PREDICTED: uncharacterized protein LOC105666275 [Bombus terrestris]	XP_012169508	3.02396e-27	56	196
CDS_591_transcript_1225	1497	gi|91094593|ref|XP_970561.1|PREDICTED: cytochrome P450 6k1 [Tribolium castaneum] >gi|270016410|gb|EFA12856.1| cytochrome P450 345A1 [Tribolium castaneum]	XP_970561	2.09781e-93	56	477
CDS_592_transcript_1225	1029	gi|909577346|ref|XP_013144488.1|PREDICTED: presenilins-associated rhomboid-like protein, mitochondrial [Papilio polytes]	XP_013144488	3.04912e-27	49	297
CDS_593_transcript_1226	1050	gi|817216538|ref|XP_012284301.1|PREDICTED: phosphate carrier protein, mitochondrial [Orussus abietinus]	XP_012284301	0	86	352
CDS_594_transcript_1227	1089	gi|817216538|ref|XP_012284301.1|PREDICTED: phosphate carrier protein, mitochondrial [Orussus abietinus]	XP_012284301	0	86	353
CDS_595_transcript_1228	3282	gi|568252298|gb|ETN61647.1|peroxisome assembly factor-2 (peroxisomal-type atpase 1) [Anopheles darlingi]	ETN61647	0	56	1136
CDS_596_transcript_1228	471	gi|939653981|ref|XP_014275690.1|PREDICTED: riboflavin kinase [Halyomorpha halys]	XP_014275690	2.56284e-61	80	143
CDS_597_transcript_1229	3282	gi|568252298|gb|ETN61647.1|peroxisome assembly factor-2 (peroxisomal-type atpase 1) [Anopheles darlingi]	ETN61647	0	56	1136
CDS_598_transcript_1229	471	gi|939653981|ref|XP_014275690.1|PREDICTED: riboflavin kinase [Halyomorpha halys]	XP_014275690	2.56284e-61	80	143
CDS_599_transcript_1230	1161	gi|748995298|gb|AJE75671.1|putative glycosyl hydrolase [Chrysomela lapponica]	AJE75671	1.88997e-50	50	359
CDS_600_transcript_1231	1971	gi|646711575|gb|KDR16690.1|hypothetical protein L798_09082, partial [Zootermopsis nevadensis]	KDR16690	0	81	552
CDS_601_transcript_1234	777	gi|646715772|gb|KDR19260.1|Endothelin-converting enzyme-like 1 [Zootermopsis nevadensis]	KDR19260	9.80086e-52	64	242
CDS_602_transcript_1257	2943	gi|270016009|gb|EFA12457.1|hypothetical protein TcasGA2_TC004334 [Tribolium castaneum]	EFA12457	8.35107e-116	52	797
CDS_603_transcript_1257	345	gi|548548|sp|Q05118.1|PO23_POPJARecName: Full=Retrovirus-related Pol polyprotein from type-1 retrotransposable element R2; AltName: Full=Retrovirus-related Pol polyprotein from type I retrotransposable element R2; Includes: RecName: Full=Reverse transcriptase; Includes: RecName: Full=Endonuclease, partial [Popillia japonica] >gi|160756|gb|AAA29786.1| reverse transcriptase, partial [Popillia japon…	Q05118	3.14211e-12	65	78
CDS_604_transcript_1258	351	gi|900722543|gb|KMY84943.1|hypothetical protein BUMB_02141 [Candidatus Burkholderia calva]	KMY84943	9.22079e-63	95	106
CDS_605_transcript_1260	351	gi|900722543|gb|KMY84943.1|hypothetical protein BUMB_02141 [Candidatus Burkholderia calva]	KMY84943	9.22079e-63	95	106
CDS_606_transcript_1263	351	gi|900722543|gb|KMY84943.1|hypothetical protein BUMB_02141 [Candidatus Burkholderia calva]	KMY84943	9.22079e-63	95	106
CDS_607_transcript_1266	351	gi|900722543|gb|KMY84943.1|hypothetical protein BUMB_02141 [Candidatus Burkholderia calva]	KMY84943	9.22079e-63	95	106
CDS_608_transcript_1269	645	gi|94469222|gb|ABF18460.1|membrane trafficking protein emp24/gp25/p24 family member [Aedes aegypti]	ABF18460	9.54664e-101	84	206
CDS_609_transcript_1269	2346	gi|952521198|gb|KRT81397.1|AAA protein, partial [Oryctes borbonicus]	KRT81397	0	66	591
CDS_610_transcript_1269	525	gi|919023322|ref|XP_013395574.1|PREDICTED: chromosome transmission fidelity protein 18 homolog [Lingula anatina]	XP_013395574	8.71085e-36	60	182
CDS_611_transcript_1270	645	gi|94469222|gb|ABF18460.1|membrane trafficking protein emp24/gp25/p24 family member [Aedes aegypti]	ABF18460	9.54664e-101	84	206
CDS_612_transcript_1270	2841	gi|952521198|gb|KRT81397.1|AAA protein, partial [Oryctes borbonicus]	KRT81397	0	65	726
CDS_613_transcript_1271	894	gi|646710060|gb|KDR15680.1|Protein MEMO1 [Zootermopsis nevadensis]	KDR15680	0	91	297
CDS_614_transcript_1272	894	gi|646710060|gb|KDR15680.1|Protein MEMO1 [Zootermopsis nevadensis]	KDR15680	0	91	297
CDS_615_transcript_1273	3249	gi|646712992|gb|KDR17512.1|putative dolichyl-P-Man:Man(7)GlcNAc(2)-PP-dolichyl-alpha-1, 6-mannosyltransferase [Zootermopsis nevadensis]	KDR17512	0	80	485
CDS_616_transcript_1274	330	No Blast Hit
CDS_617_transcript_1274	423	gi|90819984|gb|ABD98748.1|putative translationally controlled tumor protein [Graphocephala atropunctata]	ABD98748	1.22672e-37	89	99
CDS_618_transcript_1275	399	gi|478257064|gb|ENN77227.1|hypothetical protein YQE_06057, partial [Dendroctonus ponderosae] >gi|546675891|gb|ERL86996.1| hypothetical protein D910_04399 [Dendroctonus ponderosae]	ENN77227	1.82844e-11	91	37
CDS_619_transcript_1275	480	gi|77955968|gb|ABB05536.1|translationally controlled tumor protein-like [Fenneropenaeus chinensis]	ABB05536	1.0617e-11	79	43
CDS_620_transcript_1276	519	gi|90819984|gb|ABD98748.1|putative translationally controlled tumor protein [Graphocephala atropunctata]	ABD98748	1.21604e-90	90	172
CDS_621_transcript_1277	357	gi|90819984|gb|ABD98748.1|putative translationally controlled tumor protein [Graphocephala atropunctata]	ABD98748	3.57125e-32	91	68
CDS_622_transcript_1278	330	No Blast Hit
CDS_623_transcript_1278	423	gi|90819984|gb|ABD98748.1|putative translationally controlled tumor protein [Graphocephala atropunctata]	ABD98748	1.22672e-37	89	99
CDS_624_transcript_1279	1914	gi|383849798|ref|XP_003700523.1|PREDICTED: ATPase family AAA domain-containing protein 3 isoform X1 [Megachile rotundata]	XP_003700523	0	83	622
CDS_625_transcript_1280	1914	gi|383849798|ref|XP_003700523.1|PREDICTED: ATPase family AAA domain-containing protein 3 isoform X1 [Megachile rotundata]	XP_003700523	0	83	622
CDS_626_transcript_1281	1914	gi|383849798|ref|XP_003700523.1|PREDICTED: ATPase family AAA domain-containing protein 3 isoform X1 [Megachile rotundata]	XP_003700523	0	83	622
CDS_627_transcript_1282	363	gi|939653544|ref|XP_014275540.1|PREDICTED: probable small nuclear ribonucleoprotein Sm D2 isoform X5 [Halyomorpha halys]	XP_014275540	4.27215e-60	95	120
CDS_628_transcript_1282	504	gi|970893490|ref|XP_015112133.1|PREDICTED: proteasome subunit alpha type-6-like [Diachasma alloeum]	XP_015112133	8.62e-98	92	167
CDS_629_transcript_1283	504	gi|970893490|ref|XP_015112133.1|PREDICTED: proteasome subunit alpha type-6-like [Diachasma alloeum]	XP_015112133	8.62e-98	92	167
CDS_630_transcript_1283	363	gi|939653544|ref|XP_014275540.1|PREDICTED: probable small nuclear ribonucleoprotein Sm D2 isoform X5 [Halyomorpha halys]	XP_014275540	4.27215e-60	95	120
CDS_631_transcript_1285	384	No Blast Hit
CDS_632_transcript_1286	414	No Blast Hit
CDS_633_transcript_1287	411	No Blast Hit
CDS_634_transcript_1290	1236	gi|665786222|ref|XP_008551299.1|PREDICTED: fatty acyl-CoA reductase 1-like [Microplitis demolitor] >gi|665786224|ref|XP_008551305.1| PREDICTED: fatty acyl-CoA reductase 1-like [Microplitis demolitor]	XP_008551299	3.36584e-53	52	379
CDS_635_transcript_1291	441	No Blast Hit
CDS_636_transcript_1293	414	No Blast Hit
CDS_637_transcript_1294	435	gi|646715811|gb|KDR19279.1|GRAM domain-containing protein 1B [Zootermopsis nevadensis]	KDR19279	6.86998e-18	76	73
CDS_638_transcript_1295	435	gi|646715811|gb|KDR19279.1|GRAM domain-containing protein 1B [Zootermopsis nevadensis]	KDR19279	6.86998e-18	76	73
CDS_639_transcript_1296	435	gi|646715811|gb|KDR19279.1|GRAM domain-containing protein 1B [Zootermopsis nevadensis]	KDR19279	6.86998e-18	76	73
CDS_640_transcript_1297	1629	gi|642924886|ref|XP_008194084.1|PREDICTED: serine/threonine-protein kinase MST4 isoform X2 [Tribolium castaneum]	XP_008194084	0	77	544
CDS_641_transcript_1298	1638	gi|642924886|ref|XP_008194084.1|PREDICTED: serine/threonine-protein kinase MST4 isoform X2 [Tribolium castaneum]	XP_008194084	0	77	549
CDS_642_transcript_1299	2250	gi|817051161|ref|XP_012268865.1|PREDICTED: ABC transporter G family member 23 [Athalia rosae]	XP_012268865	0	79	739
CDS_643_transcript_1299	846	gi|307205894|gb|EFN84052.1|THAP domain-containing protein 2 [Harpegnathos saltator]	EFN84052	3.21768e-08	50	92
CDS_644_transcript_1300	858	gi|307205894|gb|EFN84052.1|THAP domain-containing protein 2 [Harpegnathos saltator]	EFN84052	3.3279e-08	50	92
CDS_645_transcript_1300	2250	gi|817051161|ref|XP_012268865.1|PREDICTED: ABC transporter G family member 23 [Athalia rosae]	XP_012268865	0	79	739
CDS_646_transcript_1301	831	gi|751233005|ref|XP_011170154.1|PREDICTED: ATP-binding cassette sub-family A member 3-like [Solenopsis invicta]	XP_011170154	2.28072e-106	86	243
CDS_647_transcript_1303	858	gi|307205894|gb|EFN84052.1|THAP domain-containing protein 2 [Harpegnathos saltator]	EFN84052	3.3279e-08	50	92
CDS_648_transcript_1305	858	gi|307205894|gb|EFN84052.1|THAP domain-containing protein 2 [Harpegnathos saltator]	EFN84052	3.3279e-08	50	92
CDS_649_transcript_1305	2250	gi|817051161|ref|XP_012268865.1|PREDICTED: ABC transporter G family member 23 [Athalia rosae]	XP_012268865	0	79	739
CDS_650_transcript_1306	1605	gi|226509464|ref|NP_001151608.1|leucine aminopeptidase 3 [Zea mays] >gi|195648076|gb|ACG43506.1| leucine aminopeptidase 3 [Zea mays]	NP_001151608	0	96	535
CDS_651_transcript_1306	321	gi|646718806|gb|KDR21140.1|Canopy-like protein 2 [Zootermopsis nevadensis]	KDR21140	6.07255e-33	77	106
CDS_652_transcript_1309	555	gi|646718806|gb|KDR21140.1|Canopy-like protein 2 [Zootermopsis nevadensis]	KDR21140	3.36538e-59	73	182
CDS_653_transcript_1309	1605	gi|226509464|ref|NP_001151608.1|leucine aminopeptidase 3 [Zea mays] >gi|195648076|gb|ACG43506.1| leucine aminopeptidase 3 [Zea mays]	NP_001151608	0	96	535
CDS_654_transcript_1316	546	gi|646705437|gb|KDR13144.1|Dynactin subunit 5 [Zootermopsis nevadensis]	KDR13144	2.35191e-111	93	179
CDS_655_transcript_1316	753	gi|321468939|gb|EFX79922.1|hypothetical protein DAPPUDRAFT_92746 [Daphnia pulex]	EFX79922	6.22089e-67	71	216
CDS_656_transcript_1317	2013	gi|646718675|gb|KDR21061.1|Protein arginine N-methyltransferase 5 [Zootermopsis nevadensis]	KDR21061	0	80	620
CDS_657_transcript_1318	2193	gi|646718675|gb|KDR21061.1|Protein arginine N-methyltransferase 5 [Zootermopsis nevadensis]	KDR21061	0	80	620
CDS_658_transcript_1319	1896	gi|646718675|gb|KDR21061.1|Protein arginine N-methyltransferase 5 [Zootermopsis nevadensis]	KDR21061	0	80	620
CDS_659_transcript_1320	942	gi|357614217|gb|EHJ68971.1|putative receptor for activated C kinase [Danaus plexippus]	EHJ68971	1.99914e-55	56	316
CDS_660_transcript_1320	981	gi|970919294|ref|XP_015126333.1|PREDICTED: short-chain dehydrogenase/reductase family 16C member 6-like [Diachasma alloeum] >gi|970919296|ref|XP_015126334.1| PREDICTED: short-chain dehydrogenase/reductase family 16C member 6-like [Diachasma alloeum]	XP_015126333	1.65062e-126	79	288
CDS_661_transcript_1321	981	gi|970919294|ref|XP_015126333.1|PREDICTED: short-chain dehydrogenase/reductase family 16C member 6-like [Diachasma alloeum] >gi|970919296|ref|XP_015126334.1| PREDICTED: short-chain dehydrogenase/reductase family 16C member 6-like [Diachasma alloeum]	XP_015126333	1.65062e-126	79	288
CDS_662_transcript_1321	942	gi|357614217|gb|EHJ68971.1|putative receptor for activated C kinase [Danaus plexippus]	EHJ68971	1.99914e-55	56	316
CDS_663_transcript_1322	981	gi|970919294|ref|XP_015126333.1|PREDICTED: short-chain dehydrogenase/reductase family 16C member 6-like [Diachasma alloeum] >gi|970919296|ref|XP_015126334.1| PREDICTED: short-chain dehydrogenase/reductase family 16C member 6-like [Diachasma alloeum]	XP_015126333	1.65062e-126	79	288
CDS_664_transcript_1322	942	gi|357614217|gb|EHJ68971.1|putative receptor for activated C kinase [Danaus plexippus]	EHJ68971	1.99914e-55	56	316
CDS_665_transcript_1323	1791	gi|47221450|emb|CAG08112.1|unnamed protein product, partial [Tetraodon nigroviridis]	CAG08112	7.15457e-46	54	346
CDS_666_transcript_1324	540	gi|646721149|gb|KDR22619.1|hypothetical protein L798_12749 [Zootermopsis nevadensis]	KDR22619	1.48963e-17	72	86
CDS_667_transcript_1327	312	gi|33235676|dbj|BAC80195.1|cytosol-type hsp70 [Paramecium multimicronucleatum]	BAC80195	7.65733e-09	58	104
CDS_668_transcript_1329	4662	gi|118366049|ref|XP_001016243.1|heat shock 70 kDa protein [Tetrahymena thermophila SB210] >gi|89298010|gb|EAR95998.1| heat shock 70 kDa protein [Tetrahymena thermophila SB210] >gi|385215214|gb|AFI49446.1| heat shock protein 70 kDa [Tetrahymena thermophila]	XP_001016243	6.10671e-57	50	617
CDS_669_transcript_1330	4599	gi|118366049|ref|XP_001016243.1|heat shock 70 kDa protein [Tetrahymena thermophila SB210] >gi|89298010|gb|EAR95998.1| heat shock 70 kDa protein [Tetrahymena thermophila SB210] >gi|385215214|gb|AFI49446.1| heat shock protein 70 kDa [Tetrahymena thermophila]	XP_001016243	5.85619e-57	50	617
CDS_670_transcript_1331	4656	gi|118366049|ref|XP_001016243.1|heat shock 70 kDa protein [Tetrahymena thermophila SB210] >gi|89298010|gb|EAR95998.1| heat shock 70 kDa protein [Tetrahymena thermophila SB210] >gi|385215214|gb|AFI49446.1| heat shock protein 70 kDa [Tetrahymena thermophila]	XP_001016243	1.30964e-57	50	617
CDS_671_transcript_1332	4656	gi|118366049|ref|XP_001016243.1|heat shock 70 kDa protein [Tetrahymena thermophila SB210] >gi|89298010|gb|EAR95998.1| heat shock 70 kDa protein [Tetrahymena thermophila SB210] >gi|385215214|gb|AFI49446.1| heat shock protein 70 kDa [Tetrahymena thermophila]	XP_001016243	6.08283e-57	50	617
CDS_672_transcript_1333	4656	gi|118366049|ref|XP_001016243.1|heat shock 70 kDa protein [Tetrahymena thermophila SB210] >gi|89298010|gb|EAR95998.1| heat shock 70 kDa protein [Tetrahymena thermophila SB210] >gi|385215214|gb|AFI49446.1| heat shock protein 70 kDa [Tetrahymena thermophila]	XP_001016243	6.08283e-57	50	617
CDS_673_transcript_1334	3402	No Blast Hit
CDS_674_transcript_1335	4656	gi|118366049|ref|XP_001016243.1|heat shock 70 kDa protein [Tetrahymena thermophila SB210] >gi|89298010|gb|EAR95998.1| heat shock 70 kDa protein [Tetrahymena thermophila SB210] >gi|385215214|gb|AFI49446.1| heat shock protein 70 kDa [Tetrahymena thermophila]	XP_001016243	7.73533e-57	50	617
CDS_675_transcript_1336	3849	gi|241574188|ref|XP_002403070.1|heat shock protein, putative [Ixodes scapularis] >gi|215502145|gb|EEC11639.1| heat shock protein, putative [Ixodes scapularis]	XP_002403070	1.95626e-41	50	520
CDS_676_transcript_1337	3345	gi|802666883|gb|KKA65762.1|hsp-1 [Pristionchus pacificus]	KKA65762	3.15577e-50	52	521
CDS_677_transcript_1338	4656	gi|118366049|ref|XP_001016243.1|heat shock 70 kDa protein [Tetrahymena thermophila SB210] >gi|89298010|gb|EAR95998.1| heat shock 70 kDa protein [Tetrahymena thermophila SB210] >gi|385215214|gb|AFI49446.1| heat shock protein 70 kDa [Tetrahymena thermophila]	XP_001016243	6.08283e-57	50	617
CDS_678_transcript_1339	471	gi|815767364|ref|XP_012225341.1|PREDICTED: iron-sulfur cluster assembly enzyme ISCU, mitochondrial [Linepithema humile]	XP_012225341	1.23007e-83	92	145
CDS_679_transcript_1340	366	gi|642927566|ref|XP_972340.2|PREDICTED: 40S ribosomal protein S12 [Tribolium castaneum]	XP_972340	1.3354e-37	93	72
CDS_680_transcript_1341	372	No Blast Hit
CDS_681_transcript_1341	3810	gi|820859957|ref|XP_012346861.1|PREDICTED: RB1-inducible coiled-coil protein 1 isoform X2 [Apis florea]	XP_012346861	0	59	1092
CDS_682_transcript_1341	321	gi|662204246|ref|XP_008475493.1|PREDICTED: 40S ribosomal protein S18 [Diaphorina citri] >gi|110671476|gb|ABG81989.1| putative ribosomal protein S18 [Diaphorina citri]	XP_008475493	8.6238e-18	63	91
CDS_683_transcript_1342	372	No Blast Hit
CDS_684_transcript_1342	321	gi|662204246|ref|XP_008475493.1|PREDICTED: 40S ribosomal protein S18 [Diaphorina citri] >gi|110671476|gb|ABG81989.1| putative ribosomal protein S18 [Diaphorina citri]	XP_008475493	8.6238e-18	63	91
CDS_685_transcript_1342	3852	gi|817066768|ref|XP_012255239.1|PREDICTED: RB1-inducible coiled-coil protein 1 isoform X2 [Athalia rosae]	XP_012255239	0	62	1076
CDS_686_transcript_1343	321	gi|662204246|ref|XP_008475493.1|PREDICTED: 40S ribosomal protein S18 [Diaphorina citri] >gi|110671476|gb|ABG81989.1| putative ribosomal protein S18 [Diaphorina citri]	XP_008475493	8.6238e-18	63	91
CDS_687_transcript_1343	372	No Blast Hit
CDS_688_transcript_1343	3867	gi|817066768|ref|XP_012255239.1|PREDICTED: RB1-inducible coiled-coil protein 1 isoform X2 [Athalia rosae]	XP_012255239	0	62	1076
CDS_689_transcript_1344	3867	gi|817066768|ref|XP_012255239.1|PREDICTED: RB1-inducible coiled-coil protein 1 isoform X2 [Athalia rosae]	XP_012255239	0	62	1076
CDS_690_transcript_1344	321	gi|662204246|ref|XP_008475493.1|PREDICTED: 40S ribosomal protein S18 [Diaphorina citri] >gi|110671476|gb|ABG81989.1| putative ribosomal protein S18 [Diaphorina citri]	XP_008475493	8.6238e-18	63	91
CDS_691_transcript_1344	372	No Blast Hit
CDS_692_transcript_1345	321	gi|662204246|ref|XP_008475493.1|PREDICTED: 40S ribosomal protein S18 [Diaphorina citri] >gi|110671476|gb|ABG81989.1| putative ribosomal protein S18 [Diaphorina citri]	XP_008475493	8.6238e-18	63	91
CDS_693_transcript_1345	3867	gi|817066768|ref|XP_012255239.1|PREDICTED: RB1-inducible coiled-coil protein 1 isoform X2 [Athalia rosae]	XP_012255239	0	62	1076
CDS_694_transcript_1345	372	No Blast Hit
CDS_695_transcript_1347	372	No Blast Hit
CDS_696_transcript_1347	4632	gi|817066768|ref|XP_012255239.1|PREDICTED: RB1-inducible coiled-coil protein 1 isoform X2 [Athalia rosae]	XP_012255239	0	70	670
CDS_697_transcript_1347	321	gi|662204246|ref|XP_008475493.1|PREDICTED: 40S ribosomal protein S18 [Diaphorina citri] >gi|110671476|gb|ABG81989.1| putative ribosomal protein S18 [Diaphorina citri]	XP_008475493	8.6238e-18	63	91
CDS_698_transcript_1348	372	No Blast Hit
CDS_699_transcript_1348	321	gi|662204246|ref|XP_008475493.1|PREDICTED: 40S ribosomal protein S18 [Diaphorina citri] >gi|110671476|gb|ABG81989.1| putative ribosomal protein S18 [Diaphorina citri]	XP_008475493	8.6238e-18	63	91
CDS_700_transcript_1348	3867	gi|817066768|ref|XP_012255239.1|PREDICTED: RB1-inducible coiled-coil protein 1 isoform X2 [Athalia rosae]	XP_012255239	0	62	1076
CDS_701_transcript_1349	3867	gi|817066768|ref|XP_012255239.1|PREDICTED: RB1-inducible coiled-coil protein 1 isoform X2 [Athalia rosae]	XP_012255239	0	62	1076
CDS_702_transcript_1349	321	gi|662204246|ref|XP_008475493.1|PREDICTED: 40S ribosomal protein S18 [Diaphorina citri] >gi|110671476|gb|ABG81989.1| putative ribosomal protein S18 [Diaphorina citri]	XP_008475493	8.6238e-18	63	91
CDS_703_transcript_1349	372	No Blast Hit
CDS_704_transcript_1350	501	No Blast Hit
CDS_705_transcript_1351	501	No Blast Hit
CDS_706_transcript_1352	501	No Blast Hit
CDS_707_transcript_1353	501	No Blast Hit
CDS_708_transcript_1354	501	No Blast Hit
CDS_709_transcript_1355	501	No Blast Hit
CDS_710_transcript_1357	609	gi|646720175|gb|KDR22003.1|Phospholipid hydroperoxide glutathione peroxidase, mitochondrial [Zootermopsis nevadensis]	KDR22003	2.2444e-92	79	193
CDS_711_transcript_1358	498	gi|242017040|ref|XP_002429001.1|phospholipid hydroperoxide glutathione peroxidase, putative [Pediculus humanus corporis] >gi|212513847|gb|EEB16263.1| phospholipid hydroperoxide glutathione peroxidase, putative [Pediculus humanus corporis]	XP_002429001	1.52429e-89	87	163
CDS_712_transcript_1358	2139	gi|805819298|ref|XP_012149794.1|PREDICTED: actin-binding protein anillin isoform X4 [Megachile rotundata]	XP_012149794	9.97496e-60	50	454
CDS_713_transcript_1358	1866	gi|646717666|gb|KDR20447.1|F-box/LRR-repeat protein 18 [Zootermopsis nevadensis]	KDR20447	2.04143e-20	50	244
CDS_714_transcript_1359	2139	gi|805819298|ref|XP_012149794.1|PREDICTED: actin-binding protein anillin isoform X4 [Megachile rotundata]	XP_012149794	9.97496e-60	50	454
CDS_715_transcript_1359	498	gi|242017040|ref|XP_002429001.1|phospholipid hydroperoxide glutathione peroxidase, putative [Pediculus humanus corporis] >gi|212513847|gb|EEB16263.1| phospholipid hydroperoxide glutathione peroxidase, putative [Pediculus humanus corporis]	XP_002429001	1.52429e-89	87	163
CDS_716_transcript_1359	1962	gi|646717666|gb|KDR20447.1|F-box/LRR-repeat protein 18 [Zootermopsis nevadensis]	KDR20447	2.25141e-20	50	244
CDS_717_transcript_1360	2073	gi|805819294|ref|XP_012149792.1|PREDICTED: actin-binding protein anillin isoform X2 [Megachile rotundata]	XP_012149792	2.50574e-52	49	426
CDS_718_transcript_1360	1866	gi|646717666|gb|KDR20447.1|F-box/LRR-repeat protein 18 [Zootermopsis nevadensis]	KDR20447	2.04143e-20	50	244
CDS_719_transcript_1360	498	gi|242017040|ref|XP_002429001.1|phospholipid hydroperoxide glutathione peroxidase, putative [Pediculus humanus corporis] >gi|212513847|gb|EEB16263.1| phospholipid hydroperoxide glutathione peroxidase, putative [Pediculus humanus corporis]	XP_002429001	1.52429e-89	87	163
CDS_720_transcript_1361	1866	gi|646717666|gb|KDR20447.1|F-box/LRR-repeat protein 18 [Zootermopsis nevadensis]	KDR20447	2.04143e-20	50	244
CDS_721_transcript_1361	2139	gi|805819298|ref|XP_012149794.1|PREDICTED: actin-binding protein anillin isoform X4 [Megachile rotundata]	XP_012149794	9.97496e-60	50	454
CDS_722_transcript_1361	498	gi|242017040|ref|XP_002429001.1|phospholipid hydroperoxide glutathione peroxidase, putative [Pediculus humanus corporis] >gi|212513847|gb|EEB16263.1| phospholipid hydroperoxide glutathione peroxidase, putative [Pediculus humanus corporis]	XP_002429001	1.52429e-89	87	163
CDS_723_transcript_1362	2139	gi|805819298|ref|XP_012149794.1|PREDICTED: actin-binding protein anillin isoform X4 [Megachile rotundata]	XP_012149794	9.97496e-60	50	454
CDS_724_transcript_1362	498	gi|242017040|ref|XP_002429001.1|phospholipid hydroperoxide glutathione peroxidase, putative [Pediculus humanus corporis] >gi|212513847|gb|EEB16263.1| phospholipid hydroperoxide glutathione peroxidase, putative [Pediculus humanus corporis]	XP_002429001	1.52429e-89	87	163
CDS_725_transcript_1362	1866	gi|646717666|gb|KDR20447.1|F-box/LRR-repeat protein 18 [Zootermopsis nevadensis]	KDR20447	2.04143e-20	50	244
CDS_726_transcript_1363	498	gi|242017040|ref|XP_002429001.1|phospholipid hydroperoxide glutathione peroxidase, putative [Pediculus humanus corporis] >gi|212513847|gb|EEB16263.1| phospholipid hydroperoxide glutathione peroxidase, putative [Pediculus humanus corporis]	XP_002429001	1.52429e-89	87	163
CDS_727_transcript_1364	2139	gi|805819298|ref|XP_012149794.1|PREDICTED: actin-binding protein anillin isoform X4 [Megachile rotundata]	XP_012149794	9.97496e-60	50	454
CDS_728_transcript_1364	1866	gi|646717666|gb|KDR20447.1|F-box/LRR-repeat protein 18 [Zootermopsis nevadensis]	KDR20447	2.04143e-20	50	244
CDS_729_transcript_1364	609	gi|646720175|gb|KDR22003.1|Phospholipid hydroperoxide glutathione peroxidase, mitochondrial [Zootermopsis nevadensis]	KDR22003	2.2444e-92	79	193
CDS_730_transcript_1365	2139	gi|805819298|ref|XP_012149794.1|PREDICTED: actin-binding protein anillin isoform X4 [Megachile rotundata]	XP_012149794	9.97496e-60	50	454
CDS_731_transcript_1365	609	gi|646720175|gb|KDR22003.1|Phospholipid hydroperoxide glutathione peroxidase, mitochondrial [Zootermopsis nevadensis]	KDR22003	2.2444e-92	79	193
CDS_732_transcript_1365	1866	gi|646717666|gb|KDR20447.1|F-box/LRR-repeat protein 18 [Zootermopsis nevadensis]	KDR20447	2.04143e-20	50	244
CDS_733_transcript_1366	2139	gi|805819298|ref|XP_012149794.1|PREDICTED: actin-binding protein anillin isoform X4 [Megachile rotundata]	XP_012149794	9.97496e-60	50	454
CDS_734_transcript_1366	498	gi|242017040|ref|XP_002429001.1|phospholipid hydroperoxide glutathione peroxidase, putative [Pediculus humanus corporis] >gi|212513847|gb|EEB16263.1| phospholipid hydroperoxide glutathione peroxidase, putative [Pediculus humanus corporis]	XP_002429001	1.52429e-89	87	163
CDS_735_transcript_1366	1866	gi|646717666|gb|KDR20447.1|F-box/LRR-repeat protein 18 [Zootermopsis nevadensis]	KDR20447	2.04143e-20	50	244
CDS_736_transcript_1370	804	gi|746852910|ref|XP_011057026.1|PREDICTED: 14-3-3 protein epsilon [Acromyrmex echinatior] >gi|746852912|ref|XP_011057027.1| PREDICTED: 14-3-3 protein epsilon [Acromyrmex echinatior] >gi|751219407|ref|XP_011162785.1| PREDICTED: 14-3-3 protein epsilon [Solenopsis invicta] >gi|751219409|ref|XP_011162786.1| PREDICTED: 14-3-3 protein epsilon [Solenopsis invicta] >gi|752877352|ref|XP_011256107.1| PREDI…	XP_011057026	3.00771e-175	93	266
CDS_737_transcript_1370	330	No Blast Hit
CDS_738_transcript_1371	330	No Blast Hit
CDS_739_transcript_1372	330	No Blast Hit
CDS_740_transcript_1372	804	gi|746852910|ref|XP_011057026.1|PREDICTED: 14-3-3 protein epsilon [Acromyrmex echinatior] >gi|746852912|ref|XP_011057027.1| PREDICTED: 14-3-3 protein epsilon [Acromyrmex echinatior] >gi|751219407|ref|XP_011162785.1| PREDICTED: 14-3-3 protein epsilon [Solenopsis invicta] >gi|751219409|ref|XP_011162786.1| PREDICTED: 14-3-3 protein epsilon [Solenopsis invicta] >gi|752877352|ref|XP_011256107.1| PREDI…	XP_011057026	3.00771e-175	93	266
CDS_741_transcript_1373	804	gi|746852910|ref|XP_011057026.1|PREDICTED: 14-3-3 protein epsilon [Acromyrmex echinatior] >gi|746852912|ref|XP_011057027.1| PREDICTED: 14-3-3 protein epsilon [Acromyrmex echinatior] >gi|751219407|ref|XP_011162785.1| PREDICTED: 14-3-3 protein epsilon [Solenopsis invicta] >gi|751219409|ref|XP_011162786.1| PREDICTED: 14-3-3 protein epsilon [Solenopsis invicta] >gi|752877352|ref|XP_011256107.1| PREDI…	XP_011057026	3.00771e-175	93	266
CDS_742_transcript_1373	330	No Blast Hit
CDS_743_transcript_1374	804	gi|746852910|ref|XP_011057026.1|PREDICTED: 14-3-3 protein epsilon [Acromyrmex echinatior] >gi|746852912|ref|XP_011057027.1| PREDICTED: 14-3-3 protein epsilon [Acromyrmex echinatior] >gi|751219407|ref|XP_011162785.1| PREDICTED: 14-3-3 protein epsilon [Solenopsis invicta] >gi|751219409|ref|XP_011162786.1| PREDICTED: 14-3-3 protein epsilon [Solenopsis invicta] >gi|752877352|ref|XP_011256107.1| PREDI…	XP_011057026	3.00771e-175	93	266
CDS_744_transcript_1375	774	gi|746852910|ref|XP_011057026.1|PREDICTED: 14-3-3 protein epsilon [Acromyrmex echinatior] >gi|746852912|ref|XP_011057027.1| PREDICTED: 14-3-3 protein epsilon [Acromyrmex echinatior] >gi|751219407|ref|XP_011162785.1| PREDICTED: 14-3-3 protein epsilon [Solenopsis invicta] >gi|751219409|ref|XP_011162786.1| PREDICTED: 14-3-3 protein epsilon [Solenopsis invicta] >gi|752877352|ref|XP_011256107.1| PREDI…	XP_011057026	1.35207e-178	97	256
CDS_745_transcript_1375	330	No Blast Hit
CDS_746_transcript_1376	804	gi|746852910|ref|XP_011057026.1|PREDICTED: 14-3-3 protein epsilon [Acromyrmex echinatior] >gi|746852912|ref|XP_011057027.1| PREDICTED: 14-3-3 protein epsilon [Acromyrmex echinatior] >gi|751219407|ref|XP_011162785.1| PREDICTED: 14-3-3 protein epsilon [Solenopsis invicta] >gi|751219409|ref|XP_011162786.1| PREDICTED: 14-3-3 protein epsilon [Solenopsis invicta] >gi|752877352|ref|XP_011256107.1| PREDI…	XP_011057026	3.00771e-175	93	266
CDS_747_transcript_1376	330	No Blast Hit
CDS_748_transcript_1377	804	gi|746852910|ref|XP_011057026.1|PREDICTED: 14-3-3 protein epsilon [Acromyrmex echinatior] >gi|746852912|ref|XP_011057027.1| PREDICTED: 14-3-3 protein epsilon [Acromyrmex echinatior] >gi|751219407|ref|XP_011162785.1| PREDICTED: 14-3-3 protein epsilon [Solenopsis invicta] >gi|751219409|ref|XP_011162786.1| PREDICTED: 14-3-3 protein epsilon [Solenopsis invicta] >gi|752877352|ref|XP_011256107.1| PREDI…	XP_011057026	3.00771e-175	93	266
CDS_749_transcript_1377	330	No Blast Hit
CDS_750_transcript_1378	741	gi|746852910|ref|XP_011057026.1|PREDICTED: 14-3-3 protein epsilon [Acromyrmex echinatior] >gi|746852912|ref|XP_011057027.1| PREDICTED: 14-3-3 protein epsilon [Acromyrmex echinatior] >gi|751219407|ref|XP_011162785.1| PREDICTED: 14-3-3 protein epsilon [Solenopsis invicta] >gi|751219409|ref|XP_011162786.1| PREDICTED: 14-3-3 protein epsilon [Solenopsis invicta] >gi|752877352|ref|XP_011256107.1| PREDI…	XP_011057026	5.1435e-155	96	230
CDS_751_transcript_1378	771	gi|322792347|gb|EFZ16331.1|hypothetical protein SINV_07010, partial [Solenopsis invicta]	EFZ16331	1.16169e-180	98	256
CDS_752_transcript_1379	804	gi|746852910|ref|XP_011057026.1|PREDICTED: 14-3-3 protein epsilon [Acromyrmex echinatior] >gi|746852912|ref|XP_011057027.1| PREDICTED: 14-3-3 protein epsilon [Acromyrmex echinatior] >gi|751219407|ref|XP_011162785.1| PREDICTED: 14-3-3 protein epsilon [Solenopsis invicta] >gi|751219409|ref|XP_011162786.1| PREDICTED: 14-3-3 protein epsilon [Solenopsis invicta] >gi|752877352|ref|XP_011256107.1| PREDI…	XP_011057026	3.00771e-175	93	266
CDS_753_transcript_1379	330	No Blast Hit
CDS_754_transcript_1380	1548	gi|646717730|gb|KDR20477.1|Scavenger receptor class B member 1 [Zootermopsis nevadensis]	KDR20477	0	84	516
CDS_755_transcript_1380	900	gi|939679487|ref|XP_014285136.1|PREDICTED: scavenger receptor class B member 1 isoform X2 [Halyomorpha halys]	XP_014285136	6.23194e-176	90	300
CDS_756_transcript_1381	900	gi|939679487|ref|XP_014285136.1|PREDICTED: scavenger receptor class B member 1 isoform X2 [Halyomorpha halys]	XP_014285136	6.23194e-176	90	300
CDS_757_transcript_1381	1548	gi|646717730|gb|KDR20477.1|Scavenger receptor class B member 1 [Zootermopsis nevadensis]	KDR20477	0	84	516
CDS_758_transcript_1382	1566	gi|951552100|ref|XP_014475731.1|PREDICTED: putative aminopeptidase W07G4.4 [Dinoponera quadriceps] >gi|951552103|ref|XP_014475732.1| PREDICTED: putative aminopeptidase W07G4.4 [Dinoponera quadriceps] >gi|951552105|ref|XP_014475733.1| PREDICTED: putative aminopeptidase W07G4.4 [Dinoponera quadriceps]	XP_014475731	0	75	474
CDS_759_transcript_1383	936	gi|952542658|gb|KRT86812.1|Peptidase [Oryctes borbonicus]	KRT86812	8.37906e-134	77	287
CDS_760_transcript_1384	1185	gi|749731918|ref|XP_011137434.1|PREDICTED: ethanolaminephosphotransferase 1-like [Harpegnathos saltator] >gi|307214866|gb|EFN89734.1| Ethanolaminephosphotransferase 1 [Harpegnathos saltator]	XP_011137434	1.03023e-169	77	390
CDS_761_transcript_1385	1185	gi|749731918|ref|XP_011137434.1|PREDICTED: ethanolaminephosphotransferase 1-like [Harpegnathos saltator] >gi|307214866|gb|EFN89734.1| Ethanolaminephosphotransferase 1 [Harpegnathos saltator]	XP_011137434	1.03023e-169	77	390
CDS_762_transcript_1386	1185	gi|749731918|ref|XP_011137434.1|PREDICTED: ethanolaminephosphotransferase 1-like [Harpegnathos saltator] >gi|307214866|gb|EFN89734.1| Ethanolaminephosphotransferase 1 [Harpegnathos saltator]	XP_011137434	1.03023e-169	77	390
CDS_763_transcript_1387	1002	gi|939696808|ref|XP_014292546.1|PREDICTED: muscle LIM protein Mlp84B-like isoform X1 [Halyomorpha halys]	XP_014292546	1.82267e-140	84	327
CDS_764_transcript_1388	1635	gi|568252660|gb|ETN61954.1|exosome complex exonuclease RRP45 [Anopheles darlingi]	ETN61954	1.26957e-109	71	314
CDS_765_transcript_1388	960	gi|646723879|gb|KDR24337.1|Muscle LIM protein Mlp84B [Zootermopsis nevadensis]	KDR24337	2.30699e-122	89	251
CDS_766_transcript_1389	1635	gi|568252660|gb|ETN61954.1|exosome complex exonuclease RRP45 [Anopheles darlingi]	ETN61954	1.26957e-109	71	314
CDS_767_transcript_1389	1275	gi|939696808|ref|XP_014292546.1|PREDICTED: muscle LIM protein Mlp84B-like isoform X1 [Halyomorpha halys]	XP_014292546	0	84	421
CDS_768_transcript_1389	960	gi|646723879|gb|KDR24337.1|Muscle LIM protein Mlp84B [Zootermopsis nevadensis]	KDR24337	2.30699e-122	89	251
CDS_769_transcript_1390	1278	gi|908507312|ref|XP_013064460.1|PREDICTED: ankyrin repeat domain-containing protein 17-like [Biomphalaria glabrata]	XP_013064460	8.94079e-26	58	190
CDS_770_transcript_1390	600	gi|939659420|ref|XP_014277748.1|PREDICTED: peroxiredoxin-2 [Halyomorpha halys]	XP_014277748	2.46483e-122	92	199
CDS_771_transcript_1391	600	gi|939659420|ref|XP_014277748.1|PREDICTED: peroxiredoxin-2 [Halyomorpha halys]	XP_014277748	2.46483e-122	92	199
CDS_772_transcript_1392	1284	gi|908507312|ref|XP_013064460.1|PREDICTED: ankyrin repeat domain-containing protein 17-like [Biomphalaria glabrata]	XP_013064460	9.16677e-26	58	190
CDS_773_transcript_1392	600	gi|939659420|ref|XP_014277748.1|PREDICTED: peroxiredoxin-2 [Halyomorpha halys]	XP_014277748	2.46483e-122	92	199
CDS_774_transcript_1393	2166	gi|646719093|gb|KDR21323.1|F-box/LRR-repeat protein 7 [Zootermopsis nevadensis]	KDR21323	4.70238e-33	46	407
CDS_775_transcript_1396	2901	gi|242021116|ref|XP_002430992.1|E3 ubiquitin ligase triad3, putative [Pediculus humanus corporis] >gi|212516216|gb|EEB18254.1| E3 ubiquitin ligase triad3, putative [Pediculus humanus corporis]	XP_002430992	5.21106e-154	69	457
CDS_776_transcript_1397	2940	gi|242021116|ref|XP_002430992.1|E3 ubiquitin ligase triad3, putative [Pediculus humanus corporis] >gi|212516216|gb|EEB18254.1| E3 ubiquitin ligase triad3, putative [Pediculus humanus corporis]	XP_002430992	3.67193e-154	69	471
CDS_777_transcript_1398	2892	gi|646719928|gb|KDR21849.1|E3 ubiquitin-protein ligase [Zootermopsis nevadensis]	KDR21849	2.43932e-152	69	448
CDS_778_transcript_1399	2898	gi|242021116|ref|XP_002430992.1|E3 ubiquitin ligase triad3, putative [Pediculus humanus corporis] >gi|212516216|gb|EEB18254.1| E3 ubiquitin ligase triad3, putative [Pediculus humanus corporis]	XP_002430992	1.09464e-155	69	458
CDS_779_transcript_1400	864	gi|817068245|ref|XP_012256049.1|PREDICTED: uncharacterized protein LOC105686064 [Athalia rosae] >gi|817068247|ref|XP_012256050.1| PREDICTED: uncharacterized protein LOC105686064 [Athalia rosae] >gi|817068249|ref|XP_012256051.1| PREDICTED: uncharacterized protein LOC105686064 [Athalia rosae]	XP_012256049	1.48511e-51	57	246
CDS_780_transcript_1400	2235	gi|572267396|ref|XP_006611771.1|PREDICTED: NAD-dependent protein deacetylase sirtuin-1-like isoform X2 [Apis dorsata]	XP_006611771	0	65	633
CDS_781_transcript_1400	1155	gi|817070240|ref|XP_012257132.1|PREDICTED: tetratricopeptide repeat protein 19 homolog, mitochondrial isoform X2 [Athalia rosae]	XP_012257132	2.64535e-55	58	329
CDS_782_transcript_1400	2550	gi|646713321|gb|KDR17724.1|Ankyrin repeat and LEM domain-containing protein 1 [Zootermopsis nevadensis]	KDR17724	4.93555e-90	58	441
CDS_783_transcript_1401	561	gi|350401493|ref|XP_003486170.1|PREDICTED: uncharacterized protein LOC100743175 [Bombus impatiens]	XP_003486170	8.57345e-39	60	169
CDS_784_transcript_1401	2550	gi|646713321|gb|KDR17724.1|Ankyrin repeat and LEM domain-containing protein 1 [Zootermopsis nevadensis]	KDR17724	4.93555e-90	58	441
CDS_785_transcript_1401	1155	gi|817070240|ref|XP_012257132.1|PREDICTED: tetratricopeptide repeat protein 19 homolog, mitochondrial isoform X2 [Athalia rosae]	XP_012257132	2.64535e-55	58	329
CDS_786_transcript_1401	2235	gi|572267396|ref|XP_006611771.1|PREDICTED: NAD-dependent protein deacetylase sirtuin-1-like isoform X2 [Apis dorsata]	XP_006611771	0	65	633
CDS_787_transcript_1402	1155	gi|817070240|ref|XP_012257132.1|PREDICTED: tetratricopeptide repeat protein 19 homolog, mitochondrial isoform X2 [Athalia rosae]	XP_012257132	2.64535e-55	58	329
CDS_788_transcript_1402	2235	gi|572267396|ref|XP_006611771.1|PREDICTED: NAD-dependent protein deacetylase sirtuin-1-like isoform X2 [Apis dorsata]	XP_006611771	0	65	633
CDS_789_transcript_1402	2550	gi|646713321|gb|KDR17724.1|Ankyrin repeat and LEM domain-containing protein 1 [Zootermopsis nevadensis]	KDR17724	4.93555e-90	58	441
CDS_790_transcript_1402	975	gi|817068245|ref|XP_012256049.1|PREDICTED: uncharacterized protein LOC105686064 [Athalia rosae] >gi|817068247|ref|XP_012256050.1| PREDICTED: uncharacterized protein LOC105686064 [Athalia rosae] >gi|817068249|ref|XP_012256051.1| PREDICTED: uncharacterized protein LOC105686064 [Athalia rosae]	XP_012256049	1.23346e-69	58	308
CDS_791_transcript_1403	924	gi|755931691|ref|XP_011314075.1|PREDICTED: ribose-phosphate pyrophosphokinase 1 isoform X1 [Fopius arisanus]	XP_011314075	0	96	310
CDS_792_transcript_1403	558	gi|646699633|gb|KDR10177.1|Metallophosphoesterase domain-containing protein 1 [Zootermopsis nevadensis]	KDR10177	3.31848e-80	78	183
CDS_793_transcript_1404	891	gi|755931688|ref|XP_011314074.1|PREDICTED: metallophosphoesterase MPPED2 [Fopius arisanus]	XP_011314074	5.65333e-162	84	298
CDS_794_transcript_1404	615	gi|322786027|gb|EFZ12643.1|hypothetical protein SINV_80769, partial [Solenopsis invicta]	EFZ12643	3.29749e-146	99	204
CDS_795_transcript_1405	891	gi|755931688|ref|XP_011314074.1|PREDICTED: metallophosphoesterase MPPED2 [Fopius arisanus]	XP_011314074	5.65333e-162	84	298
CDS_796_transcript_1405	924	gi|755931691|ref|XP_011314075.1|PREDICTED: ribose-phosphate pyrophosphokinase 1 isoform X1 [Fopius arisanus]	XP_011314075	0	96	310
CDS_797_transcript_1406	891	gi|755931688|ref|XP_011314074.1|PREDICTED: metallophosphoesterase MPPED2 [Fopius arisanus]	XP_011314074	5.65333e-162	84	298
CDS_798_transcript_1406	324	gi|968025000|ref|XP_015013233.1|uncharacterized protein Dere_GG14016, isoform D [Drosophila erecta] >gi|945183450|gb|KQS43723.1| uncharacterized protein Dere_GG14016, isoform D [Drosophila erecta]	XP_015013233	5.52347e-46	79	108
CDS_799_transcript_1406	615	gi|322786027|gb|EFZ12643.1|hypothetical protein SINV_80769, partial [Solenopsis invicta]	EFZ12643	3.29749e-146	99	204
CDS_800_transcript_1407	891	gi|755931688|ref|XP_011314074.1|PREDICTED: metallophosphoesterase MPPED2 [Fopius arisanus]	XP_011314074	5.65333e-162	84	298
CDS_801_transcript_1407	861	gi|755931701|ref|XP_011314078.1|PREDICTED: ribose-phosphate pyrophosphokinase 1 isoform X4 [Fopius arisanus]	XP_011314078	0	100	286
CDS_802_transcript_1408	324	gi|968025000|ref|XP_015013233.1|uncharacterized protein Dere_GG14016, isoform D [Drosophila erecta] >gi|945183450|gb|KQS43723.1| uncharacterized protein Dere_GG14016, isoform D [Drosophila erecta]	XP_015013233	5.52347e-46	79	108
CDS_803_transcript_1408	891	gi|755931688|ref|XP_011314074.1|PREDICTED: metallophosphoesterase MPPED2 [Fopius arisanus]	XP_011314074	5.65333e-162	84	298
CDS_804_transcript_1408	657	gi|322786027|gb|EFZ12643.1|hypothetical protein SINV_80769, partial [Solenopsis invicta]	EFZ12643	8.47257e-155	99	218
CDS_805_transcript_1409	327	gi|642916086|ref|XP_976064.2|PREDICTED: ribose-phosphate pyrophosphokinase 1 isoform X2 [Tribolium castaneum]	XP_976064	7.28494e-39	95	80
CDS_806_transcript_1409	615	gi|322786027|gb|EFZ12643.1|hypothetical protein SINV_80769, partial [Solenopsis invicta]	EFZ12643	3.29749e-146	99	204
CDS_807_transcript_1409	891	gi|755931688|ref|XP_011314074.1|PREDICTED: metallophosphoesterase MPPED2 [Fopius arisanus]	XP_011314074	5.65333e-162	84	298
CDS_808_transcript_1410	891	gi|755931688|ref|XP_011314074.1|PREDICTED: metallophosphoesterase MPPED2 [Fopius arisanus]	XP_011314074	5.65333e-162	84	298
CDS_809_transcript_1410	924	gi|755931691|ref|XP_011314075.1|PREDICTED: ribose-phosphate pyrophosphokinase 1 isoform X1 [Fopius arisanus]	XP_011314075	0	96	310
CDS_810_transcript_1411	2472	gi|954562999|ref|XP_014605353.1|PREDICTED: prominin-like protein isoform X7 [Polistes canadensis]	XP_014605353	0	62	803
CDS_811_transcript_1412	2472	gi|954562999|ref|XP_014605353.1|PREDICTED: prominin-like protein isoform X7 [Polistes canadensis]	XP_014605353	0	62	803
CDS_812_transcript_1412	300	gi|936607183|ref|XP_014217556.1|PREDICTED: 60S ribosomal protein L27 [Copidosoma floridanum] >gi|936607185|ref|XP_014217557.1| PREDICTED: 60S ribosomal protein L27 [Copidosoma floridanum]	XP_014217556	4.64874e-38	92	71
CDS_813_transcript_1413	1440	gi|646718741|gb|KDR21110.1|Equilibrative nucleoside transporter 3 [Zootermopsis nevadensis]	KDR21110	0	73	486
CDS_814_transcript_1413	2472	gi|954562999|ref|XP_014605353.1|PREDICTED: prominin-like protein isoform X7 [Polistes canadensis]	XP_014605353	0	62	803
CDS_815_transcript_1413	300	gi|936607183|ref|XP_014217556.1|PREDICTED: 60S ribosomal protein L27 [Copidosoma floridanum] >gi|936607185|ref|XP_014217557.1| PREDICTED: 60S ribosomal protein L27 [Copidosoma floridanum]	XP_014217556	4.64874e-38	92	71
CDS_816_transcript_1414	1440	gi|646718741|gb|KDR21110.1|Equilibrative nucleoside transporter 3 [Zootermopsis nevadensis]	KDR21110	0	73	486
CDS_817_transcript_1414	2472	gi|954562999|ref|XP_014605353.1|PREDICTED: prominin-like protein isoform X7 [Polistes canadensis]	XP_014605353	0	62	803
CDS_818_transcript_1414	300	gi|936607183|ref|XP_014217556.1|PREDICTED: 60S ribosomal protein L27 [Copidosoma floridanum] >gi|936607185|ref|XP_014217557.1| PREDICTED: 60S ribosomal protein L27 [Copidosoma floridanum]	XP_014217556	4.64874e-38	92	71
CDS_819_transcript_1415	300	gi|936607183|ref|XP_014217556.1|PREDICTED: 60S ribosomal protein L27 [Copidosoma floridanum] >gi|936607185|ref|XP_014217557.1| PREDICTED: 60S ribosomal protein L27 [Copidosoma floridanum]	XP_014217556	4.64874e-38	92	71
CDS_820_transcript_1415	2472	gi|954562999|ref|XP_014605353.1|PREDICTED: prominin-like protein isoform X7 [Polistes canadensis]	XP_014605353	0	62	803
CDS_821_transcript_1416	1440	gi|646718741|gb|KDR21110.1|Equilibrative nucleoside transporter 3 [Zootermopsis nevadensis]	KDR21110	0	73	486
CDS_822_transcript_1416	300	gi|936607183|ref|XP_014217556.1|PREDICTED: 60S ribosomal protein L27 [Copidosoma floridanum] >gi|936607185|ref|XP_014217557.1| PREDICTED: 60S ribosomal protein L27 [Copidosoma floridanum]	XP_014217556	4.64874e-38	92	71
CDS_823_transcript_1416	2472	gi|954562999|ref|XP_014605353.1|PREDICTED: prominin-like protein isoform X7 [Polistes canadensis]	XP_014605353	0	62	803
CDS_824_transcript_1417	2961	gi|646716965|gb|KDR19992.1|hypothetical protein L798_05958 [Zootermopsis nevadensis]	KDR19992	0	66	615
CDS_825_transcript_1418	2961	gi|646716965|gb|KDR19992.1|hypothetical protein L798_05958 [Zootermopsis nevadensis]	KDR19992	0	66	615
CDS_826_transcript_1420	363	gi|734549371|gb|KHN77380.1|40S ribosomal protein S9 [Toxocara canis]	KHN77380	1.40247e-11	86	45
CDS_827_transcript_1424	363	No Blast Hit
CDS_828_transcript_1424	705	gi|195429864|ref|XP_002062977.1|uncharacterized protein Dwil_GK21682 [Drosophila willistoni] >gi|194159062|gb|EDW73963.1| uncharacterized protein Dwil_GK21682 [Drosophila willistoni]	XP_002062977	1.08884e-14	51	134
CDS_829_transcript_1425	381	No Blast Hit
CDS_830_transcript_1425	441	gi|195429864|ref|XP_002062977.1|uncharacterized protein Dwil_GK21682 [Drosophila willistoni] >gi|194159062|gb|EDW73963.1| uncharacterized protein Dwil_GK21682 [Drosophila willistoni]	XP_002062977	1.53097e-15	51	134
CDS_831_transcript_1426	615	gi|195429864|ref|XP_002062977.1|uncharacterized protein Dwil_GK21682 [Drosophila willistoni] >gi|194159062|gb|EDW73963.1| uncharacterized protein Dwil_GK21682 [Drosophila willistoni]	XP_002062977	5.52939e-15	51	134
CDS_832_transcript_1427	363	No Blast Hit
CDS_833_transcript_1427	705	gi|195429864|ref|XP_002062977.1|uncharacterized protein Dwil_GK21682 [Drosophila willistoni] >gi|194159062|gb|EDW73963.1| uncharacterized protein Dwil_GK21682 [Drosophila willistoni]	XP_002062977	1.08884e-14	51	134
CDS_834_transcript_1428	705	gi|195429864|ref|XP_002062977.1|uncharacterized protein Dwil_GK21682 [Drosophila willistoni] >gi|194159062|gb|EDW73963.1| uncharacterized protein Dwil_GK21682 [Drosophila willistoni]	XP_002062977	1.08884e-14	51	134
CDS_835_transcript_1428	363	No Blast Hit
CDS_836_transcript_1430	663	gi|145207345|emb|CAM84196.1|hexamerin 1 [Perla marginata]	CAM84196	8.34514e-52	66	203
CDS_837_transcript_1430	870	gi|148469572|gb|ABQ65715.1|putative arylphorin-like hexameric storage protein [Anoplophora glabripennis]	ABQ65715	2.2197e-56	69	148
CDS_838_transcript_1430	597	gi|5869983|emb|CAB55602.1|moderately methionine rich storage protein [Spodoptera litura]	CAB55602	1.08732e-30	69	122
CDS_839_transcript_1431	1038	gi|145207345|emb|CAM84196.1|hexamerin 1 [Perla marginata]	CAM84196	2.41421e-50	62	221
CDS_840_transcript_1431	1038	gi|145207345|emb|CAM84196.1|hexamerin 1 [Perla marginata]	CAM84196	2.41421e-50	62	221
CDS_841_transcript_1432	597	gi|5869983|emb|CAB55602.1|moderately methionine rich storage protein [Spodoptera litura]	CAB55602	1.08732e-30	69	122
CDS_842_transcript_1432	870	gi|148469572|gb|ABQ65715.1|putative arylphorin-like hexameric storage protein [Anoplophora glabripennis]	ABQ65715	2.2197e-56	69	148
CDS_843_transcript_1432	663	gi|145207345|emb|CAM84196.1|hexamerin 1 [Perla marginata]	CAM84196	8.34514e-52	66	203
CDS_844_transcript_1433	975	gi|145207345|emb|CAM84196.1|hexamerin 1 [Perla marginata]	CAM84196	3.81992e-40	60	199
CDS_845_transcript_1433	432	gi|305657924|gb|ADM61586.1|hexamerin [Togoperla sp. VA-2010]	ADM61586	4.51885e-27	65	120
CDS_846_transcript_1434	555	gi|608789051|gb|AHW57329.1|CYP4G90 [Chilo suppressalis]	AHW57329	4.21463e-55	78	158
CDS_847_transcript_1435	1698	gi|73921486|gb|AAZ94273.1|cytochrome P450 [Leptinotarsa decemlineata]	AAZ94273	0	86	516
CDS_848_transcript_1435	1743	gi|73921486|gb|AAZ94273.1|cytochrome P450 [Leptinotarsa decemlineata]	AAZ94273	0	86	516
CDS_849_transcript_1436	1725	gi|73921486|gb|AAZ94273.1|cytochrome P450 [Leptinotarsa decemlineata]	AAZ94273	0	86	516
CDS_850_transcript_1436	1899	gi|73921486|gb|AAZ94273.1|cytochrome P450 [Leptinotarsa decemlineata]	AAZ94273	0	86	516
CDS_851_transcript_1437	2958	gi|646716484|gb|KDR19722.1|Endoplasmic reticulum aminopeptidase 1 [Zootermopsis nevadensis]	KDR19722	0	83	990
CDS_852_transcript_1437	591	No Blast Hit
CDS_853_transcript_1438	1143	gi|985421940|ref|XP_015376379.1|PREDICTED: DNA polymerase subunit gamma-2, mitochondrial [Diuraphis noxia]	XP_015376379	3.27636e-61	57	362
CDS_854_transcript_1438	441	gi|646699870|gb|KDR10286.1|GatC-like protein [Zootermopsis nevadensis]	KDR10286	4.32068e-33	82	97
CDS_855_transcript_1438	462	gi|815819692|ref|XP_012231033.1|PREDICTED: ER lumen protein-retaining receptor [Linepithema humile]	XP_012231033	1.0214e-94	97	153
CDS_856_transcript_1439	441	gi|646699870|gb|KDR10286.1|GatC-like protein [Zootermopsis nevadensis]	KDR10286	4.32068e-33	82	97
CDS_857_transcript_1439	1110	gi|985421940|ref|XP_015376379.1|PREDICTED: DNA polymerase subunit gamma-2, mitochondrial [Diuraphis noxia]	XP_015376379	7.402e-70	58	381
CDS_858_transcript_1439	462	gi|815819692|ref|XP_012231033.1|PREDICTED: ER lumen protein-retaining receptor [Linepithema humile]	XP_012231033	1.0214e-94	97	153
CDS_859_transcript_1440	741	gi|939631726|ref|XP_014282624.1|PREDICTED: ras-related protein Rab-18-B-like [Halyomorpha halys]	XP_014282624	9.85533e-89	82	187
CDS_860_transcript_1441	1839	gi|291866|gb|AAA35578.1|ATPase [Homo sapiens]	AAA35578	0	97	611
CDS_861_transcript_1442	1725	No Blast Hit
CDS_862_transcript_1442	1557	No Blast Hit
CDS_863_transcript_1443	1725	No Blast Hit
CDS_864_transcript_1444	1332	gi|568254492|gb|ETN63453.1|aldehyde dehydrogenase, mitochondrial [Anopheles darlingi]	ETN63453	0	85	409
CDS_865_transcript_1444	1704	gi|568249652|gb|ETN59444.1|pyrroline-5-carboxylate dehydrogenase [Anopheles darlingi]	ETN59444	0	81	572
CDS_866_transcript_1445	1704	gi|568249652|gb|ETN59444.1|pyrroline-5-carboxylate dehydrogenase [Anopheles darlingi]	ETN59444	0	81	572
CDS_867_transcript_1445	1332	gi|568254492|gb|ETN63453.1|aldehyde dehydrogenase, mitochondrial [Anopheles darlingi]	ETN63453	0	85	409
CDS_868_transcript_1446	1704	gi|568249652|gb|ETN59444.1|pyrroline-5-carboxylate dehydrogenase [Anopheles darlingi]	ETN59444	0	81	572
CDS_869_transcript_1446	1332	gi|568254492|gb|ETN63453.1|aldehyde dehydrogenase, mitochondrial [Anopheles darlingi]	ETN63453	0	85	409
CDS_870_transcript_1447	1704	gi|568249652|gb|ETN59444.1|pyrroline-5-carboxylate dehydrogenase [Anopheles darlingi]	ETN59444	0	81	572
CDS_871_transcript_1447	1332	gi|568254492|gb|ETN63453.1|aldehyde dehydrogenase, mitochondrial [Anopheles darlingi]	ETN63453	0	85	409
CDS_872_transcript_1448	1704	gi|568249652|gb|ETN59444.1|pyrroline-5-carboxylate dehydrogenase [Anopheles darlingi]	ETN59444	0	81	572
CDS_873_transcript_1448	1332	gi|568254492|gb|ETN63453.1|aldehyde dehydrogenase, mitochondrial [Anopheles darlingi]	ETN63453	0	85	409
CDS_874_transcript_1456	354	No Blast Hit
CDS_875_transcript_1456	723	gi|646720901|gb|KDR22474.1|GILT-like protein C02D5.2 [Zootermopsis nevadensis]	KDR22474	7.8806e-63	61	226
CDS_876_transcript_1460	360	No Blast Hit
CDS_877_transcript_1470	582	No Blast Hit
CDS_878_transcript_1471	330	No Blast Hit
CDS_879_transcript_1471	462	No Blast Hit
CDS_880_transcript_1474	1005	gi|260830683|ref|XP_002610290.1|hypothetical protein BRAFLDRAFT_126856 [Branchiostoma floridae] >gi|229295654|gb|EEN66300.1| hypothetical protein BRAFLDRAFT_126856 [Branchiostoma floridae]	XP_002610290	2.64305e-50	54	296
CDS_881_transcript_1474	1116	gi|260830683|ref|XP_002610290.1|hypothetical protein BRAFLDRAFT_126856 [Branchiostoma floridae] >gi|229295654|gb|EEN66300.1| hypothetical protein BRAFLDRAFT_126856 [Branchiostoma floridae]	XP_002610290	5.06653e-50	54	296
CDS_882_transcript_1475	1848	gi|805824926|ref|XP_012152386.1|PREDICTED: uncharacterized protein LOC100878942 [Megachile rotundata]	XP_012152386	8.60681e-16	47	320
CDS_883_transcript_1475	339	No Blast Hit
CDS_884_transcript_1476	339	No Blast Hit
CDS_885_transcript_1476	1848	gi|805824926|ref|XP_012152386.1|PREDICTED: uncharacterized protein LOC100878942 [Megachile rotundata]	XP_012152386	8.60681e-16	47	320
CDS_886_transcript_1477	339	No Blast Hit
CDS_887_transcript_1477	1848	gi|805824926|ref|XP_012152386.1|PREDICTED: uncharacterized protein LOC100878942 [Megachile rotundata]	XP_012152386	8.60681e-16	47	320
CDS_888_transcript_1478	432	gi|242004739|ref|XP_002423236.1|conserved hypothetical protein [Pediculus humanus corporis] >gi|212506215|gb|EEB10498.1| conserved hypothetical protein [Pediculus humanus corporis]	XP_002423236	7.04927e-54	81	124
CDS_889_transcript_1478	579	gi|357617691|gb|EHJ70931.1|GTP-binding protein sar1 [Danaus plexippus]	EHJ70931	3.62192e-118	93	193
CDS_890_transcript_1479	579	gi|357617691|gb|EHJ70931.1|GTP-binding protein sar1 [Danaus plexippus]	EHJ70931	3.62192e-118	93	193
CDS_891_transcript_1479	432	gi|242004739|ref|XP_002423236.1|conserved hypothetical protein [Pediculus humanus corporis] >gi|212506215|gb|EEB10498.1| conserved hypothetical protein [Pediculus humanus corporis]	XP_002423236	7.04927e-54	81	124
CDS_892_transcript_1480	579	gi|357617691|gb|EHJ70931.1|GTP-binding protein sar1 [Danaus plexippus]	EHJ70931	3.62192e-118	93	193
CDS_893_transcript_1480	432	gi|242004739|ref|XP_002423236.1|conserved hypothetical protein [Pediculus humanus corporis] >gi|212506215|gb|EEB10498.1| conserved hypothetical protein [Pediculus humanus corporis]	XP_002423236	7.04927e-54	81	124
CDS_894_transcript_1481	690	gi|357617691|gb|EHJ70931.1|GTP-binding protein sar1 [Danaus plexippus]	EHJ70931	5.30517e-118	93	193
CDS_895_transcript_1481	432	gi|242004739|ref|XP_002423236.1|conserved hypothetical protein [Pediculus humanus corporis] >gi|212506215|gb|EEB10498.1| conserved hypothetical protein [Pediculus humanus corporis]	XP_002423236	7.04927e-54	81	124
CDS_896_transcript_1482	579	gi|357617691|gb|EHJ70931.1|GTP-binding protein sar1 [Danaus plexippus]	EHJ70931	3.62192e-118	93	193
CDS_897_transcript_1482	432	gi|242004739|ref|XP_002423236.1|conserved hypothetical protein [Pediculus humanus corporis] >gi|212506215|gb|EEB10498.1| conserved hypothetical protein [Pediculus humanus corporis]	XP_002423236	7.04927e-54	81	124
CDS_898_transcript_1483	579	gi|357617691|gb|EHJ70931.1|GTP-binding protein sar1 [Danaus plexippus]	EHJ70931	3.62192e-118	93	193
CDS_899_transcript_1483	432	gi|242004739|ref|XP_002423236.1|conserved hypothetical protein [Pediculus humanus corporis] >gi|212506215|gb|EEB10498.1| conserved hypothetical protein [Pediculus humanus corporis]	XP_002423236	7.04927e-54	81	124
CDS_900_transcript_1484	579	gi|357617691|gb|EHJ70931.1|GTP-binding protein sar1 [Danaus plexippus]	EHJ70931	3.62192e-118	93	193
CDS_901_transcript_1484	432	gi|242004739|ref|XP_002423236.1|conserved hypothetical protein [Pediculus humanus corporis] >gi|212506215|gb|EEB10498.1| conserved hypothetical protein [Pediculus humanus corporis]	XP_002423236	7.04927e-54	81	124
CDS_902_transcript_1486	735	gi|20385606|gb|AAM21354.1|AF373879_1peritrophin-like protein 1 [Ctenocephalides felis]	AAM21354	4.49781e-21	46	220
CDS_903_transcript_1487	813	gi|928019335|ref|XP_013857706.1|PREDICTED: putative 2-oxo-4-hydroxy-4-carboxy-5-ureidoimidazoline decarboxylase [Austrofundulus limnaeus]	XP_013857706	7.34875e-20	54	166
CDS_904_transcript_1488	735	gi|20385606|gb|AAM21354.1|AF373879_1peritrophin-like protein 1 [Ctenocephalides felis]	AAM21354	4.49781e-21	46	220
CDS_905_transcript_1489	735	gi|20385606|gb|AAM21354.1|AF373879_1peritrophin-like protein 1 [Ctenocephalides felis]	AAM21354	4.49781e-21	46	220
CDS_906_transcript_1489	360	gi|347943436|gb|AEP27186.1|chemosensory protein [Frankliniella occidentalis]	AEP27186	1.02479e-17	95	47
CDS_907_transcript_1490	735	gi|20385606|gb|AAM21354.1|AF373879_1peritrophin-like protein 1 [Ctenocephalides felis]	AAM21354	4.49781e-21	46	220
CDS_908_transcript_1492	801	gi|928019335|ref|XP_013857706.1|PREDICTED: putative 2-oxo-4-hydroxy-4-carboxy-5-ureidoimidazoline decarboxylase [Austrofundulus limnaeus]	XP_013857706	6.97099e-20	54	166
CDS_909_transcript_1493	735	gi|20385606|gb|AAM21354.1|AF373879_1peritrophin-like protein 1 [Ctenocephalides felis]	AAM21354	4.49781e-21	46	220
CDS_910_transcript_1493	591	gi|347943436|gb|AEP27186.1|chemosensory protein [Frankliniella occidentalis]	AEP27186	1.35631e-17	95	47
CDS_911_transcript_1495	735	gi|20385606|gb|AAM21354.1|AF373879_1peritrophin-like protein 1 [Ctenocephalides felis]	AAM21354	4.49781e-21	46	220
CDS_912_transcript_1496	2949	gi|646713941|gb|KDR18090.1|Protein SMG7 [Zootermopsis nevadensis]	KDR18090	0	72	661
CDS_913_transcript_1496	510	gi|861636721|gb|KMQ91959.1|casein kinase ii subunit beta [Lasius niger]	KMQ91959	1.42117e-95	90	155
CDS_914_transcript_1497	2328	gi|646723100|gb|KDR23849.1|hypothetical protein L798_11040, partial [Zootermopsis nevadensis]	KDR23849	8.62459e-151	83	391
CDS_915_transcript_1498	2328	gi|646723100|gb|KDR23849.1|hypothetical protein L798_11040, partial [Zootermopsis nevadensis]	KDR23849	8.62459e-151	83	391
CDS_916_transcript_1499	2328	gi|646723100|gb|KDR23849.1|hypothetical protein L798_11040, partial [Zootermopsis nevadensis]	KDR23849	8.62459e-151	83	391
CDS_917_transcript_1500	2328	gi|646723100|gb|KDR23849.1|hypothetical protein L798_11040, partial [Zootermopsis nevadensis]	KDR23849	8.62459e-151	83	391
CDS_918_transcript_1501	2328	gi|646723100|gb|KDR23849.1|hypothetical protein L798_11040, partial [Zootermopsis nevadensis]	KDR23849	8.62459e-151	83	391
CDS_919_transcript_1502	2328	gi|646723100|gb|KDR23849.1|hypothetical protein L798_11040, partial [Zootermopsis nevadensis]	KDR23849	8.62459e-151	83	391
CDS_920_transcript_1503	2328	gi|646723100|gb|KDR23849.1|hypothetical protein L798_11040, partial [Zootermopsis nevadensis]	KDR23849	8.62459e-151	83	391
CDS_921_transcript_1504	444	No Blast Hit
CDS_922_transcript_1506	333	No Blast Hit
CDS_923_transcript_1507	366	No Blast Hit
CDS_924_transcript_1508	459	No Blast Hit
CDS_925_transcript_1509	966	gi|646708819|gb|KDR14966.1|Coiled-coil domain-containing protein 51 [Zootermopsis nevadensis]	KDR14966	1.85667e-48	80	178
CDS_926_transcript_1509	432	No Blast Hit
CDS_927_transcript_1515	2712	gi|407027843|dbj|BAM45097.1|3-hydroxy-3-methylglutaryl coenzyme A reductase [Nasutitermes takasagoensis]	BAM45097	0	76	877
CDS_928_transcript_1518	2712	gi|407027843|dbj|BAM45097.1|3-hydroxy-3-methylglutaryl coenzyme A reductase [Nasutitermes takasagoensis]	BAM45097	0	76	877
CDS_929_transcript_1520	738	gi|18874391|gb|AAL78751.1|translation elongation factor-1 gamma [Locusta migratoria]	AAL78751	5.6603e-121	91	207
CDS_930_transcript_1520	531	gi|170060430|ref|XP_001865800.1|elongation factor 1-gamma [Culex quinquefasciatus] >gi|167878914|gb|EDS42297.1| elongation factor 1-gamma [Culex quinquefasciatus]	XP_001865800	4.29089e-65	87	94
CDS_931_transcript_1522	642	gi|91078870|ref|XP_972519.1|PREDICTED: peptide transporter family 1-like [Tribolium castaneum]	XP_972519	6.85465e-21	70	95
CDS_932_transcript_1523	2517	gi|646702115|gb|KDR11510.1|Two pore calcium channel protein 1, partial [Zootermopsis nevadensis]	KDR11510	0	83	639
CDS_933_transcript_1526	2517	gi|646702115|gb|KDR11510.1|Two pore calcium channel protein 1, partial [Zootermopsis nevadensis]	KDR11510	0	83	639
CDS_934_transcript_1528	537	gi|939240639|ref|XP_014239544.1|PREDICTED: fatty acid-binding protein, muscle [Cimex lectularius]	XP_014239544	4.02186e-46	85	121
CDS_935_transcript_1529	576	gi|939240639|ref|XP_014239544.1|PREDICTED: fatty acid-binding protein, muscle [Cimex lectularius]	XP_014239544	5.19852e-19	87	70
CDS_936_transcript_1529	411	gi|939240639|ref|XP_014239544.1|PREDICTED: fatty acid-binding protein, muscle [Cimex lectularius]	XP_014239544	3.07004e-50	84	131
CDS_937_transcript_1531	375	gi|21358365|ref|NP_649352.1|Rpb8 [Drosophila melanogaster] >gi|125978971|ref|XP_001353518.1| uncharacterized protein Dpse_GA10862 [Drosophila pseudoobscura pseudoobscura] >gi|194875877|ref|XP_001973676.1| uncharacterized protein Dere_GG16218, isoform A [Drosophila erecta] >gi|195160970|ref|XP_002021344.1| GL24857 [Drosophila persimilis] >gi|195348643|ref|XP_002040857.1| GM22401 [Drosophila sechel…	NP_649352	7.74751e-57	92	102
CDS_938_transcript_1531	1566	gi|646700425|gb|KDR10586.1|Serine/threonine-protein phosphatase 5 [Zootermopsis nevadensis]	KDR10586	0	87	488
CDS_939_transcript_1532	561	gi|390334189|ref|XP_003723869.1|PREDICTED: cancer-related nucleoside-triphosphatase homolog [Strongylocentrotus purpuratus]	XP_003723869	9.67856e-61	72	183
CDS_940_transcript_1532	1566	gi|646700425|gb|KDR10586.1|Serine/threonine-protein phosphatase 5 [Zootermopsis nevadensis]	KDR10586	0	87	488
CDS_941_transcript_1532	456	gi|383859891|ref|XP_003705425.1|PREDICTED: DNA-directed RNA polymerases I, II, and III subunit RPABC3 isoform X3 [Megachile rotundata]	XP_003705425	1.63351e-90	91	151
CDS_942_transcript_1533	1428	gi|646700425|gb|KDR10586.1|Serine/threonine-protein phosphatase 5 [Zootermopsis nevadensis]	KDR10586	0	87	442
CDS_943_transcript_1533	561	gi|390334189|ref|XP_003723869.1|PREDICTED: cancer-related nucleoside-triphosphatase homolog [Strongylocentrotus purpuratus]	XP_003723869	9.67856e-61	72	183
CDS_944_transcript_1533	375	gi|21358365|ref|NP_649352.1|Rpb8 [Drosophila melanogaster] >gi|125978971|ref|XP_001353518.1| uncharacterized protein Dpse_GA10862 [Drosophila pseudoobscura pseudoobscura] >gi|194875877|ref|XP_001973676.1| uncharacterized protein Dere_GG16218, isoform A [Drosophila erecta] >gi|195160970|ref|XP_002021344.1| GL24857 [Drosophila persimilis] >gi|195348643|ref|XP_002040857.1| GM22401 [Drosophila sechel…	NP_649352	7.74751e-57	92	102
CDS_945_transcript_1534	357	gi|675852800|ref|XP_009011960.1|hypothetical protein HELRODRAFT_156394 [Helobdella robusta] >gi|555706913|gb|ESO10146.1| hypothetical protein HELRODRAFT_156394 [Helobdella robusta]	XP_009011960	5.92448e-66	93	117
CDS_946_transcript_1534	375	gi|21358365|ref|NP_649352.1|Rpb8 [Drosophila melanogaster] >gi|125978971|ref|XP_001353518.1| uncharacterized protein Dpse_GA10862 [Drosophila pseudoobscura pseudoobscura] >gi|194875877|ref|XP_001973676.1| uncharacterized protein Dere_GG16218, isoform A [Drosophila erecta] >gi|195160970|ref|XP_002021344.1| GL24857 [Drosophila persimilis] >gi|195348643|ref|XP_002040857.1| GM22401 [Drosophila sechel…	NP_649352	7.74751e-57	92	102
CDS_947_transcript_1534	1218	gi|646700425|gb|KDR10586.1|Serine/threonine-protein phosphatase 5 [Zootermopsis nevadensis]	KDR10586	0	87	370
CDS_948_transcript_1534	561	gi|390334189|ref|XP_003723869.1|PREDICTED: cancer-related nucleoside-triphosphatase homolog [Strongylocentrotus purpuratus]	XP_003723869	9.67856e-61	72	183
CDS_949_transcript_1535	561	gi|390334189|ref|XP_003723869.1|PREDICTED: cancer-related nucleoside-triphosphatase homolog [Strongylocentrotus purpuratus]	XP_003723869	9.67856e-61	72	183
CDS_950_transcript_1535	375	gi|21358365|ref|NP_649352.1|Rpb8 [Drosophila melanogaster] >gi|125978971|ref|XP_001353518.1| uncharacterized protein Dpse_GA10862 [Drosophila pseudoobscura pseudoobscura] >gi|194875877|ref|XP_001973676.1| uncharacterized protein Dere_GG16218, isoform A [Drosophila erecta] >gi|195160970|ref|XP_002021344.1| GL24857 [Drosophila persimilis] >gi|195348643|ref|XP_002040857.1| GM22401 [Drosophila sechel…	NP_649352	7.74751e-57	92	102
CDS_951_transcript_1535	1284	gi|646700425|gb|KDR10586.1|Serine/threonine-protein phosphatase 5 [Zootermopsis nevadensis]	KDR10586	0	88	428
CDS_952_transcript_1536	561	gi|390334189|ref|XP_003723869.1|PREDICTED: cancer-related nucleoside-triphosphatase homolog [Strongylocentrotus purpuratus]	XP_003723869	9.67856e-61	72	183
CDS_953_transcript_1536	375	gi|21358365|ref|NP_649352.1|Rpb8 [Drosophila melanogaster] >gi|125978971|ref|XP_001353518.1| uncharacterized protein Dpse_GA10862 [Drosophila pseudoobscura pseudoobscura] >gi|194875877|ref|XP_001973676.1| uncharacterized protein Dere_GG16218, isoform A [Drosophila erecta] >gi|195160970|ref|XP_002021344.1| GL24857 [Drosophila persimilis] >gi|195348643|ref|XP_002040857.1| GM22401 [Drosophila sechel…	NP_649352	7.74751e-57	92	102
CDS_954_transcript_1536	1551	gi|646700425|gb|KDR10586.1|Serine/threonine-protein phosphatase 5 [Zootermopsis nevadensis]	KDR10586	0	87	470
CDS_955_transcript_1537	561	gi|390334189|ref|XP_003723869.1|PREDICTED: cancer-related nucleoside-triphosphatase homolog [Strongylocentrotus purpuratus]	XP_003723869	9.67856e-61	72	183
CDS_956_transcript_1537	1185	gi|646700425|gb|KDR10586.1|Serine/threonine-protein phosphatase 5 [Zootermopsis nevadensis]	KDR10586	0	86	341
CDS_957_transcript_1537	447	gi|675852800|ref|XP_009011960.1|hypothetical protein HELRODRAFT_156394 [Helobdella robusta] >gi|555706913|gb|ESO10146.1| hypothetical protein HELRODRAFT_156394 [Helobdella robusta]	XP_009011960	1.97105e-85	93	147
CDS_958_transcript_1537	375	gi|21358365|ref|NP_649352.1|Rpb8 [Drosophila melanogaster] >gi|125978971|ref|XP_001353518.1| uncharacterized protein Dpse_GA10862 [Drosophila pseudoobscura pseudoobscura] >gi|194875877|ref|XP_001973676.1| uncharacterized protein Dere_GG16218, isoform A [Drosophila erecta] >gi|195160970|ref|XP_002021344.1| GL24857 [Drosophila persimilis] >gi|195348643|ref|XP_002040857.1| GM22401 [Drosophila sechel…	NP_649352	7.74751e-57	92	102
CDS_959_transcript_1539	741	gi|242024565|ref|XP_002432698.1|conserved hypothetical protein [Pediculus humanus corporis] >gi|212518168|gb|EEB19960.1| conserved hypothetical protein [Pediculus humanus corporis]	XP_002432698	1.66635e-22	55	143
CDS_960_transcript_1540	1566	gi|646700425|gb|KDR10586.1|Serine/threonine-protein phosphatase 5 [Zootermopsis nevadensis]	KDR10586	0	87	488
CDS_961_transcript_1540	561	gi|390334189|ref|XP_003723869.1|PREDICTED: cancer-related nucleoside-triphosphatase homolog [Strongylocentrotus purpuratus]	XP_003723869	9.67856e-61	72	183
CDS_962_transcript_1540	375	gi|21358365|ref|NP_649352.1|Rpb8 [Drosophila melanogaster] >gi|125978971|ref|XP_001353518.1| uncharacterized protein Dpse_GA10862 [Drosophila pseudoobscura pseudoobscura] >gi|194875877|ref|XP_001973676.1| uncharacterized protein Dere_GG16218, isoform A [Drosophila erecta] >gi|195160970|ref|XP_002021344.1| GL24857 [Drosophila persimilis] >gi|195348643|ref|XP_002040857.1| GM22401 [Drosophila sechel…	NP_649352	7.74751e-57	92	102
CDS_963_transcript_1541	1542	gi|759057812|ref|XP_011338162.1|PREDICTED: G2/mitotic-specific cyclin-B3 [Cerapachys biroi] >gi|759057814|ref|XP_011338164.1| PREDICTED: G2/mitotic-specific cyclin-B3 [Cerapachys biroi] >gi|759057816|ref|XP_011338165.1| PREDICTED: G2/mitotic-specific cyclin-B3 [Cerapachys biroi] >gi|759057818|ref|XP_011338166.1| PREDICTED: G2/mitotic-specific cyclin-B3 [Cerapachys biroi] >gi|607360427|gb|EZA54758…	XP_011338162	1.80413e-130	85	274
CDS_964_transcript_1542	1482	gi|759057812|ref|XP_011338162.1|PREDICTED: G2/mitotic-specific cyclin-B3 [Cerapachys biroi] >gi|759057814|ref|XP_011338164.1| PREDICTED: G2/mitotic-specific cyclin-B3 [Cerapachys biroi] >gi|759057816|ref|XP_011338165.1| PREDICTED: G2/mitotic-specific cyclin-B3 [Cerapachys biroi] >gi|759057818|ref|XP_011338166.1| PREDICTED: G2/mitotic-specific cyclin-B3 [Cerapachys biroi] >gi|607360427|gb|EZA54758…	XP_011338162	9.27324e-131	85	274
CDS_965_transcript_1543	1482	gi|759057812|ref|XP_011338162.1|PREDICTED: G2/mitotic-specific cyclin-B3 [Cerapachys biroi] >gi|759057814|ref|XP_011338164.1| PREDICTED: G2/mitotic-specific cyclin-B3 [Cerapachys biroi] >gi|759057816|ref|XP_011338165.1| PREDICTED: G2/mitotic-specific cyclin-B3 [Cerapachys biroi] >gi|759057818|ref|XP_011338166.1| PREDICTED: G2/mitotic-specific cyclin-B3 [Cerapachys biroi] >gi|607360427|gb|EZA54758…	XP_011338162	9.27324e-131	85	274
CDS_966_transcript_1549	1212	gi|642931877|ref|XP_008196766.1|PREDICTED: casein kinase I isoform delta-A isoform X1 [Tribolium castaneum]	XP_008196766	0	97	299
CDS_967_transcript_1550	1314	gi|642931877|ref|XP_008196766.1|PREDICTED: casein kinase I isoform delta-A isoform X1 [Tribolium castaneum]	XP_008196766	0	80	437
CDS_968_transcript_1552	1077	gi|193615603|ref|XP_001951239.1|PREDICTED: uncharacterized protein LOC100159027 [Acyrthosiphon pisum]	XP_001951239	1.78668e-74	67	246
CDS_969_transcript_1555	1077	gi|193615603|ref|XP_001951239.1|PREDICTED: uncharacterized protein LOC100159027 [Acyrthosiphon pisum]	XP_001951239	1.78668e-74	67	246
CDS_970_transcript_1556	2016	gi|646685190|gb|KDR03831.1|Neutral and basic amino acid transport protein rBAT [Zootermopsis nevadensis]	KDR03831	7.89899e-176	59	692
CDS_971_transcript_1558	1554	gi|641667729|ref|XP_008184193.1|PREDICTED: inverted formin-2-like isoform X4 [Acyrthosiphon pisum]	XP_008184193	4.60512e-93	59	487
CDS_972_transcript_1559	1554	gi|641667729|ref|XP_008184193.1|PREDICTED: inverted formin-2-like isoform X4 [Acyrthosiphon pisum]	XP_008184193	4.60512e-93	59	487
CDS_973_transcript_1559	963	gi|242003778|ref|XP_002422856.1|conserved hypothetical protein [Pediculus humanus corporis] >gi|212505738|gb|EEB10118.1| conserved hypothetical protein [Pediculus humanus corporis]	XP_002422856	4.17746e-165	89	298
CDS_974_transcript_1560	963	gi|242003778|ref|XP_002422856.1|conserved hypothetical protein [Pediculus humanus corporis] >gi|212505738|gb|EEB10118.1| conserved hypothetical protein [Pediculus humanus corporis]	XP_002422856	4.17746e-165	89	298
CDS_975_transcript_1560	1554	gi|641667729|ref|XP_008184193.1|PREDICTED: inverted formin-2-like isoform X4 [Acyrthosiphon pisum]	XP_008184193	4.60512e-93	59	487
CDS_976_transcript_1561	963	gi|242003778|ref|XP_002422856.1|conserved hypothetical protein [Pediculus humanus corporis] >gi|212505738|gb|EEB10118.1| conserved hypothetical protein [Pediculus humanus corporis]	XP_002422856	4.17746e-165	89	298
CDS_977_transcript_1561	1554	gi|641667729|ref|XP_008184193.1|PREDICTED: inverted formin-2-like isoform X4 [Acyrthosiphon pisum]	XP_008184193	4.60512e-93	59	487
CDS_978_transcript_1563	438	gi|646714726|gb|KDR18580.1|E3 ubiquitin-protein ligase [Zootermopsis nevadensis]	KDR18580	2.08533e-61	81	145
CDS_979_transcript_1564	1554	gi|641667729|ref|XP_008184193.1|PREDICTED: inverted formin-2-like isoform X4 [Acyrthosiphon pisum]	XP_008184193	4.60512e-93	59	487
CDS_980_transcript_1564	438	gi|646714726|gb|KDR18580.1|E3 ubiquitin-protein ligase [Zootermopsis nevadensis]	KDR18580	2.08533e-61	81	145
CDS_981_transcript_1565	1482	gi|662191137|ref|XP_008468369.1|PREDICTED: guanine nucleotide exchange factor DBS [Diaphorina citri]	XP_008468369	5.13205e-180	72	481
CDS_982_transcript_1566	567	gi|646722372|gb|KDR23385.1|Cell death activator CIDE-A [Zootermopsis nevadensis]	KDR23385	5.54391e-59	79	174
CDS_983_transcript_1567	963	gi|242003778|ref|XP_002422856.1|conserved hypothetical protein [Pediculus humanus corporis] >gi|212505738|gb|EEB10118.1| conserved hypothetical protein [Pediculus humanus corporis]	XP_002422856	4.17746e-165	89	298
CDS_984_transcript_1567	1554	gi|641667729|ref|XP_008184193.1|PREDICTED: inverted formin-2-like isoform X4 [Acyrthosiphon pisum]	XP_008184193	4.60512e-93	59	487
CDS_985_transcript_1571	717	gi|145207345|emb|CAM84196.1|hexamerin 1 [Perla marginata]	CAM84196	6.43774e-65	70	240
CDS_986_transcript_1572	342	gi|3599936|gb|AAC35428.1|diapause associated protein 1 [Choristoneura fumiferana]	AAC35428	2.1257e-10	63	82
CDS_987_transcript_1573	462	gi|262272877|gb|ACY40651.1|allergen Bla g 3 isoform 2 precursor [Blattella germanica]	ACY40651	2.04867e-22	57	154
CDS_988_transcript_1575	399	gi|190349981|emb|CAQ63323.1|hexamerin precursor [Thermobia domestica]	CAQ63323	6.838e-18	71	78
CDS_989_transcript_1576	864	gi|145207345|emb|CAM84196.1|hexamerin 1 [Perla marginata]	CAM84196	1.46164e-69	63	303
CDS_990_transcript_1577	531	gi|145207345|emb|CAM84196.1|hexamerin 1 [Perla marginata]	CAM84196	5.8583e-34	65	164
CDS_991_transcript_1578	480	gi|194746586|ref|XP_001955758.1|uncharacterized protein Dana_GF16081 [Drosophila ananassae] >gi|190628795|gb|EDV44319.1| uncharacterized protein Dana_GF16081 [Drosophila ananassae]	XP_001955758	1.65743e-19	59	109
CDS_992_transcript_1579	366	gi|145207345|emb|CAM84196.1|hexamerin 1 [Perla marginata]	CAM84196	4.97225e-18	62	105
CDS_993_transcript_1585	363	No Blast Hit
CDS_994_transcript_1586	1065	gi|190349981|emb|CAQ63323.1|hexamerin precursor [Thermobia domestica]	CAQ63323	2.8435e-65	65	261
CDS_995_transcript_1586	861	gi|190349981|emb|CAQ63323.1|hexamerin precursor [Thermobia domestica]	CAQ63323	1.00654e-65	65	261
CDS_996_transcript_1586	1110	gi|148927348|gb|ABR19823.1|hexamerin [Taeniopteryx burksi]	ABR19823	2.86152e-28	71	120
CDS_997_transcript_1586	558	gi|222353527|emb|CAR85692.1|hemocyanin subunit type 1 precursor [Machilis germanica]	CAR85692	6.12431e-32	60	107
CDS_998_transcript_1587	1077	gi|194746586|ref|XP_001955758.1|uncharacterized protein Dana_GF16081 [Drosophila ananassae] >gi|190628795|gb|EDV44319.1| uncharacterized protein Dana_GF16081 [Drosophila ananassae]	XP_001955758	1.74853e-26	51	202
CDS_999_transcript_1587	558	gi|222353527|emb|CAR85692.1|hemocyanin subunit type 1 precursor [Machilis germanica]	CAR85692	6.12431e-32	60	107
CDS_1000_transcript_1587	1743	gi|148927348|gb|ABR19823.1|hexamerin [Taeniopteryx burksi]	ABR19823	5.97209e-27	71	120
CDS_1001_transcript_1588	558	gi|222353527|emb|CAR85692.1|hemocyanin subunit type 1 precursor [Machilis germanica]	CAR85692	6.12431e-32	60	107
CDS_1002_transcript_1588	1164	gi|194746586|ref|XP_001955758.1|uncharacterized protein Dana_GF16081 [Drosophila ananassae] >gi|190628795|gb|EDV44319.1| uncharacterized protein Dana_GF16081 [Drosophila ananassae]	XP_001955758	4.39552e-26	50	212
CDS_1003_transcript_1588	1830	gi|148927348|gb|ABR19823.1|hexamerin [Taeniopteryx burksi]	ABR19823	9.79242e-27	71	120
CDS_1004_transcript_1589	612	gi|148927348|gb|ABR19823.1|hexamerin [Taeniopteryx burksi]	ABR19823	3.46608e-30	71	120
CDS_1005_transcript_1589	558	gi|222353527|emb|CAR85692.1|hemocyanin subunit type 1 precursor [Machilis germanica]	CAR85692	6.12431e-32	60	107
CDS_1006_transcript_1589	699	gi|145207345|emb|CAM84196.1|hexamerin 1 [Perla marginata]	CAM84196	6.41856e-31	61	160
CDS_1007_transcript_1590	561	gi|190349977|emb|CAQ63321.1|hemocyanin 1 precursor [Thermobia domestica]	CAQ63321	9.65988e-06	59	62
CDS_1008_transcript_1591	558	gi|222353527|emb|CAR85692.1|hemocyanin subunit type 1 precursor [Machilis germanica]	CAR85692	6.12431e-32	60	107
CDS_1009_transcript_1591	921	gi|76446129|gb|AAZ99030.1|hemocyanin subunit 1 [Perla grandis]	AAZ99030	1.90951e-37	67	140
CDS_1010_transcript_1593	558	gi|222353527|emb|CAR85692.1|hemocyanin subunit type 1 precursor [Machilis germanica]	CAR85692	6.12431e-32	60	107
CDS_1011_transcript_1593	720	gi|148927348|gb|ABR19823.1|hexamerin [Taeniopteryx burksi]	ABR19823	4.92046e-58	62	245
CDS_1012_transcript_1594	558	gi|222353527|emb|CAR85692.1|hemocyanin subunit type 1 precursor [Machilis germanica]	CAR85692	6.12431e-32	60	107
CDS_1013_transcript_1594	1740	gi|148927348|gb|ABR19823.1|hexamerin [Taeniopteryx burksi]	ABR19823	6.02628e-27	71	120
CDS_1014_transcript_1595	1164	gi|194746586|ref|XP_001955758.1|uncharacterized protein Dana_GF16081 [Drosophila ananassae] >gi|190628795|gb|EDV44319.1| uncharacterized protein Dana_GF16081 [Drosophila ananassae]	XP_001955758	4.39552e-26	50	212
CDS_1015_transcript_1595	558	gi|222353527|emb|CAR85692.1|hemocyanin subunit type 1 precursor [Machilis germanica]	CAR85692	6.12431e-32	60	107
CDS_1016_transcript_1595	1851	gi|148927348|gb|ABR19823.1|hexamerin [Taeniopteryx burksi]	ABR19823	1.11428e-26	71	120
CDS_1017_transcript_1598	1059	No Blast Hit
CDS_1018_transcript_1600	1059	No Blast Hit
CDS_1019_transcript_1601	915	No Blast Hit
CDS_1020_transcript_1602	975	No Blast Hit
CDS_1021_transcript_1603	477	No Blast Hit
CDS_1022_transcript_1603	576	No Blast Hit
CDS_1023_transcript_1604	1059	No Blast Hit
CDS_1024_transcript_1605	1059	No Blast Hit
CDS_1025_transcript_1606	564	gi|646710773|gb|KDR16191.1|Very long-chain specific acyl-CoA dehydrogenase, mitochondrial [Zootermopsis nevadensis]	KDR16191	1.62391e-99	92	177
CDS_1026_transcript_1606	561	gi|91076006|ref|XP_966406.1|PREDICTED: very long-chain specific acyl-CoA dehydrogenase, mitochondrial [Tribolium castaneum] >gi|270014595|gb|EFA11043.1| hypothetical protein TcasGA2_TC004634 [Tribolium castaneum]	XP_966406	4.02646e-44	73	132
CDS_1027_transcript_1606	405	gi|939266058|ref|XP_014253099.1|PREDICTED: very long-chain specific acyl-CoA dehydrogenase, mitochondrial [Cimex lectularius]	XP_014253099	7.598e-47	73	134
CDS_1028_transcript_1606	765	gi|91076006|ref|XP_966406.1|PREDICTED: very long-chain specific acyl-CoA dehydrogenase, mitochondrial [Tribolium castaneum] >gi|270014595|gb|EFA11043.1| hypothetical protein TcasGA2_TC004634 [Tribolium castaneum]	XP_966406	7.30394e-125	90	217
CDS_1029_transcript_1607	387	gi|91076006|ref|XP_966406.1|PREDICTED: very long-chain specific acyl-CoA dehydrogenase, mitochondrial [Tribolium castaneum] >gi|270014595|gb|EFA11043.1| hypothetical protein TcasGA2_TC004634 [Tribolium castaneum]	XP_966406	3.23244e-44	78	123
CDS_1030_transcript_1607	1353	gi|646710773|gb|KDR16191.1|Very long-chain specific acyl-CoA dehydrogenase, mitochondrial [Zootermopsis nevadensis]	KDR16191	0	89	419
CDS_1031_transcript_1607	405	gi|939266058|ref|XP_014253099.1|PREDICTED: very long-chain specific acyl-CoA dehydrogenase, mitochondrial [Cimex lectularius]	XP_014253099	7.598e-47	73	134
CDS_1032_transcript_1608	405	gi|939266058|ref|XP_014253099.1|PREDICTED: very long-chain specific acyl-CoA dehydrogenase, mitochondrial [Cimex lectularius]	XP_014253099	7.598e-47	73	134
CDS_1033_transcript_1608	1482	gi|646710773|gb|KDR16191.1|Very long-chain specific acyl-CoA dehydrogenase, mitochondrial [Zootermopsis nevadensis]	KDR16191	0	88	437
CDS_1034_transcript_1609	1062	gi|646710773|gb|KDR16191.1|Very long-chain specific acyl-CoA dehydrogenase, mitochondrial [Zootermopsis nevadensis]	KDR16191	0	90	326
CDS_1035_transcript_1609	405	gi|939266058|ref|XP_014253099.1|PREDICTED: very long-chain specific acyl-CoA dehydrogenase, mitochondrial [Cimex lectularius]	XP_014253099	7.598e-47	73	134
CDS_1036_transcript_1610	498	gi|662202858|ref|XP_008474742.1|PREDICTED: very long-chain specific acyl-CoA dehydrogenase, mitochondrial [Diaphorina citri]	XP_008474742	9.31953e-90	93	157
CDS_1037_transcript_1610	642	gi|952513972|gb|KRT80466.1|hypothetical protein AMK59_7591 [Oryctes borbonicus]	KRT80466	2.81883e-101	92	176
CDS_1038_transcript_1610	405	gi|939266058|ref|XP_014253099.1|PREDICTED: very long-chain specific acyl-CoA dehydrogenase, mitochondrial [Cimex lectularius]	XP_014253099	7.598e-47	73	134
CDS_1039_transcript_1611	435	gi|939266058|ref|XP_014253099.1|PREDICTED: very long-chain specific acyl-CoA dehydrogenase, mitochondrial [Cimex lectularius]	XP_014253099	2.98606e-51	74	143
CDS_1040_transcript_1612	1353	gi|646710773|gb|KDR16191.1|Very long-chain specific acyl-CoA dehydrogenase, mitochondrial [Zootermopsis nevadensis]	KDR16191	0	89	419
CDS_1041_transcript_1612	561	gi|91076006|ref|XP_966406.1|PREDICTED: very long-chain specific acyl-CoA dehydrogenase, mitochondrial [Tribolium castaneum] >gi|270014595|gb|EFA11043.1| hypothetical protein TcasGA2_TC004634 [Tribolium castaneum]	XP_966406	4.02646e-44	73	132
CDS_1042_transcript_1612	405	gi|939266058|ref|XP_014253099.1|PREDICTED: very long-chain specific acyl-CoA dehydrogenase, mitochondrial [Cimex lectularius]	XP_014253099	7.598e-47	73	134
CDS_1043_transcript_1613	852	gi|646719436|gb|KDR21548.1|Putative proteasome inhibitor [Zootermopsis nevadensis]	KDR21548	1.8841e-58	57	300
CDS_1044_transcript_1614	1758	gi|307189350|gb|EFN73771.1|Heat shock factor protein [Camponotus floridanus]	EFN73771	1.16623e-89	76	224
CDS_1045_transcript_1615	1116	gi|307189350|gb|EFN73771.1|Heat shock factor protein [Camponotus floridanus]	EFN73771	6.41285e-92	72	246
CDS_1046_transcript_1616	2109	gi|307189350|gb|EFN73771.1|Heat shock factor protein [Camponotus floridanus]	EFN73771	1.93705e-88	76	224
CDS_1047_transcript_1618	2091	gi|646698080|gb|KDR09427.1|Heat shock factor protein [Zootermopsis nevadensis]	KDR09427	1.5558e-88	70	266
CDS_1048_transcript_1619	1719	gi|817081767|ref|XP_012263414.1|PREDICTED: heat shock factor protein-like isoform X4 [Athalia rosae]	XP_012263414	1.2249e-91	72	257
CDS_1049_transcript_1621	1596	gi|307189350|gb|EFN73771.1|Heat shock factor protein [Camponotus floridanus]	EFN73771	2.74202e-90	76	224
CDS_1050_transcript_1622	1878	gi|307189350|gb|EFN73771.1|Heat shock factor protein [Camponotus floridanus]	EFN73771	3.20519e-89	76	224
CDS_1051_transcript_1623	1758	gi|307189350|gb|EFN73771.1|Heat shock factor protein [Camponotus floridanus]	EFN73771	1.16623e-89	76	224
CDS_1052_transcript_1627	840	gi|341876719|gb|EGT32654.1|hypothetical protein CAEBREN_00266 [Caenorhabditis brenneri]	EGT32654	2.53441e-12	53	97
CDS_1053_transcript_1627	399	gi|242006768|ref|XP_002424217.1|cytochrome P450, putative [Pediculus humanus corporis] >gi|212507579|gb|EEB11479.1| cytochrome P450, putative [Pediculus humanus corporis]	XP_002424217	5.72847e-32	67	128
CDS_1054_transcript_1628	399	gi|242006768|ref|XP_002424217.1|cytochrome P450, putative [Pediculus humanus corporis] >gi|212507579|gb|EEB11479.1| cytochrome P450, putative [Pediculus humanus corporis]	XP_002424217	5.72847e-32	67	128
CDS_1055_transcript_1628	840	gi|341876719|gb|EGT32654.1|hypothetical protein CAEBREN_00266 [Caenorhabditis brenneri]	EGT32654	2.53441e-12	53	97
CDS_1056_transcript_1629	840	gi|341876719|gb|EGT32654.1|hypothetical protein CAEBREN_00266 [Caenorhabditis brenneri]	EGT32654	2.53441e-12	53	97
CDS_1057_transcript_1629	399	gi|242006768|ref|XP_002424217.1|cytochrome P450, putative [Pediculus humanus corporis] >gi|212507579|gb|EEB11479.1| cytochrome P450, putative [Pediculus humanus corporis]	XP_002424217	5.72847e-32	67	128
CDS_1058_transcript_1633	840	gi|341876719|gb|EGT32654.1|hypothetical protein CAEBREN_00266 [Caenorhabditis brenneri]	EGT32654	2.53441e-12	53	97
CDS_1059_transcript_1634	840	gi|341876719|gb|EGT32654.1|hypothetical protein CAEBREN_00266 [Caenorhabditis brenneri]	EGT32654	2.53441e-12	53	97
CDS_1060_transcript_1635	1299	gi|646701981|gb|KDR11448.1|N-acetylglucosaminyl-phosphatidylinositol biosynthetic protein [Zootermopsis nevadensis]	KDR11448	0	87	425
CDS_1061_transcript_1635	1005	gi|646715172|gb|KDR18876.1|V-type proton ATPase subunit S1 [Zootermopsis nevadensis]	KDR18876	8.95248e-59	52	345
CDS_1062_transcript_1636	840	gi|341876719|gb|EGT32654.1|hypothetical protein CAEBREN_00266 [Caenorhabditis brenneri]	EGT32654	2.53441e-12	53	97
CDS_1063_transcript_1636	399	gi|242006768|ref|XP_002424217.1|cytochrome P450, putative [Pediculus humanus corporis] >gi|212507579|gb|EEB11479.1| cytochrome P450, putative [Pediculus humanus corporis]	XP_002424217	5.72847e-32	67	128
CDS_1064_transcript_1638	1236	gi|646722324|gb|KDR23337.1|Cyclin-G2 [Zootermopsis nevadensis]	KDR23337	1.4254e-101	68	331
CDS_1065_transcript_1639	1365	gi|646722324|gb|KDR23337.1|Cyclin-G2 [Zootermopsis nevadensis]	KDR23337	2.57004e-100	68	331
CDS_1066_transcript_1641	1236	gi|646722324|gb|KDR23337.1|Cyclin-G2 [Zootermopsis nevadensis]	KDR23337	1.4254e-101	68	331
CDS_1067_transcript_1642	465	gi|936685082|ref|XP_014220508.1|PREDICTED: 60S ribosomal protein L35a-like [Trichogramma pretiosum] >gi|936685084|ref|XP_014220509.1| PREDICTED: 60S ribosomal protein L35a-like [Trichogramma pretiosum]	XP_014220508	2.13161e-60	90	114
CDS_1068_transcript_1642	357	gi|817074599|ref|XP_012259495.1|PREDICTED: uncharacterized protein LOC105688047 [Athalia rosae]	XP_012259495	1.0722e-14	58	117
CDS_1069_transcript_1643	1842	gi|646707897|gb|KDR14424.1|Nuclear pore glycoprotein p62 [Zootermopsis nevadensis]	KDR14424	2.07195e-94	85	195
CDS_1070_transcript_1644	1836	gi|646707897|gb|KDR14424.1|Nuclear pore glycoprotein p62 [Zootermopsis nevadensis]	KDR14424	1.96693e-94	85	195
CDS_1071_transcript_1645	606	gi|195127393|ref|XP_002008153.1|uncharacterized protein Dmoj_GI13337 [Drosophila mojavensis] >gi|193919762|gb|EDW18629.1| uncharacterized protein Dmoj_GI13337 [Drosophila mojavensis]	XP_002008153	9.55644e-78	80	200
CDS_1072_transcript_1645	567	gi|961130481|ref|XP_014785788.1|PREDICTED: aprataxin-like [Octopus bimaculoides] >gi|918291825|gb|KOF69717.1| hypothetical protein OCBIM_22004159mg [Octopus bimaculoides]	XP_014785788	1.234e-48	81	126
CDS_1073_transcript_1646	606	gi|195127393|ref|XP_002008153.1|uncharacterized protein Dmoj_GI13337 [Drosophila mojavensis] >gi|193919762|gb|EDW18629.1| uncharacterized protein Dmoj_GI13337 [Drosophila mojavensis]	XP_002008153	9.55644e-78	80	200
CDS_1074_transcript_1647	606	gi|195127393|ref|XP_002008153.1|uncharacterized protein Dmoj_GI13337 [Drosophila mojavensis] >gi|193919762|gb|EDW18629.1| uncharacterized protein Dmoj_GI13337 [Drosophila mojavensis]	XP_002008153	9.55644e-78	80	200
CDS_1075_transcript_1647	408	gi|91079828|ref|XP_970042.1|PREDICTED: aprataxin [Tribolium castaneum] >gi|642918234|ref|XP_008191423.1| PREDICTED: aprataxin [Tribolium castaneum] >gi|270004538|gb|EFA00986.1| hypothetical protein TcasGA2_TC003899 [Tribolium castaneum]	XP_970042	4.53018e-25	72	101
CDS_1076_transcript_1647	303	gi|961130481|ref|XP_014785788.1|PREDICTED: aprataxin-like [Octopus bimaculoides] >gi|918291825|gb|KOF69717.1| hypothetical protein OCBIM_22004159mg [Octopus bimaculoides]	XP_014785788	1.16228e-29	78	94
CDS_1077_transcript_1648	708	gi|961130481|ref|XP_014785788.1|PREDICTED: aprataxin-like [Octopus bimaculoides] >gi|918291825|gb|KOF69717.1| hypothetical protein OCBIM_22004159mg [Octopus bimaculoides]	XP_014785788	3.28982e-63	77	176
CDS_1078_transcript_1648	606	gi|195127393|ref|XP_002008153.1|uncharacterized protein Dmoj_GI13337 [Drosophila mojavensis] >gi|193919762|gb|EDW18629.1| uncharacterized protein Dmoj_GI13337 [Drosophila mojavensis]	XP_002008153	9.55644e-78	80	200
CDS_1079_transcript_1649	441	gi|91079828|ref|XP_970042.1|PREDICTED: aprataxin [Tribolium castaneum] >gi|642918234|ref|XP_008191423.1| PREDICTED: aprataxin [Tribolium castaneum] >gi|270004538|gb|EFA00986.1| hypothetical protein TcasGA2_TC003899 [Tribolium castaneum]	XP_970042	4.41458e-25	69	108
CDS_1080_transcript_1649	606	gi|195127393|ref|XP_002008153.1|uncharacterized protein Dmoj_GI13337 [Drosophila mojavensis] >gi|193919762|gb|EDW18629.1| uncharacterized protein Dmoj_GI13337 [Drosophila mojavensis]	XP_002008153	9.55644e-78	80	200
CDS_1081_transcript_1650	606	gi|195127393|ref|XP_002008153.1|uncharacterized protein Dmoj_GI13337 [Drosophila mojavensis] >gi|193919762|gb|EDW18629.1| uncharacterized protein Dmoj_GI13337 [Drosophila mojavensis]	XP_002008153	9.55644e-78	80	200
CDS_1082_transcript_1651	900	gi|646692251|gb|KDR07361.1|Prohibitin-2 [Zootermopsis nevadensis]	KDR07361	0	92	294
CDS_1083_transcript_1651	1227	gi|646698216|gb|KDR09494.1|Exonuclease domain-containing protein 1 [Zootermopsis nevadensis]	KDR09494	6.33625e-85	69	245
CDS_1084_transcript_1654	1026	gi|646692251|gb|KDR07361.1|Prohibitin-2 [Zootermopsis nevadensis]	KDR07361	0	90	304
CDS_1085_transcript_1654	1227	gi|646698216|gb|KDR09494.1|Exonuclease domain-containing protein 1 [Zootermopsis nevadensis]	KDR09494	6.33625e-85	69	245
CDS_1086_transcript_1655	1026	gi|646692251|gb|KDR07361.1|Prohibitin-2 [Zootermopsis nevadensis]	KDR07361	0	90	304
CDS_1087_transcript_1655	1227	gi|646698216|gb|KDR09494.1|Exonuclease domain-containing protein 1 [Zootermopsis nevadensis]	KDR09494	6.33625e-85	69	245
CDS_1088_transcript_1656	1227	gi|646698216|gb|KDR09494.1|Exonuclease domain-containing protein 1 [Zootermopsis nevadensis]	KDR09494	6.33625e-85	69	245
CDS_1089_transcript_1656	921	gi|646692251|gb|KDR07361.1|Prohibitin-2 [Zootermopsis nevadensis]	KDR07361	0	92	294
CDS_1090_transcript_1659	1227	gi|646698216|gb|KDR09494.1|Exonuclease domain-containing protein 1 [Zootermopsis nevadensis]	KDR09494	6.33625e-85	69	245
CDS_1091_transcript_1659	900	gi|646692251|gb|KDR07361.1|Prohibitin-2 [Zootermopsis nevadensis]	KDR07361	0	92	294
CDS_1092_transcript_1662	1005	No Blast Hit
CDS_1093_transcript_1662	591	No Blast Hit
CDS_1094_transcript_1663	1005	No Blast Hit
CDS_1095_transcript_1664	990	No Blast Hit
CDS_1096_transcript_1666	321	No Blast Hit
CDS_1097_transcript_1666	1005	No Blast Hit
CDS_1098_transcript_1669	561	gi|768450954|ref|XP_011567647.1|PREDICTED: uncharacterized protein LOC105397332 [Plutella xylostella]	XP_011567647	1.77472e-15	52	153
CDS_1099_transcript_1670	426	gi|768409493|ref|XP_011553122.1|PREDICTED: uncharacterized protein LOC105384551 [Plutella xylostella]	XP_011553122	1.47714e-06	50	112
CDS_1100_transcript_1671	513	gi|768409493|ref|XP_011553122.1|PREDICTED: uncharacterized protein LOC105384551 [Plutella xylostella]	XP_011553122	4.28183e-18	51	176
CDS_1101_transcript_1673	1929	gi|646711416|gb|KDR16594.1|Nuclear protein localization protein 4-like protein, partial [Zootermopsis nevadensis]	KDR16594	0	78	661
CDS_1102_transcript_1673	2568	gi|646705097|gb|KDR12976.1|HEAT repeat-containing protein 2 [Zootermopsis nevadensis]	KDR12976	0	64	824
CDS_1103_transcript_1676	366	gi|939688762|ref|XP_014288292.1|PREDICTED: uncharacterized protein LOC106688385 [Halyomorpha halys]	XP_014288292	3.11606e-11	54	88
CDS_1104_transcript_1677	630	gi|768409493|ref|XP_011553122.1|PREDICTED: uncharacterized protein LOC105384551 [Plutella xylostella]	XP_011553122	8.60749e-14	51	153
CDS_1105_transcript_1678	1584	gi|646697523|gb|KDR09184.1|G1/S-specific cyclin-E [Zootermopsis nevadensis]	KDR09184	1.42888e-107	65	393
CDS_1106_transcript_1679	1539	gi|646697523|gb|KDR09184.1|G1/S-specific cyclin-E [Zootermopsis nevadensis]	KDR09184	8.92458e-108	65	393
CDS_1107_transcript_1680	1584	gi|646697523|gb|KDR09184.1|G1/S-specific cyclin-E [Zootermopsis nevadensis]	KDR09184	1.42888e-107	65	393
CDS_1108_transcript_1681	1491	gi|780655683|ref|XP_011691522.1|PREDICTED: apolipophorins [Wasmannia auropunctata]	XP_011691522	4.81001e-73	54	506
CDS_1109_transcript_1681	10275	gi|646713550|gb|KDR17854.1|Apolipophorin [Zootermopsis nevadensis]	KDR17854	0	58	3438
CDS_1110_transcript_1681	1683	gi|646713550|gb|KDR17854.1|Apolipophorin [Zootermopsis nevadensis]	KDR17854	5.74199e-131	61	566
CDS_1111_transcript_1682	1683	gi|646713550|gb|KDR17854.1|Apolipophorin [Zootermopsis nevadensis]	KDR17854	5.74199e-131	61	566
CDS_1112_transcript_1682	10275	gi|646713550|gb|KDR17854.1|Apolipophorin [Zootermopsis nevadensis]	KDR17854	0	58	3438
CDS_1113_transcript_1682	1491	gi|780655683|ref|XP_011691522.1|PREDICTED: apolipophorins [Wasmannia auropunctata]	XP_011691522	4.81001e-73	54	506
CDS_1114_transcript_1683	2685	gi|411145887|gb|AFW04603.1|giwi protein [Gampsocleis gratiosa]	AFW04603	0	67	881
CDS_1115_transcript_1684	408	gi|501290777|dbj|BAN20246.1|ribosomal protein L10Ab [Riptortus pedestris]	BAN20246	4.12378e-67	89	138
CDS_1116_transcript_1685	408	gi|501290777|dbj|BAN20246.1|ribosomal protein L10Ab [Riptortus pedestris]	BAN20246	4.12378e-67	89	138
CDS_1117_transcript_1686	408	gi|501290777|dbj|BAN20246.1|ribosomal protein L10Ab [Riptortus pedestris]	BAN20246	4.12378e-67	89	138
CDS_1118_transcript_1687	408	gi|501290777|dbj|BAN20246.1|ribosomal protein L10Ab [Riptortus pedestris]	BAN20246	4.12378e-67	89	138
CDS_1119_transcript_1688	681	gi|795077055|ref|XP_011876547.1|PREDICTED: V-type proton ATPase subunit E [Vollenhovia emeryi]	XP_011876547	2.65213e-96	88	226
CDS_1120_transcript_1690	336	gi|405789998|gb|AFS28744.1|glyceraldhyde-3-phosphate dehydrogenase, partial [Lophoptera squammigera]	AFS28744	5.43392e-34	97	76
CDS_1121_transcript_1690	555	gi|195355459|ref|XP_002044209.1|GM22592 [Drosophila sechellia] >gi|194129498|gb|EDW51541.1| GM22592 [Drosophila sechellia]	XP_002044209	4.61392e-29	98	50
CDS_1122_transcript_1691	336	gi|405789998|gb|AFS28744.1|glyceraldhyde-3-phosphate dehydrogenase, partial [Lophoptera squammigera]	AFS28744	5.43392e-34	97	76
CDS_1123_transcript_1691	555	gi|195355459|ref|XP_002044209.1|GM22592 [Drosophila sechellia] >gi|194129498|gb|EDW51541.1| GM22592 [Drosophila sechellia]	XP_002044209	4.61392e-29	98	50
CDS_1124_transcript_1692	336	gi|405789998|gb|AFS28744.1|glyceraldhyde-3-phosphate dehydrogenase, partial [Lophoptera squammigera]	AFS28744	5.43392e-34	97	76
CDS_1125_transcript_1692	555	gi|195355459|ref|XP_002044209.1|GM22592 [Drosophila sechellia] >gi|194129498|gb|EDW51541.1| GM22592 [Drosophila sechellia]	XP_002044209	4.61392e-29	98	50
CDS_1126_transcript_1693	336	gi|405789998|gb|AFS28744.1|glyceraldhyde-3-phosphate dehydrogenase, partial [Lophoptera squammigera]	AFS28744	5.43392e-34	97	76
CDS_1127_transcript_1693	555	gi|195355459|ref|XP_002044209.1|GM22592 [Drosophila sechellia] >gi|194129498|gb|EDW51541.1| GM22592 [Drosophila sechellia]	XP_002044209	4.61392e-29	98	50
CDS_1128_transcript_1695	471	gi|501292022|dbj|BAN20441.1|hypothetical protein [Riptortus pedestris]	BAN20441	2.04915e-57	83	153
CDS_1129_transcript_1695	303	No Blast Hit
CDS_1130_transcript_1696	1737	gi|646724056|gb|KDR24446.1|WD repeat-containing protein 76 [Zootermopsis nevadensis]	KDR24446	1.35524e-117	59	490
CDS_1131_transcript_1697	1737	gi|646724056|gb|KDR24446.1|WD repeat-containing protein 76 [Zootermopsis nevadensis]	KDR24446	1.35524e-117	59	490
CDS_1132_transcript_1698	987	gi|646717298|gb|KDR20207.1|WD repeat domain phosphoinositide-interacting protein 4 [Zootermopsis nevadensis]	KDR20207	0	90	328
CDS_1133_transcript_1699	1047	gi|817064705|ref|XP_012254108.1|PREDICTED: methionyl-tRNA formyltransferase, mitochondrial [Athalia rosae]	XP_012254108	1.18472e-84	66	307
CDS_1134_transcript_1699	1368	gi|646710087|gb|KDR15707.1|CCR4-NOT transcription complex subunit 2 [Zootermopsis nevadensis]	KDR15707	0	81	447
CDS_1135_transcript_1700	519	gi|646710087|gb|KDR15707.1|CCR4-NOT transcription complex subunit 2 [Zootermopsis nevadensis]	KDR15707	1.20278e-39	77	162
CDS_1136_transcript_1701	1047	gi|817064705|ref|XP_012254108.1|PREDICTED: methionyl-tRNA formyltransferase, mitochondrial [Athalia rosae]	XP_012254108	1.18472e-84	66	307
CDS_1137_transcript_1701	1368	gi|646710087|gb|KDR15707.1|CCR4-NOT transcription complex subunit 2 [Zootermopsis nevadensis]	KDR15707	0	81	447
CDS_1138_transcript_1702	654	gi|46561758|gb|AAT01084.1|putative vacuolar ATP synthase subunit D [Homalodisca vitripennis]	AAT01084	6.04429e-134	94	217
CDS_1139_transcript_1703	654	gi|46561758|gb|AAT01084.1|putative vacuolar ATP synthase subunit D [Homalodisca vitripennis]	AAT01084	6.04429e-134	94	217
CDS_1140_transcript_1705	483	gi|972172975|ref|XP_015174085.1|PREDICTED: synaptic vesicle membrane protein VAT-1 homolog-like [Polistes dominula] >gi|972172977|ref|XP_015174092.1| PREDICTED: synaptic vesicle membrane protein VAT-1 homolog-like [Polistes dominula]	XP_015174085	2.24716e-45	87	97
CDS_1141_transcript_1706	483	gi|972172975|ref|XP_015174085.1|PREDICTED: synaptic vesicle membrane protein VAT-1 homolog-like [Polistes dominula] >gi|972172977|ref|XP_015174092.1| PREDICTED: synaptic vesicle membrane protein VAT-1 homolog-like [Polistes dominula]	XP_015174085	2.24716e-45	87	97
CDS_1142_transcript_1707	1338	gi|954556829|ref|XP_014602038.1|PREDICTED: synaptic vesicle membrane protein VAT-1 homolog-like [Polistes canadensis] >gi|954556831|ref|XP_014602039.1| PREDICTED: synaptic vesicle membrane protein VAT-1 homolog-like [Polistes canadensis]	XP_014602038	0	90	341
CDS_1143_transcript_1710	1350	gi|645036911|ref|XP_008217116.1|PREDICTED: activating transcription factor of chaperone isoform X2 [Nasonia vitripennis]	XP_008217116	5.56091e-18	68	115
CDS_1144_transcript_1711	1080	gi|645036911|ref|XP_008217116.1|PREDICTED: activating transcription factor of chaperone isoform X2 [Nasonia vitripennis]	XP_008217116	1.75259e-18	68	115
CDS_1145_transcript_1711	1113	gi|646707192|gb|KDR14053.1|SAP domain-containing ribonucleoprotein [Zootermopsis nevadensis]	KDR14053	2.71371e-31	56	262
CDS_1146_transcript_1712	1113	gi|646707192|gb|KDR14053.1|SAP domain-containing ribonucleoprotein [Zootermopsis nevadensis]	KDR14053	2.71371e-31	56	262
CDS_1147_transcript_1712	885	gi|646710238|gb|KDR15815.1|hypothetical protein L798_10440 [Zootermopsis nevadensis]	KDR15815	1.6915e-22	43	337
CDS_1148_transcript_1713	2073	gi|646709964|gb|KDR15603.1|1,4-alpha-glucan-branching enzyme [Zootermopsis nevadensis]	KDR15603	0	86	688
CDS_1149_transcript_1714	2568	gi|820857981|ref|XP_012346048.1|PREDICTED: scm-like with four MBT domains protein 1 isoform X2 [Apis florea]	XP_012346048	0	56	920
CDS_1150_transcript_1714	894	gi|506968047|gb|AGM32367.1|syntaxin-12 [Coptotermes formosanus]	AGM32367	1.67283e-67	67	270
CDS_1151_transcript_1715	1113	gi|646707192|gb|KDR14053.1|SAP domain-containing ribonucleoprotein [Zootermopsis nevadensis]	KDR14053	2.71371e-31	56	262
CDS_1152_transcript_1715	885	gi|646710238|gb|KDR15815.1|hypothetical protein L798_10440 [Zootermopsis nevadensis]	KDR15815	1.6915e-22	43	337
CDS_1153_transcript_1716	894	gi|506968047|gb|AGM32367.1|syntaxin-12 [Coptotermes formosanus]	AGM32367	1.67283e-67	67	270
CDS_1154_transcript_1717	2862	gi|646722856|gb|KDR23698.1|Hypoxia up-regulated protein 1 [Zootermopsis nevadensis]	KDR23698	0	85	557
CDS_1155_transcript_1718	1113	gi|646707192|gb|KDR14053.1|SAP domain-containing ribonucleoprotein [Zootermopsis nevadensis]	KDR14053	2.71371e-31	56	262
CDS_1156_transcript_1718	1350	gi|645036911|ref|XP_008217116.1|PREDICTED: activating transcription factor of chaperone isoform X2 [Nasonia vitripennis]	XP_008217116	5.56091e-18	68	115
CDS_1157_transcript_1719	2073	gi|646709964|gb|KDR15603.1|1,4-alpha-glucan-branching enzyme [Zootermopsis nevadensis]	KDR15603	0	86	688
CDS_1158_transcript_1719	1113	gi|646707192|gb|KDR14053.1|SAP domain-containing ribonucleoprotein [Zootermopsis nevadensis]	KDR14053	2.71371e-31	56	262
CDS_1159_transcript_1725	498	gi|939688762|ref|XP_014288292.1|PREDICTED: uncharacterized protein LOC106688385 [Halyomorpha halys]	XP_014288292	3.07387e-21	50	165
CDS_1160_transcript_1727	330	gi|915659178|gb|KOC62163.1|Selenide, water dikinase [Habropoda laboriosa]	KOC62163	7.97957e-26	96	55
CDS_1161_transcript_1727	417	gi|307205975|gb|EFN84101.1|Selenide, water dikinase [Harpegnathos saltator]	EFN84101	9.4863e-95	100	138
CDS_1162_transcript_1728	330	gi|915659178|gb|KOC62163.1|Selenide, water dikinase [Habropoda laboriosa]	KOC62163	7.97957e-26	96	55
CDS_1163_transcript_1728	969	gi|939684682|ref|XP_008556295.2|PREDICTED: selenide, water dikinase [Microplitis demolitor]	XP_008556295	0	99	322
CDS_1164_transcript_1731	2478	gi|646704651|gb|KDR12730.1|hypothetical protein L798_12523, partial [Zootermopsis nevadensis]	KDR12730	1.68004e-57	91	159
CDS_1165_transcript_1732	903	gi|646704651|gb|KDR12730.1|hypothetical protein L798_12523, partial [Zootermopsis nevadensis]	KDR12730	5.455e-63	91	160
CDS_1166_transcript_1733	1659	No Blast Hit
CDS_1167_transcript_1733	372	No Blast Hit
CDS_1168_transcript_1734	2538	gi|646704651|gb|KDR12730.1|hypothetical protein L798_12523, partial [Zootermopsis nevadensis]	KDR12730	1.92067e-57	91	159
CDS_1169_transcript_1735	324	gi|930653553|gb|KPI95890.1|60S ribosomal protein L26 [Papilio xuthus]	KPI95890	8.59206e-33	94	50
CDS_1170_transcript_1737	1779	gi|817077407|ref|XP_012261029.1|PREDICTED: protein 5NUC-like isoform X2 [Athalia rosae]	XP_012261029	0	69	553
CDS_1171_transcript_1737	2058	gi|817077407|ref|XP_012261029.1|PREDICTED: protein 5NUC-like isoform X2 [Athalia rosae]	XP_012261029	0	69	553
CDS_1172_transcript_1739	462	No Blast Hit
CDS_1173_transcript_1740	1155	gi|646702401|gb|KDR11613.1|Mothers against decapentaplegic-like protein 4 [Zootermopsis nevadensis]	KDR11613	6.46991e-158	91	284
CDS_1174_transcript_1741	1155	gi|646702401|gb|KDR11613.1|Mothers against decapentaplegic-like protein 4 [Zootermopsis nevadensis]	KDR11613	6.46991e-158	91	284
CDS_1175_transcript_1742	5964	gi|91090772|ref|XP_969499.1|PREDICTED: rapamycin-insensitive companion of mTOR [Tribolium castaneum] >gi|270013969|gb|EFA10417.1| hypothetical protein TcasGA2_TC012657 [Tribolium castaneum]	XP_969499	0	64	1082
CDS_1176_transcript_1743	1023	gi|939676097|ref|XP_014284002.1|PREDICTED: guanine nucleotide-binding protein G(I)/G(S)/G(T) subunit beta-1 [Halyomorpha halys] >gi|939676101|ref|XP_014284003.1| PREDICTED: guanine nucleotide-binding protein G(I)/G(S)/G(T) subunit beta-1 [Halyomorpha halys]	XP_014284002	0	99	340
CDS_1177_transcript_1744	369	No Blast Hit
CDS_1178_transcript_1744	1023	gi|939676097|ref|XP_014284002.1|PREDICTED: guanine nucleotide-binding protein G(I)/G(S)/G(T) subunit beta-1 [Halyomorpha halys] >gi|939676101|ref|XP_014284003.1| PREDICTED: guanine nucleotide-binding protein G(I)/G(S)/G(T) subunit beta-1 [Halyomorpha halys]	XP_014284002	0	99	340
CDS_1179_transcript_1745	369	No Blast Hit
CDS_1180_transcript_1745	1023	gi|939676097|ref|XP_014284002.1|PREDICTED: guanine nucleotide-binding protein G(I)/G(S)/G(T) subunit beta-1 [Halyomorpha halys] >gi|939676101|ref|XP_014284003.1| PREDICTED: guanine nucleotide-binding protein G(I)/G(S)/G(T) subunit beta-1 [Halyomorpha halys]	XP_014284002	0	99	340
CDS_1181_transcript_1746	1566	gi|91084043|ref|XP_967085.1|PREDICTED: fumarate hydratase, mitochondrial [Tribolium castaneum] >gi|270006696|gb|EFA03144.1| hypothetical protein TcasGA2_TC013056 [Tribolium castaneum]	XP_967085	0	90	472
CDS_1182_transcript_1747	1398	gi|91084043|ref|XP_967085.1|PREDICTED: fumarate hydratase, mitochondrial [Tribolium castaneum] >gi|270006696|gb|EFA03144.1| hypothetical protein TcasGA2_TC013056 [Tribolium castaneum]	XP_967085	0	91	465
CDS_1183_transcript_1748	1029	gi|926637113|ref|XP_013784519.1|PREDICTED: dehydrogenase/reductase SDR family member 12-like [Limulus polyphemus]	XP_013784519	1.04826e-134	75	315
CDS_1184_transcript_1748	783	No Blast Hit
CDS_1185_transcript_1749	972	gi|926637113|ref|XP_013784519.1|PREDICTED: dehydrogenase/reductase SDR family member 12-like [Limulus polyphemus]	XP_013784519	1.04162e-137	76	317
CDS_1186_transcript_1749	858	No Blast Hit
CDS_1187_transcript_1751	972	gi|926637113|ref|XP_013784519.1|PREDICTED: dehydrogenase/reductase SDR family member 12-like [Limulus polyphemus]	XP_013784519	1.04162e-137	76	317
CDS_1188_transcript_1752	756	No Blast Hit
CDS_1189_transcript_1753	972	gi|926637113|ref|XP_013784519.1|PREDICTED: dehydrogenase/reductase SDR family member 12-like [Limulus polyphemus]	XP_013784519	1.04162e-137	76	317
CDS_1190_transcript_1753	783	No Blast Hit
CDS_1191_transcript_1754	735	gi|572299262|ref|XP_006615766.1|PREDICTED: RNA-binding protein Musashi homolog Rbp6-like isoform X7 [Apis dorsata] >gi|820840268|ref|XP_012351013.1| PREDICTED: RNA-binding protein Musashi homolog Rbp6 isoform X11 [Apis florea]	XP_006615766	7.64632e-82	97	144
CDS_1192_transcript_1755	939	gi|642935221|ref|XP_008199697.1|PREDICTED: RNA-binding protein Musashi homolog Rbp6 isoform X6 [Tribolium castaneum]	XP_008199697	1.04735e-127	88	267
CDS_1193_transcript_1756	1086	gi|642935221|ref|XP_008199697.1|PREDICTED: RNA-binding protein Musashi homolog Rbp6 isoform X6 [Tribolium castaneum]	XP_008199697	0	91	355
CDS_1194_transcript_1757	939	gi|642935221|ref|XP_008199697.1|PREDICTED: RNA-binding protein Musashi homolog Rbp6 isoform X6 [Tribolium castaneum]	XP_008199697	1.04735e-127	88	267
CDS_1195_transcript_1768	786	gi|910344051|ref|XP_013175830.1|PREDICTED: adenylate kinase [Papilio xuthus] >gi|910344053|ref|XP_013175831.1| PREDICTED: adenylate kinase [Papilio xuthus] >gi|910344055|ref|XP_013175832.1| PREDICTED: adenylate kinase [Papilio xuthus] >gi|930649462|gb|KPI91810.1| Adenylate kinase 2, mitochondrial [Papilio xuthus]	XP_013175830	1.05011e-118	86	227
CDS_1196_transcript_1768	894	gi|646722389|gb|KDR23402.1|Aminoacyl tRNA synthetase complex-interacting multifunctional protein 1 [Zootermopsis nevadensis]	KDR23402	1.85404e-90	67	274
CDS_1197_transcript_1769	927	gi|646722389|gb|KDR23402.1|Aminoacyl tRNA synthetase complex-interacting multifunctional protein 1 [Zootermopsis nevadensis]	KDR23402	2.1245e-90	64	292
CDS_1198_transcript_1769	786	gi|910344051|ref|XP_013175830.1|PREDICTED: adenylate kinase [Papilio xuthus] >gi|910344053|ref|XP_013175831.1| PREDICTED: adenylate kinase [Papilio xuthus] >gi|910344055|ref|XP_013175832.1| PREDICTED: adenylate kinase [Papilio xuthus] >gi|930649462|gb|KPI91810.1| Adenylate kinase 2, mitochondrial [Papilio xuthus]	XP_013175830	1.05011e-118	86	227
CDS_1199_transcript_1770	558	gi|572313755|ref|XP_006622570.1|PREDICTED: protein Gawky-like [Apis dorsata]	XP_006622570	2.4067e-51	68	187
CDS_1200_transcript_1770	999	gi|340722252|ref|XP_003399522.1|PREDICTED: elongation of very long chain fatty acids protein AAEL008004 [Bombus terrestris]	XP_003399522	8.29871e-168	82	332
CDS_1201_transcript_1771	999	gi|340722252|ref|XP_003399522.1|PREDICTED: elongation of very long chain fatty acids protein AAEL008004 [Bombus terrestris]	XP_003399522	8.29871e-168	82	332
CDS_1202_transcript_1771	558	gi|572313755|ref|XP_006622570.1|PREDICTED: protein Gawky-like [Apis dorsata]	XP_006622570	2.4067e-51	68	187
CDS_1203_transcript_1772	558	gi|572313755|ref|XP_006622570.1|PREDICTED: protein Gawky-like [Apis dorsata]	XP_006622570	2.4067e-51	68	187
CDS_1204_transcript_1773	558	gi|572313755|ref|XP_006622570.1|PREDICTED: protein Gawky-like [Apis dorsata]	XP_006622570	2.4067e-51	68	187
CDS_1205_transcript_1773	999	gi|340722252|ref|XP_003399522.1|PREDICTED: elongation of very long chain fatty acids protein AAEL008004 [Bombus terrestris]	XP_003399522	8.29871e-168	82	332
CDS_1206_transcript_1774	999	gi|340722252|ref|XP_003399522.1|PREDICTED: elongation of very long chain fatty acids protein AAEL008004 [Bombus terrestris]	XP_003399522	8.29871e-168	82	332
CDS_1207_transcript_1774	558	gi|572313755|ref|XP_006622570.1|PREDICTED: protein Gawky-like [Apis dorsata]	XP_006622570	2.4067e-51	68	187
CDS_1208_transcript_1775	999	gi|340722252|ref|XP_003399522.1|PREDICTED: elongation of very long chain fatty acids protein AAEL008004 [Bombus terrestris]	XP_003399522	8.29871e-168	82	332
CDS_1209_transcript_1775	558	gi|572313755|ref|XP_006622570.1|PREDICTED: protein Gawky-like [Apis dorsata]	XP_006622570	2.4067e-51	68	187
CDS_1210_transcript_1777	540	gi|907744555|ref|XP_013117003.1|PREDICTED: brachyurin-like [Stomoxys calcitrans]	XP_013117003	2.23136e-19	53	136
CDS_1211_transcript_1777	1170	gi|662192917|ref|XP_008469338.1|PREDICTED: putative inhibitor of apoptosis isoform X1 [Diaphorina citri]	XP_008469338	1.29775e-81	54	398
CDS_1212_transcript_1778	678	gi|923141033|gb|ALB25537.1|inhibitor of apoptosis [Apolygus lucorum]	ALB25537	1.85902e-42	57	225
CDS_1213_transcript_1780	1119	gi|923141033|gb|ALB25537.1|inhibitor of apoptosis [Apolygus lucorum]	ALB25537	4.86645e-41	58	212
CDS_1214_transcript_1781	1170	gi|662192917|ref|XP_008469338.1|PREDICTED: putative inhibitor of apoptosis isoform X1 [Diaphorina citri]	XP_008469338	1.29775e-81	54	398
CDS_1215_transcript_1781	540	gi|907744555|ref|XP_013117003.1|PREDICTED: brachyurin-like [Stomoxys calcitrans]	XP_013117003	2.23136e-19	53	136
CDS_1216_transcript_1787	372	gi|954544434|ref|XP_014612011.1|PREDICTED: troponin I isoform X6 [Polistes canadensis]	XP_014612011	1.93813e-17	89	107
CDS_1217_transcript_1788	513	gi|909570302|ref|XP_013140691.1|PREDICTED: troponin I isoform X9 [Papilio polytes]	XP_013140691	8.72226e-63	96	155
CDS_1218_transcript_1790	561	gi|909570290|ref|XP_013140684.1|PREDICTED: troponin I isoform X3 [Papilio polytes]	XP_013140684	1.57348e-60	88	117
CDS_1219_transcript_1790	405	gi|954544434|ref|XP_014612011.1|PREDICTED: troponin I isoform X6 [Polistes canadensis]	XP_014612011	9.24545e-19	90	110
CDS_1220_transcript_1791	654	gi|909570290|ref|XP_013140684.1|PREDICTED: troponin I isoform X3 [Papilio polytes]	XP_013140684	2.28598e-78	95	184
CDS_1221_transcript_1792	393	gi|752896806|ref|XP_011266678.1|PREDICTED: troponin I isoform X12 [Camponotus floridanus]	XP_011266678	1.75552e-28	92	120
CDS_1222_transcript_1793	474	gi|909570302|ref|XP_013140691.1|PREDICTED: troponin I isoform X9 [Papilio polytes]	XP_013140691	1.76156e-28	96	109
CDS_1223_transcript_1795	300	gi|909570302|ref|XP_013140691.1|PREDICTED: troponin I isoform X9 [Papilio polytes]	XP_013140691	6.06914e-56	94	95
CDS_1224_transcript_1796	612	gi|909570290|ref|XP_013140684.1|PREDICTED: troponin I isoform X3 [Papilio polytes]	XP_013140684	1.45485e-77	97	176
CDS_1225_transcript_1798	339	gi|646703511|gb|KDR12159.1|Alba-like protein C9orf23-like protein [Zootermopsis nevadensis]	KDR12159	1.88452e-34	79	109
CDS_1226_transcript_1800	513	gi|478252911|gb|ENN73295.1|hypothetical protein YQE_10059, partial [Dendroctonus ponderosae]	ENN73295	2.24245e-34	77	123
CDS_1227_transcript_1801	333	gi|646703511|gb|KDR12159.1|Alba-like protein C9orf23-like protein [Zootermopsis nevadensis]	KDR12159	5.55856e-30	79	79
CDS_1228_transcript_1803	333	gi|6094086|sp|O65353.1|RL5_HELANRecName: Full=60S ribosomal protein L5 >gi|3153904|gb|AAC17448.1| RPL5A-related protein [Helianthus annuus]	O65353	8.6302e-44	83	104
CDS_1229_transcript_1803	375	gi|755952892|ref|XP_011302246.1|PREDICTED: 60S ribosomal protein L5 [Fopius arisanus]	XP_011302246	1.79506e-26	83	62
CDS_1230_transcript_1803	1827	gi|925675981|gb|KOX73257.1|Splicing factor 3A subunit 1 [Melipona quadrifasciata]	KOX73257	0	77	579
CDS_1231_transcript_1804	1827	gi|925675981|gb|KOX73257.1|Splicing factor 3A subunit 1 [Melipona quadrifasciata]	KOX73257	0	77	579
CDS_1232_transcript_1805	612	No Blast Hit
CDS_1233_transcript_1805	3723	gi|951552191|ref|XP_014475767.1|PREDICTED: C2 domain-containing protein 3 isoform X3 [Dinoponera quadriceps]	XP_014475767	3.24671e-25	55	190
CDS_1234_transcript_1806	1131	No Blast Hit
CDS_1235_transcript_1806	612	No Blast Hit
CDS_1236_transcript_1806	3723	gi|951552191|ref|XP_014475767.1|PREDICTED: C2 domain-containing protein 3 isoform X3 [Dinoponera quadriceps]	XP_014475767	3.24671e-25	55	190
CDS_1237_transcript_1807	1131	No Blast Hit
CDS_1238_transcript_1807	612	No Blast Hit
CDS_1239_transcript_1807	3723	gi|951552191|ref|XP_014475767.1|PREDICTED: C2 domain-containing protein 3 isoform X3 [Dinoponera quadriceps]	XP_014475767	3.24671e-25	55	190
CDS_1240_transcript_1808	738	gi|646720926|gb|KDR22499.1|hypothetical protein L798_02298 [Zootermopsis nevadensis]	KDR22499	2.73996e-108	79	236
CDS_1241_transcript_1809	738	gi|646720926|gb|KDR22499.1|hypothetical protein L798_02298 [Zootermopsis nevadensis]	KDR22499	2.73996e-108	79	236
CDS_1242_transcript_1810	738	gi|646720926|gb|KDR22499.1|hypothetical protein L798_02298 [Zootermopsis nevadensis]	KDR22499	2.73996e-108	79	236
CDS_1243_transcript_1811	738	gi|646720926|gb|KDR22499.1|hypothetical protein L798_02298 [Zootermopsis nevadensis]	KDR22499	2.73996e-108	79	236
CDS_1244_transcript_1812	738	gi|646720926|gb|KDR22499.1|hypothetical protein L798_02298 [Zootermopsis nevadensis]	KDR22499	2.73996e-108	79	236
CDS_1245_transcript_1813	738	gi|646720926|gb|KDR22499.1|hypothetical protein L798_02298 [Zootermopsis nevadensis]	KDR22499	2.73996e-108	79	236
CDS_1246_transcript_1814	420	No Blast Hit
CDS_1247_transcript_1814	738	gi|646720926|gb|KDR22499.1|hypothetical protein L798_02298 [Zootermopsis nevadensis]	KDR22499	2.73996e-108	79	236
CDS_1248_transcript_1816	738	gi|646720926|gb|KDR22499.1|hypothetical protein L798_02298 [Zootermopsis nevadensis]	KDR22499	2.73996e-108	79	236
CDS_1249_transcript_1817	738	gi|646720926|gb|KDR22499.1|hypothetical protein L798_02298 [Zootermopsis nevadensis]	KDR22499	2.73996e-108	79	236
CDS_1250_transcript_1818	1659	gi|817182912|ref|XP_012273561.1|PREDICTED: digestive cysteine proteinase 1 [Orussus abietinus] >gi|817182914|ref|XP_012273570.1| PREDICTED: digestive cysteine proteinase 1 [Orussus abietinus] >gi|817182916|ref|XP_012273578.1| PREDICTED: digestive cysteine proteinase 1 [Orussus abietinus] >gi|817182918|ref|XP_012273588.1| PREDICTED: digestive cysteine proteinase 1 [Orussus abietinus]	XP_012273561	0	81	529
CDS_1251_transcript_1818	1371	gi|646703279|gb|KDR12040.1|RuvB-like 1 [Zootermopsis nevadensis]	KDR12040	0	96	455
CDS_1252_transcript_1820	618	No Blast Hit
CDS_1253_transcript_1820	969	gi|795012986|ref|XP_011880926.1|PREDICTED: BRCA1-A complex subunit BRE-like [Vollenhovia emeryi]	XP_011880926	3.17189e-26	48	237
CDS_1254_transcript_1820	4833	gi|759065935|ref|XP_011342407.1|PREDICTED: spatacsin isoform X1 [Cerapachys biroi]	XP_011342407	2.68872e-165	47	1685
CDS_1255_transcript_1821	1650	gi|294846804|gb|ADF43475.1|carboxyl/choline esterase CCE014a [Helicoverpa armigera]	ADF43475	9.51907e-81	52	513
CDS_1256_transcript_1823	675	gi|646723949|gb|KDR24383.1|Esterase E4 [Zootermopsis nevadensis]	KDR24383	9.76414e-13	44	224
CDS_1257_transcript_1823	1167	gi|914566879|gb|KOB71338.1|Uncharacterized protein OBRU01_13932, partial [Operophtera brumata]	KOB71338	7.08009e-77	55	350
CDS_1258_transcript_1824	1620	gi|914566879|gb|KOB71338.1|Uncharacterized protein OBRU01_13932, partial [Operophtera brumata]	KOB71338	1.89781e-77	49	517
CDS_1259_transcript_1825	1794	gi|294846804|gb|ADF43475.1|carboxyl/choline esterase CCE014a [Helicoverpa armigera]	ADF43475	4.12343e-87	51	568
CDS_1260_transcript_1826	1356	gi|646708868|gb|KDR15015.1|hypothetical protein L798_10708 [Zootermopsis nevadensis]	KDR15015	4.7137e-156	67	466
CDS_1261_transcript_1827	327	No Blast Hit
CDS_1262_transcript_1828	339	No Blast Hit
CDS_1263_transcript_1829	324	gi|861600919|gb|KMQ83754.1|actin- muscle-specific, partial [Lasius niger]	KMQ83754	7.69437e-38	97	68
CDS_1264_transcript_1830	1041	gi|478257757|gb|ENN77900.1|hypothetical protein YQE_05577, partial [Dendroctonus ponderosae]	ENN77900	4.40993e-131	71	319
CDS_1265_transcript_1831	321	gi|861600919|gb|KMQ83754.1|actin- muscle-specific, partial [Lasius niger]	KMQ83754	1.22844e-39	98	67
CDS_1266_transcript_1833	1137	gi|478257757|gb|ENN77900.1|hypothetical protein YQE_05577, partial [Dendroctonus ponderosae]	ENN77900	1.65319e-130	71	309
CDS_1267_transcript_1834	1311	gi|478257757|gb|ENN77900.1|hypothetical protein YQE_05577, partial [Dendroctonus ponderosae]	ENN77900	0	77	389
CDS_1268_transcript_1835	750	gi|56684881|gb|AAW22542.1|myosin light chain [Gryllotalpa orientalis]	AAW22542	2.97908e-39	68	144
CDS_1269_transcript_1836	603	gi|827537294|ref|XP_012546673.1|PREDICTED: myosin regulatory light chain 2 isoform X1 [Bombyx mori]	XP_012546673	1.13615e-26	74	90
CDS_1270_transcript_1837	750	gi|56684881|gb|AAW22542.1|myosin light chain [Gryllotalpa orientalis]	AAW22542	2.97908e-39	68	144
CDS_1271_transcript_1844	480	gi|646721639|gb|KDR22917.1|E3 ubiquitin-protein ligase Mdm2 [Zootermopsis nevadensis]	KDR22917	2.01041e-06	66	50
CDS_1272_transcript_1845	831	gi|321463092|gb|EFX74110.1|hypothetical protein DAPPUDRAFT_252193 [Daphnia pulex]	EFX74110	1.90672e-15	52	175
CDS_1273_transcript_1846	831	gi|321463092|gb|EFX74110.1|hypothetical protein DAPPUDRAFT_252193 [Daphnia pulex]	EFX74110	1.90672e-15	52	175
CDS_1274_transcript_1847	870	gi|321463092|gb|EFX74110.1|hypothetical protein DAPPUDRAFT_252193 [Daphnia pulex]	EFX74110	1.42411e-15	50	175
CDS_1275_transcript_1848	1413	gi|313760422|dbj|BAJ41241.1|broad-complex isoform A-Z2 [Frankliniella occidentalis] >gi|313760438|dbj|BAJ41249.1| broad-complex isoform B-Z2 [Frankliniella occidentalis]	BAJ41241	0	84	508
CDS_1276_transcript_1848	321	gi|313760424|dbj|BAJ41242.1|broad-complex isoform A-Z3 [Frankliniella occidentalis] >gi|313760440|dbj|BAJ41250.1| broad-complex isoform B-Z3 [Frankliniella occidentalis]	BAJ41242	1.90583e-63	100	95
CDS_1277_transcript_1849	1488	gi|313760424|dbj|BAJ41242.1|broad-complex isoform A-Z3 [Frankliniella occidentalis] >gi|313760440|dbj|BAJ41250.1| broad-complex isoform B-Z3 [Frankliniella occidentalis]	BAJ41242	0	90	500
CDS_1278_transcript_1850	1572	gi|313760426|dbj|BAJ41243.1|broad-complex isoform A-Z5 [Frankliniella occidentalis] >gi|313760442|dbj|BAJ41251.1| broad-complex isoform B-Z5 [Frankliniella occidentalis]	BAJ41243	0	91	534
CDS_1279_transcript_1851	1413	gi|313760422|dbj|BAJ41241.1|broad-complex isoform A-Z2 [Frankliniella occidentalis] >gi|313760438|dbj|BAJ41249.1| broad-complex isoform B-Z2 [Frankliniella occidentalis]	BAJ41241	0	84	508
CDS_1280_transcript_1851	321	gi|313760424|dbj|BAJ41242.1|broad-complex isoform A-Z3 [Frankliniella occidentalis] >gi|313760440|dbj|BAJ41250.1| broad-complex isoform B-Z3 [Frankliniella occidentalis]	BAJ41242	1.90583e-63	100	95
CDS_1281_transcript_1852	2841	gi|646717771|gb|KDR20501.1|Roquin [Zootermopsis nevadensis]	KDR20501	0	65	1028
CDS_1282_transcript_1853	2847	gi|646717771|gb|KDR20501.1|Roquin [Zootermopsis nevadensis]	KDR20501	0	64	1037
CDS_1283_transcript_1854	2847	gi|646717771|gb|KDR20501.1|Roquin [Zootermopsis nevadensis]	KDR20501	0	64	1037
CDS_1284_transcript_1855	2847	gi|646717771|gb|KDR20501.1|Roquin [Zootermopsis nevadensis]	KDR20501	0	64	1037
CDS_1285_transcript_1856	2847	gi|646717771|gb|KDR20501.1|Roquin [Zootermopsis nevadensis]	KDR20501	0	64	1037
CDS_1286_transcript_1857	2103	gi|817203938|ref|XP_012277818.1|PREDICTED: peroxisomal acyl-coenzyme A oxidase 3-like [Orussus abietinus]	XP_012277818	0	69	705
CDS_1287_transcript_1858	498	gi|646721233|gb|KDR22703.1|Transcription factor BTF3-like protein 4 [Zootermopsis nevadensis]	KDR22703	3.62896e-82	92	163
CDS_1288_transcript_1858	789	gi|646721221|gb|KDR22691.1|hypothetical protein L798_12826 [Zootermopsis nevadensis]	KDR22691	5.66376e-34	56	232
CDS_1289_transcript_1859	528	No Blast Hit
CDS_1290_transcript_1859	411	gi|646701502|gb|KDR11192.1|Eukaryotic translation initiation factor 4E [Zootermopsis nevadensis]	KDR11192	3.54902e-64	83	135
CDS_1291_transcript_1860	528	No Blast Hit
CDS_1292_transcript_1860	411	gi|646701502|gb|KDR11192.1|Eukaryotic translation initiation factor 4E [Zootermopsis nevadensis]	KDR11192	3.54902e-64	83	135
CDS_1293_transcript_1861	1092	gi|646689677|gb|KDR06666.1|Protein arginine N-methyltransferase 8 [Zootermopsis nevadensis]	KDR06666	0	89	363
CDS_1294_transcript_1862	1200	gi|646689677|gb|KDR06666.1|Protein arginine N-methyltransferase 8 [Zootermopsis nevadensis]	KDR06666	0	89	363
CDS_1295_transcript_1863	1227	gi|646689677|gb|KDR06666.1|Protein arginine N-methyltransferase 8 [Zootermopsis nevadensis]	KDR06666	0	85	385
CDS_1296_transcript_1864	1092	gi|646689677|gb|KDR06666.1|Protein arginine N-methyltransferase 8 [Zootermopsis nevadensis]	KDR06666	0	89	363
CDS_1297_transcript_1865	1017	gi|662208347|ref|XP_008477720.1|PREDICTED: acyl-CoA Delta(11) desaturase [Diaphorina citri]	XP_008477720	3.31623e-124	80	257
CDS_1298_transcript_1867	420	No Blast Hit
CDS_1299_transcript_1868	3150	gi|646704403|gb|KDR12606.1|hypothetical protein L798_12042 [Zootermopsis nevadensis]	KDR12606	0	64	1112
CDS_1300_transcript_1869	558	gi|769855874|ref|XP_011639511.1|PREDICTED: translocon-associated protein subunit alpha [Pogonomyrmex barbatus]	XP_011639511	1.3136e-59	79	186
CDS_1301_transcript_1870	3150	gi|646704403|gb|KDR12606.1|hypothetical protein L798_12042 [Zootermopsis nevadensis]	KDR12606	0	64	1112
CDS_1302_transcript_1870	558	gi|769855874|ref|XP_011639511.1|PREDICTED: translocon-associated protein subunit alpha [Pogonomyrmex barbatus]	XP_011639511	1.3136e-59	79	186
CDS_1303_transcript_1871	558	gi|769855874|ref|XP_011639511.1|PREDICTED: translocon-associated protein subunit alpha [Pogonomyrmex barbatus]	XP_011639511	1.3136e-59	79	186
CDS_1304_transcript_1871	3150	gi|646704403|gb|KDR12606.1|hypothetical protein L798_12042 [Zootermopsis nevadensis]	KDR12606	0	64	1112
CDS_1305_transcript_1872	558	gi|769855874|ref|XP_011639511.1|PREDICTED: translocon-associated protein subunit alpha [Pogonomyrmex barbatus]	XP_011639511	1.3136e-59	79	186
CDS_1306_transcript_1872	3150	gi|646704403|gb|KDR12606.1|hypothetical protein L798_12042 [Zootermopsis nevadensis]	KDR12606	0	64	1120
CDS_1307_transcript_1873	558	gi|769855874|ref|XP_011639511.1|PREDICTED: translocon-associated protein subunit alpha [Pogonomyrmex barbatus]	XP_011639511	1.3136e-59	79	186
CDS_1308_transcript_1873	3150	gi|646704403|gb|KDR12606.1|hypothetical protein L798_12042 [Zootermopsis nevadensis]	KDR12606	0	64	1112
CDS_1309_transcript_1874	912	gi|572306770|ref|XP_006619269.1|PREDICTED: 60S ribosomal protein L3-like [Apis dorsata]	XP_006619269	3.08902e-149	93	247
CDS_1310_transcript_1874	636	gi|751468767|ref|XP_011189531.1|PREDICTED: 60S ribosomal protein L3 isoform X2 [Bactrocera cucurbitae]	XP_011189531	2.44547e-76	93	127
CDS_1311_transcript_1875	663	gi|66566113|ref|XP_624821.1|PREDICTED: 60S ribosomal protein L3 [Apis mellifera]	XP_624821	2.57574e-77	97	138
CDS_1312_transcript_1875	315	gi|189240524|ref|XP_971875.2|PREDICTED: 60S ribosomal protein L3 [Tribolium castaneum] >gi|270011378|gb|EFA07826.1| hypothetical protein TcasGA2_TC005395 [Tribolium castaneum]	XP_971875	5.5805e-09	97	41
CDS_1313_transcript_1875	912	gi|572306770|ref|XP_006619269.1|PREDICTED: 60S ribosomal protein L3-like [Apis dorsata]	XP_006619269	3.08902e-149	93	247
CDS_1314_transcript_1876	1326	gi|380012028|ref|XP_003690092.1|PREDICTED: 60S ribosomal protein L3 [Apis florea]	XP_003690092	0	95	383
CDS_1315_transcript_1877	1119	gi|815771049|ref|XP_012235682.1|PREDICTED: transmembrane protein 165 isoform X1 [Linepithema humile]	XP_012235682	3.82725e-100	66	363
CDS_1316_transcript_1878	645	gi|646708341|gb|KDR14688.1|hypothetical protein L798_11460 [Zootermopsis nevadensis]	KDR14688	5.10972e-63	73	196
CDS_1317_transcript_1879	2133	gi|242018929|ref|XP_002429921.1|conserved hypothetical protein [Pediculus humanus corporis] >gi|212514967|gb|EEB17183.1| conserved hypothetical protein [Pediculus humanus corporis]	XP_002429921	0	71	707
CDS_1318_transcript_1880	927	gi|646708341|gb|KDR14688.1|hypothetical protein L798_11460 [Zootermopsis nevadensis]	KDR14688	3.73607e-113	80	301
CDS_1319_transcript_1882	2133	gi|242018929|ref|XP_002429921.1|conserved hypothetical protein [Pediculus humanus corporis] >gi|212514967|gb|EEB17183.1| conserved hypothetical protein [Pediculus humanus corporis]	XP_002429921	0	71	707
CDS_1320_transcript_1883	927	gi|646708341|gb|KDR14688.1|hypothetical protein L798_11460 [Zootermopsis nevadensis]	KDR14688	3.73607e-113	80	301
CDS_1321_transcript_1884	381	gi|826461957|ref|XP_012534381.1|PREDICTED: prefoldin subunit 6 [Monomorium pharaonis]	XP_012534381	2.90589e-42	80	123
CDS_1322_transcript_1884	1125	gi|91079628|ref|XP_967731.1|PREDICTED: glutamine synthetase 2 cytoplasmic isoform X2 [Tribolium castaneum] >gi|642917728|ref|XP_008191348.1| PREDICTED: glutamine synthetase 2 cytoplasmic isoform X2 [Tribolium castaneum] >gi|642917731|ref|XP_008191349.1| PREDICTED: glutamine synthetase 2 cytoplasmic isoform X2 [Tribolium castaneum] >gi|270003374|gb|EEZ99821.1| hypothetical protein TcasGA2_TC002601…	XP_967731	0	89	364
CDS_1323_transcript_1884	699	gi|646709969|gb|KDR15608.1|Mps one binder kinase activator-like 3 [Zootermopsis nevadensis]	KDR15608	1.2699e-141	90	233
CDS_1324_transcript_1885	699	gi|646709969|gb|KDR15608.1|Mps one binder kinase activator-like 3 [Zootermopsis nevadensis]	KDR15608	1.2699e-141	90	233
CDS_1325_transcript_1885	1125	gi|91079628|ref|XP_967731.1|PREDICTED: glutamine synthetase 2 cytoplasmic isoform X2 [Tribolium castaneum] >gi|642917728|ref|XP_008191348.1| PREDICTED: glutamine synthetase 2 cytoplasmic isoform X2 [Tribolium castaneum] >gi|642917731|ref|XP_008191349.1| PREDICTED: glutamine synthetase 2 cytoplasmic isoform X2 [Tribolium castaneum] >gi|270003374|gb|EEZ99821.1| hypothetical protein TcasGA2_TC002601…	XP_967731	0	89	364
CDS_1326_transcript_1885	381	gi|826461957|ref|XP_012534381.1|PREDICTED: prefoldin subunit 6 [Monomorium pharaonis]	XP_012534381	2.90589e-42	80	123
CDS_1327_transcript_1886	699	gi|646709969|gb|KDR15608.1|Mps one binder kinase activator-like 3 [Zootermopsis nevadensis]	KDR15608	1.2699e-141	90	233
CDS_1328_transcript_1886	1125	gi|91079628|ref|XP_967731.1|PREDICTED: glutamine synthetase 2 cytoplasmic isoform X2 [Tribolium castaneum] >gi|642917728|ref|XP_008191348.1| PREDICTED: glutamine synthetase 2 cytoplasmic isoform X2 [Tribolium castaneum] >gi|642917731|ref|XP_008191349.1| PREDICTED: glutamine synthetase 2 cytoplasmic isoform X2 [Tribolium castaneum] >gi|270003374|gb|EEZ99821.1| hypothetical protein TcasGA2_TC002601…	XP_967731	0	89	364
CDS_1329_transcript_1886	381	gi|826461957|ref|XP_012534381.1|PREDICTED: prefoldin subunit 6 [Monomorium pharaonis]	XP_012534381	2.90589e-42	80	123
CDS_1330_transcript_1887	1125	gi|91079628|ref|XP_967731.1|PREDICTED: glutamine synthetase 2 cytoplasmic isoform X2 [Tribolium castaneum] >gi|642917728|ref|XP_008191348.1| PREDICTED: glutamine synthetase 2 cytoplasmic isoform X2 [Tribolium castaneum] >gi|642917731|ref|XP_008191349.1| PREDICTED: glutamine synthetase 2 cytoplasmic isoform X2 [Tribolium castaneum] >gi|270003374|gb|EEZ99821.1| hypothetical protein TcasGA2_TC002601…	XP_967731	0	89	364
CDS_1331_transcript_1887	381	gi|826461957|ref|XP_012534381.1|PREDICTED: prefoldin subunit 6 [Monomorium pharaonis]	XP_012534381	2.90589e-42	80	123
CDS_1332_transcript_1887	699	gi|646709969|gb|KDR15608.1|Mps one binder kinase activator-like 3 [Zootermopsis nevadensis]	KDR15608	1.2699e-141	90	233
CDS_1333_transcript_1888	1125	gi|91079628|ref|XP_967731.1|PREDICTED: glutamine synthetase 2 cytoplasmic isoform X2 [Tribolium castaneum] >gi|642917728|ref|XP_008191348.1| PREDICTED: glutamine synthetase 2 cytoplasmic isoform X2 [Tribolium castaneum] >gi|642917731|ref|XP_008191349.1| PREDICTED: glutamine synthetase 2 cytoplasmic isoform X2 [Tribolium castaneum] >gi|270003374|gb|EEZ99821.1| hypothetical protein TcasGA2_TC002601…	XP_967731	0	89	364
CDS_1334_transcript_1888	381	gi|826461957|ref|XP_012534381.1|PREDICTED: prefoldin subunit 6 [Monomorium pharaonis]	XP_012534381	2.90589e-42	80	123
CDS_1335_transcript_1888	699	gi|646709969|gb|KDR15608.1|Mps one binder kinase activator-like 3 [Zootermopsis nevadensis]	KDR15608	1.2699e-141	90	233
CDS_1336_transcript_1889	1248	gi|646708551|gb|KDR14816.1|hypothetical protein L798_11263, partial [Zootermopsis nevadensis]	KDR14816	2.45351e-89	63	293
CDS_1337_transcript_1893	480	No Blast Hit
CDS_1338_transcript_1894	351	gi|646706728|gb|KDR13825.1|Proton-coupled folate transporter [Zootermopsis nevadensis]	KDR13825	2.46542e-14	70	70
CDS_1339_transcript_1899	1818	gi|913297916|ref|XP_013190181.1|PREDICTED: phosphoglucomutase [Amyelois transitella]	XP_013190181	0	83	558
CDS_1340_transcript_1900	1818	gi|913297916|ref|XP_013190181.1|PREDICTED: phosphoglucomutase [Amyelois transitella]	XP_013190181	0	83	558
CDS_1341_transcript_1901	1818	gi|913297916|ref|XP_013190181.1|PREDICTED: phosphoglucomutase [Amyelois transitella]	XP_013190181	0	83	558
CDS_1342_transcript_1902	1818	gi|913297916|ref|XP_013190181.1|PREDICTED: phosphoglucomutase [Amyelois transitella]	XP_013190181	0	83	558
CDS_1343_transcript_1903	1818	gi|913297916|ref|XP_013190181.1|PREDICTED: phosphoglucomutase [Amyelois transitella]	XP_013190181	0	83	558
CDS_1344_transcript_1904	1818	gi|913297916|ref|XP_013190181.1|PREDICTED: phosphoglucomutase [Amyelois transitella]	XP_013190181	0	83	558
CDS_1345_transcript_1905	1818	gi|913297916|ref|XP_013190181.1|PREDICTED: phosphoglucomutase [Amyelois transitella]	XP_013190181	0	83	558
CDS_1346_transcript_1906	1818	gi|913297916|ref|XP_013190181.1|PREDICTED: phosphoglucomutase [Amyelois transitella]	XP_013190181	0	83	558
CDS_1347_transcript_1907	807	No Blast Hit
CDS_1348_transcript_1907	666	gi|399163546|gb|AFP33291.1|peroxiredoxin-3 [Dugesia japonica]	AFP33291	2.35218e-99	80	204
CDS_1349_transcript_1908	666	gi|399163546|gb|AFP33291.1|peroxiredoxin-3 [Dugesia japonica]	AFP33291	2.35218e-99	80	204
CDS_1350_transcript_1908	963	gi|731223994|ref|XP_010626108.1|PREDICTED: WD repeat-containing protein WRAP73 isoform X4 [Fukomys damarensis]	XP_010626108	1.90199e-07	41	277
CDS_1351_transcript_1909	807	No Blast Hit
CDS_1352_transcript_1909	666	gi|399163546|gb|AFP33291.1|peroxiredoxin-3 [Dugesia japonica]	AFP33291	2.35218e-99	80	204
CDS_1353_transcript_1910	666	gi|399163546|gb|AFP33291.1|peroxiredoxin-3 [Dugesia japonica]	AFP33291	2.35218e-99	80	204
CDS_1354_transcript_1910	807	No Blast Hit
CDS_1355_transcript_1911	807	No Blast Hit
CDS_1356_transcript_1911	666	gi|399163546|gb|AFP33291.1|peroxiredoxin-3 [Dugesia japonica]	AFP33291	2.35218e-99	80	204
CDS_1357_transcript_1913	1395	gi|585658676|ref|XP_006816056.1|PREDICTED: zinc finger protein 45-like [Saccoglossus kowalevskii]	XP_006816056	2.59822e-26	54	193
CDS_1358_transcript_1914	501	gi|242012892|ref|XP_002427159.1|Centrin-1, putative [Pediculus humanus corporis] >gi|212511442|gb|EEB14421.1| Centrin-1, putative [Pediculus humanus corporis]	XP_002427159	2.20405e-85	93	159
CDS_1359_transcript_1915	501	gi|242012892|ref|XP_002427159.1|Centrin-1, putative [Pediculus humanus corporis] >gi|212511442|gb|EEB14421.1| Centrin-1, putative [Pediculus humanus corporis]	XP_002427159	2.20405e-85	93	159
CDS_1360_transcript_1916	621	gi|148665116|gb|EDK97532.1|mCG126583 [Mus musculus]	EDK97532	3.74519e-85	84	166
CDS_1361_transcript_1917	906	gi|646717124|gb|KDR20105.1|hypothetical protein L798_05568 [Zootermopsis nevadensis]	KDR20105	1.62196e-109	77	279
CDS_1362_transcript_1918	1461	gi|328723314|ref|XP_001946467.2|PREDICTED: uncharacterized protein LOC100161169 isoform X2 [Acyrthosiphon pisum]	XP_001946467	9.37738e-165	72	487
CDS_1363_transcript_1919	1488	gi|641677812|ref|XP_008187926.1|PREDICTED: uncharacterized protein LOC100161169 isoform X1 [Acyrthosiphon pisum]	XP_008187926	6.62324e-166	71	495
CDS_1364_transcript_1920	771	gi|641677812|ref|XP_008187926.1|PREDICTED: uncharacterized protein LOC100161169 isoform X1 [Acyrthosiphon pisum]	XP_008187926	1.60907e-45	65	233
CDS_1365_transcript_1920	777	gi|646717124|gb|KDR20105.1|hypothetical protein L798_05568 [Zootermopsis nevadensis]	KDR20105	2.69791e-107	79	260
CDS_1366_transcript_1921	555	gi|662200842|ref|XP_008473651.1|PREDICTED: uncharacterized protein LOC103510742 [Diaphorina citri]	XP_008473651	1.61679e-39	64	184
CDS_1367_transcript_1921	906	gi|646717124|gb|KDR20105.1|hypothetical protein L798_05568 [Zootermopsis nevadensis]	KDR20105	1.62196e-109	77	279
CDS_1368_transcript_1922	1461	gi|328723314|ref|XP_001946467.2|PREDICTED: uncharacterized protein LOC100161169 isoform X2 [Acyrthosiphon pisum]	XP_001946467	9.37738e-165	72	487
CDS_1369_transcript_1923	1194	gi|646700728|gb|KDR10754.1|Hsc70-interacting protein, partial [Zootermopsis nevadensis]	KDR10754	2.40035e-102	69	341
CDS_1370_transcript_1924	1194	gi|646700728|gb|KDR10754.1|Hsc70-interacting protein, partial [Zootermopsis nevadensis]	KDR10754	2.40035e-102	69	341
CDS_1371_transcript_1925	702	gi|428230822|gb|AFY99034.1|ferritin [Bemisia tabaci]	AFY99034	9.66785e-58	67	209
CDS_1372_transcript_1925	660	gi|985389042|ref|XP_015379108.1|PREDICTED: ferritin subunit [Diuraphis noxia] >gi|985389044|ref|XP_015379109.1| PREDICTED: ferritin subunit [Diuraphis noxia]	XP_015379108	5.5978e-91	79	196
CDS_1373_transcript_1926	702	gi|428230822|gb|AFY99034.1|ferritin [Bemisia tabaci]	AFY99034	9.66785e-58	67	209
CDS_1374_transcript_1926	660	gi|985389042|ref|XP_015379108.1|PREDICTED: ferritin subunit [Diuraphis noxia] >gi|985389044|ref|XP_015379109.1| PREDICTED: ferritin subunit [Diuraphis noxia]	XP_015379108	5.5978e-91	79	196
CDS_1375_transcript_1927	660	gi|985389042|ref|XP_015379108.1|PREDICTED: ferritin subunit [Diuraphis noxia] >gi|985389044|ref|XP_015379109.1| PREDICTED: ferritin subunit [Diuraphis noxia]	XP_015379108	5.5978e-91	79	196
CDS_1376_transcript_1927	702	gi|428230822|gb|AFY99034.1|ferritin [Bemisia tabaci]	AFY99034	9.66785e-58	67	209
CDS_1377_transcript_1928	660	gi|985389042|ref|XP_015379108.1|PREDICTED: ferritin subunit [Diuraphis noxia] >gi|985389044|ref|XP_015379109.1| PREDICTED: ferritin subunit [Diuraphis noxia]	XP_015379108	5.5978e-91	79	196
CDS_1378_transcript_1928	702	gi|428230822|gb|AFY99034.1|ferritin [Bemisia tabaci]	AFY99034	9.66785e-58	67	209
CDS_1379_transcript_1928	1257	gi|242003078|ref|XP_002422603.1|tRNA pseudouridine synthase A, putative [Pediculus humanus corporis] >gi|212505404|gb|EEB09865.1| tRNA pseudouridine synthase A, putative [Pediculus humanus corporis]	XP_002422603	6.60245e-63	62	325
CDS_1380_transcript_1929	702	gi|428230822|gb|AFY99034.1|ferritin [Bemisia tabaci]	AFY99034	9.66785e-58	67	209
CDS_1381_transcript_1930	660	gi|985389042|ref|XP_015379108.1|PREDICTED: ferritin subunit [Diuraphis noxia] >gi|985389044|ref|XP_015379109.1| PREDICTED: ferritin subunit [Diuraphis noxia]	XP_015379108	5.5978e-91	79	196
CDS_1382_transcript_1931	702	gi|428230822|gb|AFY99034.1|ferritin [Bemisia tabaci]	AFY99034	9.66785e-58	67	209
CDS_1383_transcript_1932	702	gi|428230822|gb|AFY99034.1|ferritin [Bemisia tabaci]	AFY99034	9.66785e-58	67	209
CDS_1384_transcript_1932	660	gi|985389042|ref|XP_015379108.1|PREDICTED: ferritin subunit [Diuraphis noxia] >gi|985389044|ref|XP_015379109.1| PREDICTED: ferritin subunit [Diuraphis noxia]	XP_015379108	5.5978e-91	79	196
CDS_1385_transcript_1932	1257	gi|242003078|ref|XP_002422603.1|tRNA pseudouridine synthase A, putative [Pediculus humanus corporis] >gi|212505404|gb|EEB09865.1| tRNA pseudouridine synthase A, putative [Pediculus humanus corporis]	XP_002422603	1.68469e-62	61	325
CDS_1386_transcript_1933	702	gi|428230822|gb|AFY99034.1|ferritin [Bemisia tabaci]	AFY99034	9.66785e-58	67	209
CDS_1387_transcript_1933	660	gi|985389042|ref|XP_015379108.1|PREDICTED: ferritin subunit [Diuraphis noxia] >gi|985389044|ref|XP_015379109.1| PREDICTED: ferritin subunit [Diuraphis noxia]	XP_015379108	5.5978e-91	79	196
CDS_1388_transcript_1934	660	gi|985389042|ref|XP_015379108.1|PREDICTED: ferritin subunit [Diuraphis noxia] >gi|985389044|ref|XP_015379109.1| PREDICTED: ferritin subunit [Diuraphis noxia]	XP_015379108	5.5978e-91	79	196
CDS_1389_transcript_1934	702	gi|428230822|gb|AFY99034.1|ferritin [Bemisia tabaci]	AFY99034	9.66785e-58	67	209
CDS_1390_transcript_1937	417	gi|506968437|gb|AGM32562.1|hypothetical protein [Coptotermes formosanus]	AGM32562	3.78521e-13	87	49
CDS_1391_transcript_1943	1695	gi|646697023|gb|KDR08942.1|Eukaryotic translation initiation factor 3 subunit D [Zootermopsis nevadensis]	KDR08942	0	89	559
CDS_1392_transcript_1944	1452	gi|646693502|gb|KDR07725.1|PWWP domain-containing protein 2A [Zootermopsis nevadensis]	KDR07725	2.20028e-97	60	438
CDS_1393_transcript_1944	765	gi|646693502|gb|KDR07725.1|PWWP domain-containing protein 2A [Zootermopsis nevadensis]	KDR07725	1.40741e-61	72	186
CDS_1394_transcript_1945	2250	gi|646693502|gb|KDR07725.1|PWWP domain-containing protein 2A [Zootermopsis nevadensis]	KDR07725	9.4258e-94	60	438
CDS_1395_transcript_1946	765	gi|646693502|gb|KDR07725.1|PWWP domain-containing protein 2A [Zootermopsis nevadensis]	KDR07725	1.40741e-61	72	186
CDS_1396_transcript_1946	1470	gi|646693502|gb|KDR07725.1|PWWP domain-containing protein 2A [Zootermopsis nevadensis]	KDR07725	2.64518e-97	60	438
CDS_1397_transcript_1947	768	gi|646704240|gb|KDR12538.1|Mediator of RNA polymerase II transcription subunit 8 [Zootermopsis nevadensis]	KDR12538	1.75806e-92	75	262
CDS_1398_transcript_1947	1632	gi|642912671|ref|XP_969018.2|PREDICTED: acyloxyacyl hydrolase [Tribolium castaneum]	XP_969018	5.55056e-147	61	528
CDS_1399_transcript_1949	768	gi|646704240|gb|KDR12538.1|Mediator of RNA polymerase II transcription subunit 8 [Zootermopsis nevadensis]	KDR12538	1.75806e-92	75	262
CDS_1400_transcript_1949	1164	gi|642912671|ref|XP_969018.2|PREDICTED: acyloxyacyl hydrolase [Tribolium castaneum]	XP_969018	8.79841e-96	60	374
CDS_1401_transcript_1949	459	gi|675385555|gb|KFM78452.1|Acyloxyacyl hydrolase, partial [Stegodyphus mimosarum]	KFM78452	3.18806e-44	71	149
CDS_1402_transcript_1950	768	gi|646704240|gb|KDR12538.1|Mediator of RNA polymerase II transcription subunit 8 [Zootermopsis nevadensis]	KDR12538	1.75806e-92	75	262
CDS_1403_transcript_1950	1449	gi|642912671|ref|XP_969018.2|PREDICTED: acyloxyacyl hydrolase [Tribolium castaneum]	XP_969018	1.97262e-134	62	470
CDS_1404_transcript_1951	330	gi|817061608|ref|XP_012252415.1|PREDICTED: peptidyl-prolyl cis-trans isomerase FKBP1A [Athalia rosae]	XP_012252415	9.59871e-64	95	109
CDS_1405_transcript_1951	768	gi|646704240|gb|KDR12538.1|Mediator of RNA polymerase II transcription subunit 8 [Zootermopsis nevadensis]	KDR12538	1.75806e-92	75	262
CDS_1406_transcript_1951	1632	gi|642912671|ref|XP_969018.2|PREDICTED: acyloxyacyl hydrolase [Tribolium castaneum]	XP_969018	5.55056e-147	61	528
CDS_1407_transcript_1952	768	gi|646704240|gb|KDR12538.1|Mediator of RNA polymerase II transcription subunit 8 [Zootermopsis nevadensis]	KDR12538	1.75806e-92	75	262
CDS_1408_transcript_1952	1632	gi|642912671|ref|XP_969018.2|PREDICTED: acyloxyacyl hydrolase [Tribolium castaneum]	XP_969018	5.55056e-147	61	528
CDS_1409_transcript_1953	912	gi|646717345|gb|KDR20239.1|LIM and senescent cell antigen-like-containing domain protein 2 [Zootermopsis nevadensis]	KDR20239	0	96	304
CDS_1410_transcript_1953	1047	gi|646717345|gb|KDR20239.1|LIM and senescent cell antigen-like-containing domain protein 2 [Zootermopsis nevadensis]	KDR20239	0	95	335
CDS_1411_transcript_1954	1011	gi|646717345|gb|KDR20239.1|LIM and senescent cell antigen-like-containing domain protein 2 [Zootermopsis nevadensis]	KDR20239	0	95	334
CDS_1412_transcript_1954	912	gi|646717345|gb|KDR20239.1|LIM and senescent cell antigen-like-containing domain protein 2 [Zootermopsis nevadensis]	KDR20239	0	96	304
CDS_1413_transcript_1956	3000	gi|766933438|ref|XP_011498990.1|PREDICTED: uncharacterized protein LOC105363094 [Ceratosolen solmsi marchali]	XP_011498990	5.72746e-12	47	236
CDS_1414_transcript_1957	1032	gi|646717345|gb|KDR20239.1|LIM and senescent cell antigen-like-containing domain protein 2 [Zootermopsis nevadensis]	KDR20239	0	95	341
CDS_1415_transcript_1957	912	gi|646717345|gb|KDR20239.1|LIM and senescent cell antigen-like-containing domain protein 2 [Zootermopsis nevadensis]	KDR20239	0	96	304
CDS_1416_transcript_1959	3804	gi|939634004|ref|XP_014290428.1|PREDICTED: suppression of tumorigenicity 5 protein-like isoform X3 [Halyomorpha halys]	XP_014290428	2.65205e-108	59	535
CDS_1417_transcript_1960	1164	gi|646717135|gb|KDR20116.1|Signal peptide peptidase-like 3 [Zootermopsis nevadensis]	KDR20116	0	95	387
CDS_1418_transcript_1961	1443	gi|646706379|gb|KDR13644.1|Hydroxymethylglutaryl-CoA synthase 1 [Zootermopsis nevadensis]	KDR13644	0	80	465
CDS_1419_transcript_1962	2526	gi|646696809|gb|KDR08849.1|ATP-binding cassette sub-family B member 6, mitochondrial [Zootermopsis nevadensis]	KDR08849	0	86	839
CDS_1420_transcript_1962	801	gi|646706419|gb|KDR13661.1|26S proteasome non-ATPase regulatory subunit 8 [Zootermopsis nevadensis]	KDR13661	7.63551e-129	86	264
CDS_1421_transcript_1963	2163	gi|646696809|gb|KDR08849.1|ATP-binding cassette sub-family B member 6, mitochondrial [Zootermopsis nevadensis]	KDR08849	0	86	712
CDS_1422_transcript_1963	801	gi|646706419|gb|KDR13661.1|26S proteasome non-ATPase regulatory subunit 8 [Zootermopsis nevadensis]	KDR13661	7.63551e-129	86	264
CDS_1423_transcript_1965	2526	gi|646696809|gb|KDR08849.1|ATP-binding cassette sub-family B member 6, mitochondrial [Zootermopsis nevadensis]	KDR08849	0	86	839
CDS_1424_transcript_1965	801	gi|646706419|gb|KDR13661.1|26S proteasome non-ATPase regulatory subunit 8 [Zootermopsis nevadensis]	KDR13661	7.63551e-129	86	264
CDS_1425_transcript_1966	1314	gi|646714659|gb|KDR18549.1|Beclin-1-like protein [Zootermopsis nevadensis]	KDR18549	0	83	420
CDS_1426_transcript_1967	1314	gi|646714659|gb|KDR18549.1|Beclin-1-like protein [Zootermopsis nevadensis]	KDR18549	0	83	420
CDS_1427_transcript_1968	753	gi|226446429|gb|ACO58580.1|heat shock protein 90 [Apis mellifera]	ACO58580	1.66914e-114	97	215
CDS_1428_transcript_1968	765	gi|401834501|gb|AFQ23182.1|heat shock protein 90 [Frankliniella occidentalis] >gi|442769473|gb|AGC70810.1| heat shock protein 90 [Frankliniella occidentalis]	AFQ23182	9.21738e-146	98	219
CDS_1429_transcript_1969	1056	gi|501291462|dbj|BAN20365.1|heterogeneous nuclear ribonucleoprotein [Riptortus pedestris]	BAN20365	3.07583e-112	87	212
CDS_1430_transcript_1970	447	gi|269063716|emb|CAS85143.1|squid, variant D [Blattella germanica]	CAS85143	1.32215e-21	98	50
CDS_1431_transcript_1970	351	gi|501291462|dbj|BAN20365.1|heterogeneous nuclear ribonucleoprotein [Riptortus pedestris]	BAN20365	2.54339e-07	70	50
CDS_1432_transcript_1971	447	gi|269063716|emb|CAS85143.1|squid, variant D [Blattella germanica]	CAS85143	1.32215e-21	98	50
CDS_1433_transcript_1971	351	gi|501291462|dbj|BAN20365.1|heterogeneous nuclear ribonucleoprotein [Riptortus pedestris]	BAN20365	2.54339e-07	70	50
CDS_1434_transcript_1974	447	gi|269063716|emb|CAS85143.1|squid, variant D [Blattella germanica]	CAS85143	1.32215e-21	98	50
CDS_1435_transcript_1974	351	gi|501291462|dbj|BAN20365.1|heterogeneous nuclear ribonucleoprotein [Riptortus pedestris]	BAN20365	2.54339e-07	70	50
CDS_1436_transcript_1976	1125	gi|501291462|dbj|BAN20365.1|heterogeneous nuclear ribonucleoprotein [Riptortus pedestris]	BAN20365	6.8806e-112	87	212
CDS_1437_transcript_1978	867	gi|141475|sp|P14381.1|YTX2_XENLARecName: Full=Transposon TX1 uncharacterized 149 kDa protein; AltName: Full=ORF 2 >gi|214846|gb|AAA49976.1| ORF2 [Xenopus laevis]	P14381	4.73591e-58	63	257
CDS_1438_transcript_1979	357	No Blast Hit
CDS_1439_transcript_1979	969	gi|141475|sp|P14381.1|YTX2_XENLARecName: Full=Transposon TX1 uncharacterized 149 kDa protein; AltName: Full=ORF 2 >gi|214846|gb|AAA49976.1| ORF2 [Xenopus laevis]	P14381	1.34643e-55	62	259
CDS_1440_transcript_1980	969	gi|141475|sp|P14381.1|YTX2_XENLARecName: Full=Transposon TX1 uncharacterized 149 kDa protein; AltName: Full=ORF 2 >gi|214846|gb|AAA49976.1| ORF2 [Xenopus laevis]	P14381	1.34643e-55	62	259
CDS_1441_transcript_1980	327	No Blast Hit
CDS_1442_transcript_1980	399	No Blast Hit
CDS_1443_transcript_1981	4551	gi|930676465|gb|KPJ16606.1|Retrovirus-related Pol polyprotein from transposon TNT 1-94 [Papilio machaon]	KPJ16606	0	53	1220
CDS_1444_transcript_1982	969	gi|141475|sp|P14381.1|YTX2_XENLARecName: Full=Transposon TX1 uncharacterized 149 kDa protein; AltName: Full=ORF 2 >gi|214846|gb|AAA49976.1| ORF2 [Xenopus laevis]	P14381	1.34643e-55	62	259
CDS_1445_transcript_1983	309	No Blast Hit
CDS_1446_transcript_1983	969	gi|141475|sp|P14381.1|YTX2_XENLARecName: Full=Transposon TX1 uncharacterized 149 kDa protein; AltName: Full=ORF 2 >gi|214846|gb|AAA49976.1| ORF2 [Xenopus laevis]	P14381	1.34643e-55	62	259
CDS_1447_transcript_1984	681	gi|646699971|gb|KDR10337.1|Retinal dehydrogenase 1 [Zootermopsis nevadensis]	KDR10337	3.70128e-96	81	215
CDS_1448_transcript_1984	867	gi|242010164|ref|XP_002425846.1|restnal dehydrogenase, putative [Pediculus humanus corporis] >gi|212509779|gb|EEB13108.1| restnal dehydrogenase, putative [Pediculus humanus corporis]	XP_002425846	1.21794e-69	78	188
CDS_1449_transcript_1985	447	No Blast Hit
CDS_1450_transcript_1985	4461	gi|930676465|gb|KPJ16606.1|Retrovirus-related Pol polyprotein from transposon TNT 1-94 [Papilio machaon]	KPJ16606	0	53	1220
CDS_1451_transcript_1985	606	gi|646699971|gb|KDR10337.1|Retinal dehydrogenase 1 [Zootermopsis nevadensis]	KDR10337	2.16089e-91	84	200
CDS_1452_transcript_1986	681	gi|646699971|gb|KDR10337.1|Retinal dehydrogenase 1 [Zootermopsis nevadensis]	KDR10337	3.70128e-96	81	215
CDS_1453_transcript_1986	972	gi|646699971|gb|KDR10337.1|Retinal dehydrogenase 1 [Zootermopsis nevadensis]	KDR10337	4.09138e-119	82	285
CDS_1454_transcript_1987	792	gi|646712103|gb|KDR17008.1|AMN1-like protein [Zootermopsis nevadensis]	KDR17008	1.24507e-74	72	236
CDS_1455_transcript_1988	588	gi|970919196|ref|XP_015126279.1|PREDICTED: clathrin light chain isoform X2 [Diachasma alloeum]	XP_015126279	2.07439e-58	71	169
CDS_1456_transcript_1988	792	gi|646712103|gb|KDR17008.1|AMN1-like protein [Zootermopsis nevadensis]	KDR17008	1.24507e-74	72	236
CDS_1457_transcript_1989	792	gi|646712103|gb|KDR17008.1|AMN1-like protein [Zootermopsis nevadensis]	KDR17008	1.24507e-74	72	236
CDS_1458_transcript_1989	876	gi|985423840|ref|XP_015377423.1|PREDICTED: clathrin light chain isoform X1 [Diuraphis noxia]	XP_015377423	2.70093e-68	60	281
CDS_1459_transcript_1990	792	gi|646712103|gb|KDR17008.1|AMN1-like protein [Zootermopsis nevadensis]	KDR17008	1.24507e-74	72	236
CDS_1460_transcript_1990	873	gi|939267082|ref|XP_014253644.1|PREDICTED: clathrin light chain isoform X1 [Cimex lectularius]	XP_014253644	2.79034e-65	58	278
CDS_1461_transcript_1991	672	gi|242003070|ref|XP_002422600.1|Clathrin light chain, putative [Pediculus humanus corporis] >gi|212505401|gb|EEB09862.1| Clathrin light chain, putative [Pediculus humanus corporis]	XP_002422600	5.47796e-34	53	221
CDS_1462_transcript_1992	513	gi|985423849|ref|XP_015377428.1|PREDICTED: clathrin light chain isoform X5 [Diuraphis noxia]	XP_015377428	5e-09	57	85
CDS_1463_transcript_1992	792	gi|646712103|gb|KDR17008.1|AMN1-like protein [Zootermopsis nevadensis]	KDR17008	1.24507e-74	72	236
CDS_1464_transcript_1993	606	gi|985423842|ref|XP_015377425.1|PREDICTED: clathrin light chain isoform X2 [Diuraphis noxia]	XP_015377425	2.11508e-74	72	212
CDS_1465_transcript_1993	792	gi|646712103|gb|KDR17008.1|AMN1-like protein [Zootermopsis nevadensis]	KDR17008	1.24507e-74	72	236
CDS_1466_transcript_1994	792	gi|646712103|gb|KDR17008.1|AMN1-like protein [Zootermopsis nevadensis]	KDR17008	1.24507e-74	72	236
CDS_1467_transcript_1994	561	gi|970919196|ref|XP_015126279.1|PREDICTED: clathrin light chain isoform X2 [Diachasma alloeum]	XP_015126279	1.01594e-56	84	125
CDS_1468_transcript_1996	792	gi|646712103|gb|KDR17008.1|AMN1-like protein [Zootermopsis nevadensis]	KDR17008	1.24507e-74	72	236
CDS_1469_transcript_1996	864	gi|939267082|ref|XP_014253644.1|PREDICTED: clathrin light chain isoform X1 [Cimex lectularius]	XP_014253644	8.99583e-66	59	275
CDS_1470_transcript_1997	612	gi|646720064|gb|KDR21931.1|hypothetical protein L798_00483, partial [Zootermopsis nevadensis]	KDR21931	1.31503e-19	71	94
CDS_1471_transcript_1998	855	gi|817188106|ref|XP_012288607.1|PREDICTED: eukaryotic translation initiation factor 3 subunit G [Orussus abietinus]	XP_012288607	9.42342e-118	80	283
CDS_1472_transcript_1999	1467	gi|939276066|ref|XP_014258491.1|PREDICTED: beta-arrestin-1 isoform X2 [Cimex lectularius]	XP_014258491	0	87	427
CDS_1473_transcript_2000	1332	gi|939276066|ref|XP_014258491.1|PREDICTED: beta-arrestin-1 isoform X2 [Cimex lectularius]	XP_014258491	0	87	427
CDS_1474_transcript_2001	1467	gi|939276066|ref|XP_014258491.1|PREDICTED: beta-arrestin-1 isoform X2 [Cimex lectularius]	XP_014258491	0	87	427
CDS_1475_transcript_2002	1527	gi|19335712|gb|AAL85625.1|probable transport protein Sec61 alpha subunit [Aedes aegypti]	AAL85625	0	97	476
CDS_1476_transcript_2003	1527	gi|19335712|gb|AAL85625.1|probable transport protein Sec61 alpha subunit [Aedes aegypti]	AAL85625	0	97	476
CDS_1477_transcript_2004	1527	gi|939663068|ref|XP_014279171.1|PREDICTED: protein transport protein Sec61 subunit alpha isoform 2 [Halyomorpha halys]	XP_014279171	0	98	476
CDS_1478_transcript_2005	1527	gi|19335712|gb|AAL85625.1|probable transport protein Sec61 alpha subunit [Aedes aegypti]	AAL85625	0	97	476
CDS_1479_transcript_2006	1203	gi|646703280|gb|KDR12041.1|Protein transport protein Sec61 subunit alpha isoform 2 [Zootermopsis nevadensis]	KDR12041	0	99	369
CDS_1480_transcript_2007	1527	gi|939663068|ref|XP_014279171.1|PREDICTED: protein transport protein Sec61 subunit alpha isoform 2 [Halyomorpha halys]	XP_014279171	0	98	476
CDS_1481_transcript_2008	1527	gi|939663068|ref|XP_014279171.1|PREDICTED: protein transport protein Sec61 subunit alpha isoform 2 [Halyomorpha halys]	XP_014279171	0	98	476
CDS_1482_transcript_2009	1527	gi|939663068|ref|XP_014279171.1|PREDICTED: protein transport protein Sec61 subunit alpha isoform 2 [Halyomorpha halys]	XP_014279171	0	98	476
CDS_1483_transcript_2010	1527	gi|19335712|gb|AAL85625.1|probable transport protein Sec61 alpha subunit [Aedes aegypti]	AAL85625	0	97	476
CDS_1484_transcript_2011	474	No Blast Hit
CDS_1485_transcript_2012	321	gi|646710168|gb|KDR15769.1|Kinase suppressor of Ras 1 [Zootermopsis nevadensis]	KDR15769	9.1556e-18	81	55
CDS_1486_transcript_2013	3024	gi|646710168|gb|KDR15769.1|Kinase suppressor of Ras 1 [Zootermopsis nevadensis]	KDR15769	0	79	664
CDS_1487_transcript_2014	3024	gi|646710168|gb|KDR15769.1|Kinase suppressor of Ras 1 [Zootermopsis nevadensis]	KDR15769	0	79	664
CDS_1488_transcript_2020	2778	gi|646722695|gb|KDR23609.1|Periodic tryptophan protein 2-like protein [Zootermopsis nevadensis]	KDR23609	0	82	906
CDS_1489_transcript_2021	2778	gi|646722695|gb|KDR23609.1|Periodic tryptophan protein 2-like protein [Zootermopsis nevadensis]	KDR23609	0	82	906
CDS_1490_transcript_2025	657	gi|646723807|gb|KDR24301.1|Sodium-independent sulfate anion transporter [Zootermopsis nevadensis]	KDR24301	8.0263e-100	91	194
CDS_1491_transcript_2028	1017	gi|646697674|gb|KDR09236.1|Fructose-bisphosphate aldolase [Zootermopsis nevadensis]	KDR09236	8.63639e-137	97	202
CDS_1492_transcript_2028	579	gi|752872614|ref|XP_011253554.1|PREDICTED: fructose-bisphosphate aldolase isoform X2 [Camponotus floridanus] >gi|307183278|gb|EFN70147.1| Fructose-bisphosphate aldolase [Camponotus floridanus]	XP_011253554	2.00389e-52	90	105
CDS_1493_transcript_2028	636	gi|53830708|gb|AAU95197.1|putative fructose 1,6-bisphosphate aldolase [Oncometopia nigricans]	AAU95197	2.44371e-62	92	117
CDS_1494_transcript_2029	1821	gi|646707190|gb|KDR14051.1|Esterase FE4 [Zootermopsis nevadensis]	KDR14051	5.1375e-115	57	509
CDS_1495_transcript_2029	1674	gi|646707190|gb|KDR14051.1|Esterase FE4 [Zootermopsis nevadensis]	KDR14051	1.78392e-115	57	509
CDS_1496_transcript_2032	1503	gi|646699391|gb|KDR10021.1|RCC2-like protein [Zootermopsis nevadensis]	KDR10021	0	83	422
CDS_1497_transcript_2032	1674	gi|646707190|gb|KDR14051.1|Esterase FE4 [Zootermopsis nevadensis]	KDR14051	1.78392e-115	57	509
CDS_1498_transcript_2032	2238	gi|646707190|gb|KDR14051.1|Esterase FE4 [Zootermopsis nevadensis]	KDR14051	4.85895e-113	57	509
CDS_1499_transcript_2033	558	gi|646697674|gb|KDR09236.1|Fructose-bisphosphate aldolase [Zootermopsis nevadensis]	KDR09236	1.59223e-105	91	185
CDS_1500_transcript_2035	636	gi|53830708|gb|AAU95197.1|putative fructose 1,6-bisphosphate aldolase [Oncometopia nigricans]	AAU95197	2.44371e-62	92	117
CDS_1501_transcript_2035	396	gi|646697674|gb|KDR09236.1|Fructose-bisphosphate aldolase [Zootermopsis nevadensis]	KDR09236	1.25096e-58	85	132
CDS_1502_transcript_2036	555	gi|646697674|gb|KDR09236.1|Fructose-bisphosphate aldolase [Zootermopsis nevadensis]	KDR09236	8.47993e-99	89	185
CDS_1503_transcript_2037	1674	gi|646707190|gb|KDR14051.1|Esterase FE4 [Zootermopsis nevadensis]	KDR14051	1.78392e-115	57	509
CDS_1504_transcript_2037	1947	gi|646707190|gb|KDR14051.1|Esterase FE4 [Zootermopsis nevadensis]	KDR14051	2.98133e-114	57	509
CDS_1505_transcript_2040	1965	gi|646705535|gb|KDR13200.1|Anaphase-promoting complex subunit 4 [Zootermopsis nevadensis]	KDR13200	4.00166e-172	63	639
CDS_1506_transcript_2041	1965	gi|646705535|gb|KDR13200.1|Anaphase-promoting complex subunit 4 [Zootermopsis nevadensis]	KDR13200	4.00166e-172	63	639
CDS_1507_transcript_2041	1050	gi|817053891|ref|XP_012264452.1|PREDICTED: NADH-cytochrome b5 reductase 3 isoform X1 [Athalia rosae]	XP_012264452	3.4994e-136	83	260
CDS_1508_transcript_2042	1965	gi|646705535|gb|KDR13200.1|Anaphase-promoting complex subunit 4 [Zootermopsis nevadensis]	KDR13200	4.00166e-172	63	639
CDS_1509_transcript_2042	1050	gi|817053891|ref|XP_012264452.1|PREDICTED: NADH-cytochrome b5 reductase 3 isoform X1 [Athalia rosae]	XP_012264452	3.4994e-136	83	260
CDS_1510_transcript_2043	1965	gi|646705535|gb|KDR13200.1|Anaphase-promoting complex subunit 4 [Zootermopsis nevadensis]	KDR13200	4.00166e-172	63	639
CDS_1511_transcript_2043	1050	gi|817053891|ref|XP_012264452.1|PREDICTED: NADH-cytochrome b5 reductase 3 isoform X1 [Athalia rosae]	XP_012264452	3.4994e-136	83	260
CDS_1512_transcript_2044	1965	gi|646705535|gb|KDR13200.1|Anaphase-promoting complex subunit 4 [Zootermopsis nevadensis]	KDR13200	4.00166e-172	63	639
CDS_1513_transcript_2044	1050	gi|817053891|ref|XP_012264452.1|PREDICTED: NADH-cytochrome b5 reductase 3 isoform X1 [Athalia rosae]	XP_012264452	3.4994e-136	83	260
CDS_1514_transcript_2045	1965	gi|646705535|gb|KDR13200.1|Anaphase-promoting complex subunit 4 [Zootermopsis nevadensis]	KDR13200	4.00166e-172	63	639
CDS_1515_transcript_2045	1050	gi|817053891|ref|XP_012264452.1|PREDICTED: NADH-cytochrome b5 reductase 3 isoform X1 [Athalia rosae]	XP_012264452	3.4994e-136	83	260
CDS_1516_transcript_2048	1107	gi|646709903|gb|KDR15558.1|Eukaryotic initiation factor 4A-II [Zootermopsis nevadensis]	KDR15558	0	94	367
CDS_1517_transcript_2049	1107	gi|646709903|gb|KDR15558.1|Eukaryotic initiation factor 4A-II [Zootermopsis nevadensis]	KDR15558	0	94	367
CDS_1518_transcript_2051	1107	gi|646709903|gb|KDR15558.1|Eukaryotic initiation factor 4A-II [Zootermopsis nevadensis]	KDR15558	0	94	367
CDS_1519_transcript_2052	378	gi|133916456|emb|CAM36427.1|hypothetical protein, partial [Thermobia domestica]	CAM36427	9.03215e-32	98	57
CDS_1520_transcript_2052	639	gi|646709903|gb|KDR15558.1|Eukaryotic initiation factor 4A-II [Zootermopsis nevadensis]	KDR15558	3.00708e-139	98	213
CDS_1521_transcript_2054	1137	gi|646709903|gb|KDR15558.1|Eukaryotic initiation factor 4A-II [Zootermopsis nevadensis]	KDR15558	0	92	331
CDS_1522_transcript_2060	318	gi|645021739|ref|XP_008207641.1|PREDICTED: longitudinals lacking protein, isoforms A/B/D/L-like [Nasonia vitripennis]	XP_008207641	8.34928e-14	75	53
CDS_1523_transcript_2061	315	gi|641668588|ref|XP_008184508.1|PREDICTED: longitudinals lacking protein, isoforms N/O/W/X/Y-like isoform X4 [Acyrthosiphon pisum]	XP_008184508	2.21167e-16	67	65
CDS_1524_transcript_2062	312	gi|805821436|ref|XP_012150764.1|PREDICTED: longitudinals lacking protein, isoform G-like isoform X36 [Megachile rotundata]	XP_012150764	1.169e-16	61	89
CDS_1525_transcript_2065	495	No Blast Hit
CDS_1526_transcript_2066	312	gi|270003816|gb|EFA00264.1|hypothetical protein TcasGA2_TC003097 [Tribolium castaneum]	EFA00264	1.6517e-12	76	55
CDS_1527_transcript_2070	396	gi|928072075|ref|XP_013885845.1|PREDICTED: zinc finger protein 32-like [Austrofundulus limnaeus]	XP_013885845	1.6207e-14	56	128
CDS_1528_transcript_2074	357	No Blast Hit
CDS_1529_transcript_2077	441	No Blast Hit
CDS_1530_transcript_2079	360	gi|936587390|ref|XP_014207167.1|PREDICTED: longitudinals lacking protein, isoforms A/B/D/L isoform X17 [Copidosoma floridanum]	XP_014207167	5.08564e-13	54	97
CDS_1531_transcript_2082	912	gi|255522811|ref|NP_001157318.1|longitudinals lacking isoform 9 [Tribolium castaneum]	NP_001157318	6.83536e-53	53	337
CDS_1532_transcript_2092	624	gi|478263496|gb|ENN81851.1|hypothetical protein YQE_01789, partial [Dendroctonus ponderosae]	ENN81851	4.5496e-71	78	203
CDS_1533_transcript_2092	1035	gi|546685499|gb|ERL94997.1|hypothetical protein D910_12269 [Dendroctonus ponderosae]	ERL94997	1.24755e-116	76	312
CDS_1534_transcript_2095	1437	gi|646723699|gb|KDR24229.1|UDP-GalNAc:beta-1,3-N-acetylgalactosaminyltransferase 2 [Zootermopsis nevadensis]	KDR24229	7.5376e-81	53	463
CDS_1535_transcript_2097	927	No Blast Hit
CDS_1536_transcript_2098	354	gi|751462839|ref|XP_011186290.1|PREDICTED: longitudinals lacking protein, isoform G isoform X3 [Bactrocera cucurbitae]	XP_011186290	1.42694e-07	64	54
CDS_1537_transcript_2098	318	gi|646719845|gb|KDR21815.1|Longitudinals lacking protein, isoforms A/B/D/L [Zootermopsis nevadensis]	KDR21815	4.57969e-29	91	62
CDS_1538_transcript_2099	363	gi|746845033|ref|XP_011052794.1|PREDICTED: longitudinals lacking protein, isoforms A/B/D/L isoform X9 [Acromyrmex echinatior]	XP_011052794	2.67467e-14	78	51
CDS_1539_transcript_2102	309	gi|817190044|ref|XP_012270374.1|PREDICTED: longitudinals lacking protein, isoforms A/B/D/L isoform X28 [Orussus abietinus]	XP_012270374	1.56543e-12	55	96
CDS_1540_transcript_2103	552	gi|345494525|ref|XP_003427313.1|PREDICTED: zinc finger protein 45-like [Nasonia vitripennis]	XP_003427313	6.75751e-09	47	123
CDS_1541_transcript_2104	546	gi|646719837|gb|KDR21807.1|Longitudinals lacking protein, isoform G [Zootermopsis nevadensis]	KDR21807	1.3723e-16	74	59
CDS_1542_transcript_2107	330	gi|817190080|ref|XP_012270394.1|PREDICTED: longitudinals lacking protein, isoforms A/B/D/L isoform X46 [Orussus abietinus]	XP_012270394	3.32199e-12	75	52
CDS_1543_transcript_2109	306	gi|749754908|ref|XP_011139910.1|PREDICTED: longitudinals lacking protein, isoforms A/B/D/L isoform X24 [Harpegnathos saltator]	XP_011139910	2.16572e-15	59	93
CDS_1544_transcript_2122	390	gi|255522809|ref|NP_001157317.1|longitudinals lacking isoform 8 [Tribolium castaneum]	NP_001157317	3.55163e-13	55	110
CDS_1545_transcript_2123	315	gi|255522809|ref|NP_001157317.1|longitudinals lacking isoform 8 [Tribolium castaneum]	NP_001157317	6.39694e-13	58	106
CDS_1546_transcript_2124	333	gi|985395839|ref|XP_015365391.1|PREDICTED: longitudinals lacking protein, isoforms F/I/K/T-like isoform X17 [Diuraphis noxia]	XP_015365391	4.53411e-16	59	91
CDS_1547_transcript_2126	411	No Blast Hit
CDS_1548_transcript_2127	402	gi|817190026|ref|XP_012270365.1|PREDICTED: longitudinals lacking protein, isoform G isoform X19 [Orussus abietinus]	XP_012270365	6.84496e-15	58	118
CDS_1549_transcript_2130	315	gi|255522809|ref|NP_001157317.1|longitudinals lacking isoform 8 [Tribolium castaneum]	NP_001157317	4.28904e-15	54	105
CDS_1550_transcript_2131	324	gi|817190070|ref|XP_012270387.1|PREDICTED: longitudinals lacking protein, isoform G isoform X41 [Orussus abietinus]	XP_012270387	1.29005e-11	71	52
CDS_1551_transcript_2132	405	gi|861633097|gb|KMQ90844.1|longitudinals lacking isoforms a b d l [Lasius niger]	KMQ90844	5.79729e-12	68	64
CDS_1552_transcript_2133	588	gi|662217776|ref|XP_008482884.1|PREDICTED: longitudinals lacking protein, isoforms A/B/D/L-like [Diaphorina citri]	XP_008482884	2.30907e-15	75	56
CDS_1553_transcript_2134	408	gi|646719840|gb|KDR21810.1|Longitudinals lacking protein, isoforms A/B/D/L [Zootermopsis nevadensis]	KDR21810	2.07897e-18	73	68
CDS_1554_transcript_2136	315	gi|769856798|ref|XP_011640007.1|PREDICTED: longitudinals lacking protein, isoforms A/B/D/L isoform X15 [Pogonomyrmex barbatus]	XP_011640007	6.506e-11	50	89
CDS_1555_transcript_2137	342	gi|795110297|ref|XP_011882302.1|PREDICTED: longitudinals lacking protein, isoform G-like [Vollenhovia emeryi]	XP_011882302	1.46737e-15	62	79
CDS_1556_transcript_2138	306	gi|646719841|gb|KDR21811.1|Longitudinals lacking protein, isoforms A/B/D/L [Zootermopsis nevadensis]	KDR21811	1.8153e-13	66	59
CDS_1557_transcript_2138	336	No Blast Hit
CDS_1558_transcript_2139	393	gi|914561814|gb|KOB68381.1|Lola [Operophtera brumata]	KOB68381	4.07934e-15	74	54
CDS_1559_transcript_2140	342	gi|970888861|ref|XP_015109613.1|PREDICTED: longitudinals lacking protein, isoform G-like isoform X19 [Diachasma alloeum]	XP_015109613	5.75135e-12	57	99
CDS_1560_transcript_2141	348	gi|817078697|ref|XP_012261732.1|PREDICTED: longitudinals lacking protein, isoform G isoform X34 [Athalia rosae]	XP_012261732	8.13735e-14	61	95
CDS_1561_transcript_2143	2097	No Blast Hit
CDS_1562_transcript_2144	570	gi|242018527|ref|XP_002429726.1|protein tramtrack, beta isoform, putative [Pediculus humanus corporis] >gi|212514732|gb|EEB16988.1| protein tramtrack, beta isoform, putative [Pediculus humanus corporis]	XP_002429726	1.55396e-71	70	200
CDS_1563_transcript_2146	1605	gi|759068458|ref|XP_011343732.1|PREDICTED: longitudinals lacking protein, isoforms A/B/D/L-like isoform X12 [Cerapachys biroi]	XP_011343732	2.10114e-75	48	578
CDS_1564_transcript_2147	1590	gi|571550758|ref|XP_006567544.1|PREDICTED: longitudinals lacking protein, isoforms N/O/W/X/Y-like isoform X5 [Apis mellifera]	XP_006567544	4.80979e-61	53	453
CDS_1565_transcript_2147	2085	gi|646717171|gb|KDR20132.1|GMP synthase [glutamine-hydrolyzing] [Zootermopsis nevadensis]	KDR20132	0	85	694
CDS_1566_transcript_2147	300	No Blast Hit
CDS_1567_transcript_2147	807	gi|242020944|ref|XP_002430907.1|sodium- and chloride-dependent transporter, putative [Pediculus humanus corporis] >gi|212516125|gb|EEB18169.1| sodium- and chloride-dependent transporter, putative [Pediculus humanus corporis]	XP_002430907	6.32139e-128	86	260
CDS_1568_transcript_2148	300	No Blast Hit
CDS_1569_transcript_2148	807	gi|242020944|ref|XP_002430907.1|sodium- and chloride-dependent transporter, putative [Pediculus humanus corporis] >gi|212516125|gb|EEB18169.1| sodium- and chloride-dependent transporter, putative [Pediculus humanus corporis]	XP_002430907	6.32139e-128	86	260
CDS_1570_transcript_2149	600	gi|58380205|ref|XP_310380.2|AGAP003819-PA [Anopheles gambiae str. PEST] >gi|55243954|gb|EAA05972.2| AGAP003819-PA [Anopheles gambiae str. PEST]	XP_310380	6.46711e-40	62	177
CDS_1571_transcript_2149	1524	gi|328700166|ref|XP_001950896.2|PREDICTED: longitudinals lacking protein, isoforms H/M/V-like [Acyrthosiphon pisum]	XP_001950896	6.68711e-63	52	416
CDS_1572_transcript_2150	756	No Blast Hit
CDS_1573_transcript_2151	1368	gi|646723943|gb|KDR24377.1|Muscle M-line assembly protein unc-89 [Zootermopsis nevadensis]	KDR24377	3.05983e-174	79	411
CDS_1574_transcript_2151	1977	gi|939267766|ref|XP_014254005.1|PREDICTED: potassium/sodium hyperpolarization-activated cyclic nucleotide-gated channel 2 isoform X2 [Cimex lectularius]	XP_014254005	0	92	549
CDS_1575_transcript_2151	2223	gi|820843168|ref|XP_012339813.1|PREDICTED: potassium/sodium hyperpolarization-activated cyclic nucleotide-gated channel 3 isoform X6 [Apis florea]	XP_012339813	0	90	708
CDS_1576_transcript_2152	303	gi|646710247|gb|KDR15824.1|hypothetical protein L798_10451 [Zootermopsis nevadensis]	KDR15824	3.01324e-28	72	94
CDS_1577_transcript_2152	1302	gi|242020632|ref|XP_002430756.1|sugar transporter, putative [Pediculus humanus corporis] >gi|212515953|gb|EEB18018.1| sugar transporter, putative [Pediculus humanus corporis]	XP_002430756	4.69641e-94	63	416
CDS_1578_transcript_2153	306	gi|936587402|ref|XP_014207171.1|PREDICTED: longitudinals lacking protein, isoform G isoform X21 [Copidosoma floridanum]	XP_014207171	1.6426e-19	76	55
CDS_1579_transcript_2153	1368	gi|646723943|gb|KDR24377.1|Muscle M-line assembly protein unc-89 [Zootermopsis nevadensis]	KDR24377	3.05983e-174	79	411
CDS_1580_transcript_2154	300	No Blast Hit
CDS_1581_transcript_2154	807	gi|242020944|ref|XP_002430907.1|sodium- and chloride-dependent transporter, putative [Pediculus humanus corporis] >gi|212516125|gb|EEB18169.1| sodium- and chloride-dependent transporter, putative [Pediculus humanus corporis]	XP_002430907	6.32139e-128	86	260
CDS_1582_transcript_2154	2085	gi|646717171|gb|KDR20132.1|GMP synthase [glutamine-hydrolyzing] [Zootermopsis nevadensis]	KDR20132	0	85	694
CDS_1583_transcript_2154	1146	No Blast Hit
CDS_1584_transcript_2155	1584	gi|328700166|ref|XP_001950896.2|PREDICTED: longitudinals lacking protein, isoforms H/M/V-like [Acyrthosiphon pisum]	XP_001950896	2.4855e-63	52	417
CDS_1585_transcript_2155	2085	gi|646717171|gb|KDR20132.1|GMP synthase [glutamine-hydrolyzing] [Zootermopsis nevadensis]	KDR20132	0	85	694
CDS_1586_transcript_2155	300	No Blast Hit
CDS_1587_transcript_2155	807	gi|242020944|ref|XP_002430907.1|sodium- and chloride-dependent transporter, putative [Pediculus humanus corporis] >gi|212516125|gb|EEB18169.1| sodium- and chloride-dependent transporter, putative [Pediculus humanus corporis]	XP_002430907	6.32139e-128	86	260
CDS_1588_transcript_2157	342	gi|939254591|ref|XP_014247012.1|PREDICTED: calmodulin isoform X3 [Cimex lectularius]	XP_014247012	9.15978e-75	100	113
CDS_1589_transcript_2158	342	gi|939254591|ref|XP_014247012.1|PREDICTED: calmodulin isoform X3 [Cimex lectularius]	XP_014247012	9.15978e-75	100	113
CDS_1590_transcript_2159	342	gi|939254591|ref|XP_014247012.1|PREDICTED: calmodulin isoform X3 [Cimex lectularius]	XP_014247012	9.15978e-75	100	113
CDS_1591_transcript_2160	342	gi|939254591|ref|XP_014247012.1|PREDICTED: calmodulin isoform X3 [Cimex lectularius]	XP_014247012	9.15978e-75	100	113
CDS_1592_transcript_2161	342	gi|939254591|ref|XP_014247012.1|PREDICTED: calmodulin isoform X3 [Cimex lectularius]	XP_014247012	9.15978e-75	100	113
CDS_1593_transcript_2162	342	gi|939254591|ref|XP_014247012.1|PREDICTED: calmodulin isoform X3 [Cimex lectularius]	XP_014247012	9.15978e-75	100	113
CDS_1594_transcript_2163	342	gi|939254591|ref|XP_014247012.1|PREDICTED: calmodulin isoform X3 [Cimex lectularius]	XP_014247012	9.15978e-75	100	113
CDS_1595_transcript_2164	342	gi|939254591|ref|XP_014247012.1|PREDICTED: calmodulin isoform X3 [Cimex lectularius]	XP_014247012	9.15978e-75	100	113
CDS_1596_transcript_2165	342	gi|939254591|ref|XP_014247012.1|PREDICTED: calmodulin isoform X3 [Cimex lectularius]	XP_014247012	9.15978e-75	100	113
CDS_1597_transcript_2166	540	gi|157133196|ref|XP_001662795.1|AAEL012666-PA [Aedes aegypti] >gi|108870917|gb|EAT35142.1| AAEL012666-PA [Aedes aegypti]	XP_001662795	2.80554e-104	89	176
CDS_1598_transcript_2166	1812	gi|646717623|gb|KDR20414.1|Actin-interacting protein 1 [Zootermopsis nevadensis]	KDR20414	0	89	601
CDS_1599_transcript_2167	540	gi|157133196|ref|XP_001662795.1|AAEL012666-PA [Aedes aegypti] >gi|108870917|gb|EAT35142.1| AAEL012666-PA [Aedes aegypti]	XP_001662795	2.80554e-104	89	176
CDS_1600_transcript_2167	1812	gi|646717623|gb|KDR20414.1|Actin-interacting protein 1 [Zootermopsis nevadensis]	KDR20414	0	89	601
CDS_1601_transcript_2168	624	gi|157133196|ref|XP_001662795.1|AAEL012666-PA [Aedes aegypti] >gi|108870917|gb|EAT35142.1| AAEL012666-PA [Aedes aegypti]	XP_001662795	8.87623e-105	89	177
CDS_1602_transcript_2168	1812	gi|646717623|gb|KDR20414.1|Actin-interacting protein 1 [Zootermopsis nevadensis]	KDR20414	0	89	601
CDS_1603_transcript_2169	1812	gi|646717623|gb|KDR20414.1|Actin-interacting protein 1 [Zootermopsis nevadensis]	KDR20414	0	89	601
CDS_1604_transcript_2169	678	gi|157133196|ref|XP_001662795.1|AAEL012666-PA [Aedes aegypti] >gi|108870917|gb|EAT35142.1| AAEL012666-PA [Aedes aegypti]	XP_001662795	3.1278e-104	89	177
CDS_1605_transcript_2170	540	gi|157133196|ref|XP_001662795.1|AAEL012666-PA [Aedes aegypti] >gi|108870917|gb|EAT35142.1| AAEL012666-PA [Aedes aegypti]	XP_001662795	2.80554e-104	89	176
CDS_1606_transcript_2170	1812	gi|646717623|gb|KDR20414.1|Actin-interacting protein 1 [Zootermopsis nevadensis]	KDR20414	0	89	601
CDS_1607_transcript_2171	345	gi|156547504|ref|XP_001602423.1|PREDICTED: 60S acidic ribosomal protein P1 [Nasonia vitripennis]	XP_001602423	4.47005e-34	85	114
CDS_1608_transcript_2172	1227	gi|646722932|gb|KDR23726.1|Tubby protein-like protein [Zootermopsis nevadensis]	KDR23726	0	83	417
CDS_1609_transcript_2173	1512	gi|562744992|gb|AHB33469.1|T-complex protein subunit beta [Locusta migratoria]	AHB33469	0	94	502
CDS_1610_transcript_2174	1512	gi|562744992|gb|AHB33469.1|T-complex protein subunit beta [Locusta migratoria]	AHB33469	0	94	502
CDS_1611_transcript_2174	1377	gi|820857082|ref|XP_012345681.1|PREDICTED: choline-phosphate cytidylyltransferase A-like isoform X2 [Apis florea]	XP_012345681	5.79917e-164	79	367
CDS_1612_transcript_2175	1377	gi|820857082|ref|XP_012345681.1|PREDICTED: choline-phosphate cytidylyltransferase A-like isoform X2 [Apis florea]	XP_012345681	5.79917e-164	79	367
CDS_1613_transcript_2176	1227	gi|646722932|gb|KDR23726.1|Tubby protein-like protein [Zootermopsis nevadensis]	KDR23726	0	83	417
CDS_1614_transcript_2177	1512	gi|562744992|gb|AHB33469.1|T-complex protein subunit beta [Locusta migratoria]	AHB33469	0	94	502
CDS_1615_transcript_2178	1512	gi|562744992|gb|AHB33469.1|T-complex protein subunit beta [Locusta migratoria]	AHB33469	0	94	502
CDS_1616_transcript_2178	1107	gi|820857082|ref|XP_012345681.1|PREDICTED: choline-phosphate cytidylyltransferase A-like isoform X2 [Apis florea]	XP_012345681	1.11735e-165	79	367
CDS_1617_transcript_2179	1227	gi|646722932|gb|KDR23726.1|Tubby protein-like protein [Zootermopsis nevadensis]	KDR23726	0	83	417
CDS_1618_transcript_2179	1512	gi|562744992|gb|AHB33469.1|T-complex protein subunit beta [Locusta migratoria]	AHB33469	0	94	502
CDS_1619_transcript_2181	1512	gi|562744992|gb|AHB33469.1|T-complex protein subunit beta [Locusta migratoria]	AHB33469	0	94	502
CDS_1620_transcript_2181	1377	gi|820857082|ref|XP_012345681.1|PREDICTED: choline-phosphate cytidylyltransferase A-like isoform X2 [Apis florea]	XP_012345681	5.79917e-164	79	367
CDS_1621_transcript_2182	744	gi|546684477|gb|ERL94116.1|hypothetical protein D910_11398 [Dendroctonus ponderosae]	ERL94116	7.06178e-30	66	195
CDS_1622_transcript_2183	2364	gi|646685187|gb|KDR03828.1|Serine/threonine-protein phosphatase 4 regulatory subunit 3 [Zootermopsis nevadensis]	KDR03828	0	92	735
CDS_1623_transcript_2183	1194	gi|913314619|ref|XP_013188146.1|PREDICTED: transmembrane protein 135-like [Amyelois transitella]	XP_013188146	3.61692e-50	52	387
CDS_1624_transcript_2184	1194	gi|913314619|ref|XP_013188146.1|PREDICTED: transmembrane protein 135-like [Amyelois transitella]	XP_013188146	3.61692e-50	52	387
CDS_1625_transcript_2184	2364	gi|646685187|gb|KDR03828.1|Serine/threonine-protein phosphatase 4 regulatory subunit 3 [Zootermopsis nevadensis]	KDR03828	0	92	735
CDS_1626_transcript_2185	1131	gi|913314619|ref|XP_013188146.1|PREDICTED: transmembrane protein 135-like [Amyelois transitella]	XP_013188146	3.89844e-48	52	374
CDS_1627_transcript_2185	2364	gi|646685187|gb|KDR03828.1|Serine/threonine-protein phosphatase 4 regulatory subunit 3 [Zootermopsis nevadensis]	KDR03828	0	92	735
CDS_1628_transcript_2186	1194	gi|913314619|ref|XP_013188146.1|PREDICTED: transmembrane protein 135-like [Amyelois transitella]	XP_013188146	3.61692e-50	52	387
CDS_1629_transcript_2186	2364	gi|646685187|gb|KDR03828.1|Serine/threonine-protein phosphatase 4 regulatory subunit 3 [Zootermopsis nevadensis]	KDR03828	0	92	735
CDS_1630_transcript_2187	681	gi|817078918|ref|XP_012261848.1|PREDICTED: glycine cleavage system H protein, mitochondrial [Athalia rosae]	XP_012261848	8.47891e-61	85	120
CDS_1631_transcript_2187	1074	No Blast Hit
CDS_1632_transcript_2188	1056	No Blast Hit
CDS_1633_transcript_2188	819	gi|936704738|ref|XP_014230337.1|PREDICTED: glycine cleavage system H protein [Trichogramma pretiosum]	XP_014230337	1.21243e-51	62	178
CDS_1634_transcript_2189	450	gi|817218718|ref|XP_012285174.1|PREDICTED: glycine cleavage system H protein, mitochondrial [Orussus abietinus] >gi|817218721|ref|XP_012285175.1| PREDICTED: glycine cleavage system H protein, mitochondrial [Orussus abietinus]	XP_012285174	4.09497e-17	84	51
CDS_1635_transcript_2189	1056	No Blast Hit
CDS_1636_transcript_2190	681	gi|817078918|ref|XP_012261848.1|PREDICTED: glycine cleavage system H protein, mitochondrial [Athalia rosae]	XP_012261848	8.47891e-61	85	120
CDS_1637_transcript_2190	1056	No Blast Hit
CDS_1638_transcript_2192	867	gi|642920598|ref|XP_008192480.1|PREDICTED: alcohol dehydrogenase [NADP(+)] [Tribolium castaneum]	XP_008192480	2.8085e-14	62	79
CDS_1639_transcript_2193	1080	gi|751467978|ref|XP_011189098.1|PREDICTED: alcohol dehydrogenase [NADP(+)]-like [Bactrocera cucurbitae]	XP_011189098	1.25785e-33	48	236
CDS_1640_transcript_2193	1098	gi|751467978|ref|XP_011189098.1|PREDICTED: alcohol dehydrogenase [NADP(+)]-like [Bactrocera cucurbitae]	XP_011189098	1.95376e-37	49	245
CDS_1641_transcript_2194	450	gi|227018360|gb|ACP18846.1|aldo-keto reductase [Chrysomela tremula]	ACP18846	7.82081e-27	77	81
CDS_1642_transcript_2195	867	gi|642920598|ref|XP_008192480.1|PREDICTED: alcohol dehydrogenase [NADP(+)] [Tribolium castaneum]	XP_008192480	2.8085e-14	62	79
CDS_1643_transcript_2197	624	gi|270010879|gb|EFA07327.1|hypothetical protein TcasGA2_TC015923 [Tribolium castaneum]	EFA07327	3.24513e-44	73	142
CDS_1644_transcript_2198	990	gi|156538529|ref|XP_001607261.1|PREDICTED: alcohol dehydrogenase [NADP(+)]-like isoform X4 [Nasonia vitripennis] >gi|645020625|ref|XP_008207234.1| PREDICTED: alcohol dehydrogenase [NADP(+)]-like isoform X4 [Nasonia vitripennis] >gi|645020628|ref|XP_008207236.1| PREDICTED: alcohol dehydrogenase [NADP(+)]-like isoform X4 [Nasonia vitripennis]	XP_001607261	1.88855e-55	56	256
CDS_1645_transcript_2198	1065	gi|156538529|ref|XP_001607261.1|PREDICTED: alcohol dehydrogenase [NADP(+)]-like isoform X4 [Nasonia vitripennis] >gi|645020625|ref|XP_008207234.1| PREDICTED: alcohol dehydrogenase [NADP(+)]-like isoform X4 [Nasonia vitripennis] >gi|645020628|ref|XP_008207236.1| PREDICTED: alcohol dehydrogenase [NADP(+)]-like isoform X4 [Nasonia vitripennis]	XP_001607261	2.58348e-53	55	252
CDS_1646_transcript_2199	1671	gi|562744990|gb|AHB33468.1|T-complex protein subunit alpha [Locusta migratoria]	AHB33468	0	94	554
CDS_1647_transcript_2200	1368	gi|646720598|gb|KDR22259.1|Peroxisomal membrane protein PEX13 [Zootermopsis nevadensis]	KDR22259	9.30231e-78	64	317
CDS_1648_transcript_2200	786	gi|642928725|ref|XP_973998.2|PREDICTED: probable dolichol-phosphate mannosyltransferase [Tribolium castaneum]	XP_973998	3.66544e-150	91	248
CDS_1649_transcript_2200	840	gi|817085408|ref|XP_012265393.1|PREDICTED: proteasome subunit beta type-5 [Athalia rosae]	XP_012265393	4.41425e-145	82	275
CDS_1650_transcript_2200	3363	gi|780708491|ref|XP_011703828.1|PREDICTED: lethal(2) giant larvae protein homolog 1 isoform X3 [Wasmannia auropunctata]	XP_011703828	0	71	1123
CDS_1651_transcript_2201	786	gi|642928725|ref|XP_973998.2|PREDICTED: probable dolichol-phosphate mannosyltransferase [Tribolium castaneum]	XP_973998	3.66544e-150	91	248
CDS_1652_transcript_2201	1368	gi|646720598|gb|KDR22259.1|Peroxisomal membrane protein PEX13 [Zootermopsis nevadensis]	KDR22259	9.30231e-78	64	317
CDS_1653_transcript_2201	840	gi|817085408|ref|XP_012265393.1|PREDICTED: proteasome subunit beta type-5 [Athalia rosae]	XP_012265393	4.41425e-145	82	275
CDS_1654_transcript_2201	3363	gi|780708491|ref|XP_011703828.1|PREDICTED: lethal(2) giant larvae protein homolog 1 isoform X3 [Wasmannia auropunctata]	XP_011703828	0	71	1123
CDS_1655_transcript_2202	3363	gi|780708491|ref|XP_011703828.1|PREDICTED: lethal(2) giant larvae protein homolog 1 isoform X3 [Wasmannia auropunctata]	XP_011703828	0	71	1123
CDS_1656_transcript_2202	1224	gi|646720598|gb|KDR22259.1|Peroxisomal membrane protein PEX13 [Zootermopsis nevadensis]	KDR22259	7.86845e-77	73	239
CDS_1657_transcript_2202	840	gi|817085408|ref|XP_012265393.1|PREDICTED: proteasome subunit beta type-5 [Athalia rosae]	XP_012265393	4.41425e-145	82	275
CDS_1658_transcript_2202	786	gi|642928725|ref|XP_973998.2|PREDICTED: probable dolichol-phosphate mannosyltransferase [Tribolium castaneum]	XP_973998	3.66544e-150	91	248
CDS_1659_transcript_2203	840	gi|817085408|ref|XP_012265393.1|PREDICTED: proteasome subunit beta type-5 [Athalia rosae]	XP_012265393	4.41425e-145	82	275
CDS_1660_transcript_2203	1368	gi|646720598|gb|KDR22259.1|Peroxisomal membrane protein PEX13 [Zootermopsis nevadensis]	KDR22259	9.30231e-78	64	317
CDS_1661_transcript_2203	3363	gi|780708491|ref|XP_011703828.1|PREDICTED: lethal(2) giant larvae protein homolog 1 isoform X3 [Wasmannia auropunctata]	XP_011703828	0	71	1123
CDS_1662_transcript_2203	774	gi|642928725|ref|XP_973998.2|PREDICTED: probable dolichol-phosphate mannosyltransferase [Tribolium castaneum]	XP_973998	4.20661e-150	91	248
CDS_1663_transcript_2204	3363	gi|780708491|ref|XP_011703828.1|PREDICTED: lethal(2) giant larvae protein homolog 1 isoform X3 [Wasmannia auropunctata]	XP_011703828	0	71	1123
CDS_1664_transcript_2204	774	gi|642928725|ref|XP_973998.2|PREDICTED: probable dolichol-phosphate mannosyltransferase [Tribolium castaneum]	XP_973998	4.20661e-150	91	248
CDS_1665_transcript_2204	1368	gi|646720598|gb|KDR22259.1|Peroxisomal membrane protein PEX13 [Zootermopsis nevadensis]	KDR22259	9.30231e-78	64	317
CDS_1666_transcript_2204	840	gi|817085408|ref|XP_012265393.1|PREDICTED: proteasome subunit beta type-5 [Athalia rosae]	XP_012265393	4.41425e-145	82	275
CDS_1667_transcript_2205	786	gi|642928725|ref|XP_973998.2|PREDICTED: probable dolichol-phosphate mannosyltransferase [Tribolium castaneum]	XP_973998	3.66544e-150	91	248
CDS_1668_transcript_2205	1368	gi|646720598|gb|KDR22259.1|Peroxisomal membrane protein PEX13 [Zootermopsis nevadensis]	KDR22259	9.30231e-78	64	317
CDS_1669_transcript_2205	3468	gi|780708491|ref|XP_011703828.1|PREDICTED: lethal(2) giant larvae protein homolog 1 isoform X3 [Wasmannia auropunctata]	XP_011703828	0	71	1123
CDS_1670_transcript_2205	840	gi|817085408|ref|XP_012265393.1|PREDICTED: proteasome subunit beta type-5 [Athalia rosae]	XP_012265393	4.41425e-145	82	275
CDS_1671_transcript_2206	786	gi|642928725|ref|XP_973998.2|PREDICTED: probable dolichol-phosphate mannosyltransferase [Tribolium castaneum]	XP_973998	3.66544e-150	91	248
CDS_1672_transcript_2206	840	gi|817085408|ref|XP_012265393.1|PREDICTED: proteasome subunit beta type-5 [Athalia rosae]	XP_012265393	4.41425e-145	82	275
CDS_1673_transcript_2207	3357	gi|780708491|ref|XP_011703828.1|PREDICTED: lethal(2) giant larvae protein homolog 1 isoform X3 [Wasmannia auropunctata]	XP_011703828	0	71	1123
CDS_1674_transcript_2207	1368	gi|646720598|gb|KDR22259.1|Peroxisomal membrane protein PEX13 [Zootermopsis nevadensis]	KDR22259	9.30231e-78	64	317
CDS_1675_transcript_2208	1368	gi|646720598|gb|KDR22259.1|Peroxisomal membrane protein PEX13 [Zootermopsis nevadensis]	KDR22259	9.30231e-78	64	317
CDS_1676_transcript_2208	840	gi|817085408|ref|XP_012265393.1|PREDICTED: proteasome subunit beta type-5 [Athalia rosae]	XP_012265393	4.41425e-145	82	275
CDS_1677_transcript_2208	3363	gi|780708491|ref|XP_011703828.1|PREDICTED: lethal(2) giant larvae protein homolog 1 isoform X3 [Wasmannia auropunctata]	XP_011703828	0	71	1123
CDS_1678_transcript_2208	774	gi|642928725|ref|XP_973998.2|PREDICTED: probable dolichol-phosphate mannosyltransferase [Tribolium castaneum]	XP_973998	4.20661e-150	91	248
CDS_1679_transcript_2209	1368	gi|646720598|gb|KDR22259.1|Peroxisomal membrane protein PEX13 [Zootermopsis nevadensis]	KDR22259	9.30231e-78	64	317
CDS_1680_transcript_2209	786	gi|642928725|ref|XP_973998.2|PREDICTED: probable dolichol-phosphate mannosyltransferase [Tribolium castaneum]	XP_973998	3.66544e-150	91	248
CDS_1681_transcript_2209	3363	gi|780708491|ref|XP_011703828.1|PREDICTED: lethal(2) giant larvae protein homolog 1 isoform X3 [Wasmannia auropunctata]	XP_011703828	0	71	1123
CDS_1682_transcript_2209	840	gi|817085408|ref|XP_012265393.1|PREDICTED: proteasome subunit beta type-5 [Athalia rosae]	XP_012265393	4.41425e-145	82	275
CDS_1683_transcript_2211	543	gi|646707934|gb|KDR14447.1|hypothetical protein L798_11616 [Zootermopsis nevadensis]	KDR14447	5.1783e-27	53	176
CDS_1684_transcript_2212	1317	gi|157131648|ref|XP_001655906.1|AAEL012175-PA [Aedes aegypti] >gi|94468442|gb|ABF18070.1| mitochondrial ATP synthase alpha subunit [Aedes aegypti] >gi|108871446|gb|EAT35671.1| AAEL012175-PA [Aedes aegypti]	XP_001655906	0	94	352
CDS_1685_transcript_2213	1431	gi|157131648|ref|XP_001655906.1|AAEL012175-PA [Aedes aegypti] >gi|94468442|gb|ABF18070.1| mitochondrial ATP synthase alpha subunit [Aedes aegypti] >gi|108871446|gb|EAT35671.1| AAEL012175-PA [Aedes aegypti]	XP_001655906	0	96	411
CDS_1686_transcript_2214	1431	gi|157131648|ref|XP_001655906.1|AAEL012175-PA [Aedes aegypti] >gi|94468442|gb|ABF18070.1| mitochondrial ATP synthase alpha subunit [Aedes aegypti] >gi|108871446|gb|EAT35671.1| AAEL012175-PA [Aedes aegypti]	XP_001655906	0	96	411
CDS_1687_transcript_2215	1440	gi|157131648|ref|XP_001655906.1|AAEL012175-PA [Aedes aegypti] >gi|94468442|gb|ABF18070.1| mitochondrial ATP synthase alpha subunit [Aedes aegypti] >gi|108871446|gb|EAT35671.1| AAEL012175-PA [Aedes aegypti]	XP_001655906	0	95	370
CDS_1688_transcript_2215	420	gi|537705599|dbj|BAN81873.1|mitochondrial ATP synthase alpha subunit isoform 1, partial [Anser cygnoides]	BAN81873	9.02181e-55	98	92
CDS_1689_transcript_2215	906	gi|52630965|gb|AAU84946.1|putative mitochondrial ATP synthase alpha subunit precursor [Aphis citricidus]	AAU84946	5.43449e-173	96	261
CDS_1690_transcript_2216	372	gi|939237169|ref|XP_014259624.1|PREDICTED: ATP synthase subunit alpha, mitochondrial [Cimex lectularius]	XP_014259624	5.38312e-56	90	114
CDS_1691_transcript_2216	1440	gi|157131648|ref|XP_001655906.1|AAEL012175-PA [Aedes aegypti] >gi|94468442|gb|ABF18070.1| mitochondrial ATP synthase alpha subunit [Aedes aegypti] >gi|108871446|gb|EAT35671.1| AAEL012175-PA [Aedes aegypti]	XP_001655906	0	95	370
CDS_1692_transcript_2216	420	gi|537705599|dbj|BAN81873.1|mitochondrial ATP synthase alpha subunit isoform 1, partial [Anser cygnoides]	BAN81873	9.02181e-55	98	92
CDS_1693_transcript_2216	708	gi|568249677|gb|ETN59462.1|ATP synthase alpha subunit mitochondrial [Anopheles darlingi]	ETN59462	3.49074e-32	89	79
CDS_1694_transcript_2217	372	gi|939237169|ref|XP_014259624.1|PREDICTED: ATP synthase subunit alpha, mitochondrial [Cimex lectularius]	XP_014259624	5.38312e-56	90	114
CDS_1695_transcript_2218	1431	gi|157131648|ref|XP_001655906.1|AAEL012175-PA [Aedes aegypti] >gi|94468442|gb|ABF18070.1| mitochondrial ATP synthase alpha subunit [Aedes aegypti] >gi|108871446|gb|EAT35671.1| AAEL012175-PA [Aedes aegypti]	XP_001655906	0	96	411
CDS_1696_transcript_2219	1431	gi|157131648|ref|XP_001655906.1|AAEL012175-PA [Aedes aegypti] >gi|94468442|gb|ABF18070.1| mitochondrial ATP synthase alpha subunit [Aedes aegypti] >gi|108871446|gb|EAT35671.1| AAEL012175-PA [Aedes aegypti]	XP_001655906	0	96	411
CDS_1697_transcript_2220	399	gi|646722755|gb|KDR23647.1|Protein phosphatase inhibitor 2 [Zootermopsis nevadensis]	KDR23647	2.05863e-26	75	108
CDS_1698_transcript_2221	399	gi|646722755|gb|KDR23647.1|Protein phosphatase inhibitor 2 [Zootermopsis nevadensis]	KDR23647	2.05863e-26	75	108
CDS_1699_transcript_2222	1893	gi|939249471|ref|XP_014244263.1|PREDICTED: protein deltex isoform X1 [Cimex lectularius]	XP_014244263	0	66	603
CDS_1700_transcript_2223	1893	gi|939249471|ref|XP_014244263.1|PREDICTED: protein deltex isoform X1 [Cimex lectularius]	XP_014244263	0	66	603
CDS_1701_transcript_2224	1893	gi|939249471|ref|XP_014244263.1|PREDICTED: protein deltex isoform X1 [Cimex lectularius]	XP_014244263	0	66	603
CDS_1702_transcript_2225	1893	gi|939249471|ref|XP_014244263.1|PREDICTED: protein deltex isoform X1 [Cimex lectularius]	XP_014244263	0	66	603
CDS_1703_transcript_2226	822	gi|646712170|gb|KDR17048.1|Coiled-coil domain-containing protein 53 [Zootermopsis nevadensis]	KDR17048	3.26021e-49	66	169
CDS_1704_transcript_2227	750	gi|646712170|gb|KDR17048.1|Coiled-coil domain-containing protein 53 [Zootermopsis nevadensis]	KDR17048	9.45569e-50	66	169
CDS_1705_transcript_2228	1032	gi|815771386|ref|XP_012235853.1|PREDICTED: prostaglandin E synthase 2 [Linepithema humile]	XP_012235853	2.84024e-121	71	341
CDS_1706_transcript_2230	621	gi|646465805|gb|KDQ65243.1|Ras-related protein Rab-7a [Zootermopsis nevadensis]	KDQ65243	6.99505e-133	93	206
CDS_1707_transcript_2231	621	gi|646465805|gb|KDQ65243.1|Ras-related protein Rab-7a [Zootermopsis nevadensis]	KDQ65243	6.99505e-133	93	206
CDS_1708_transcript_2232	621	gi|646465805|gb|KDQ65243.1|Ras-related protein Rab-7a [Zootermopsis nevadensis]	KDQ65243	6.99505e-133	93	206
CDS_1709_transcript_2233	942	gi|375305546|gb|AFA50664.1|elongation factor 1 alpha, partial [Pamphilius sp. DM250]	AFA50664	4.19952e-65	59	183
CDS_1710_transcript_2234	624	gi|380850413|gb|AFE85772.1|elongation factor-1a, partial [Dolichoris cf. valentinae AC-2012]	AFE85772	6.12703e-33	93	66
CDS_1711_transcript_2235	393	gi|18462863|gb|AAL72585.1|elongation factor-1 alpha, partial [Dactylothrips sp. 448]	AAL72585	2.5591e-70	100	105
CDS_1712_transcript_2235	582	gi|159171691|gb|ABW96154.1|elongation factor 1 alpha [Chelonus sp. 3 NM-2007]	ABW96154	5.66515e-71	99	109
CDS_1713_transcript_2236	852	gi|224994020|emb|CAX62221.1|elongation factor 1 alpha [Rhantus englundi] >gi|224994036|emb|CAX62229.1| elongation factor 1 alpha [Rhantus annectens]	CAX62221	1.06022e-58	59	183
CDS_1714_transcript_2237	393	gi|18462863|gb|AAL72585.1|elongation factor-1 alpha, partial [Dactylothrips sp. 448]	AAL72585	2.5591e-70	100	105
CDS_1715_transcript_2237	537	gi|307095883|gb|ADN32017.1|elongation factor 1-alpha [Diplolepis sp. JMH-2010]	ADN32017	2.18056e-53	57	183
CDS_1716_transcript_2238	852	gi|224994020|emb|CAX62221.1|elongation factor 1 alpha [Rhantus englundi] >gi|224994036|emb|CAX62229.1| elongation factor 1 alpha [Rhantus annectens]	CAX62221	1.06022e-58	59	183
CDS_1717_transcript_2238	396	gi|727098917|gb|AIY54298.1|elongation factor 1-alpha [Colaphellus bowringi]	AIY54298	4.08171e-20	100	43
CDS_1718_transcript_2239	303	gi|820870102|gb|AKG95348.1|translation elongation factor 1-alpha, partial [Limnephilus sansoni]	AKG95348	9.34444e-44	96	59
CDS_1719_transcript_2240	942	gi|375305546|gb|AFA50664.1|elongation factor 1 alpha, partial [Pamphilius sp. DM250]	AFA50664	4.19952e-65	59	183
CDS_1720_transcript_2241	7260	gi|646722546|gb|KDR23504.1|Spectrin alpha chain [Zootermopsis nevadensis]	KDR23504	0	94	2430
CDS_1721_transcript_2242	7305	gi|646722546|gb|KDR23504.1|Spectrin alpha chain [Zootermopsis nevadensis]	KDR23504	0	95	2431
CDS_1722_transcript_2243	7284	gi|646722546|gb|KDR23504.1|Spectrin alpha chain [Zootermopsis nevadensis]	KDR23504	0	95	2430
CDS_1723_transcript_2244	801	gi|572319397|ref|XP_006625245.1|PREDICTED: spectrin alpha chain-like [Apis dorsata]	XP_006625245	2.43361e-163	94	251
CDS_1724_transcript_2244	6552	gi|646722546|gb|KDR23504.1|Spectrin alpha chain [Zootermopsis nevadensis]	KDR23504	0	94	2194
CDS_1725_transcript_2245	7260	gi|646722546|gb|KDR23504.1|Spectrin alpha chain [Zootermopsis nevadensis]	KDR23504	0	94	2430
CDS_1726_transcript_2248	1014	gi|646706147|gb|KDR13525.1|Mesoderm induction early response protein 1 [Zootermopsis nevadensis]	KDR13525	8.34678e-109	69	331
CDS_1727_transcript_2249	1005	gi|646706147|gb|KDR13525.1|Mesoderm induction early response protein 1 [Zootermopsis nevadensis]	KDR13525	2.93311e-104	69	319
CDS_1728_transcript_2249	1212	gi|646722622|gb|KDR23553.1|BTB/POZ domain-containing protein KCTD9 [Zootermopsis nevadensis]	KDR23553	0	87	411
CDS_1729_transcript_2250	1014	gi|646706147|gb|KDR13525.1|Mesoderm induction early response protein 1 [Zootermopsis nevadensis]	KDR13525	8.34678e-109	69	331
CDS_1730_transcript_2250	1212	gi|646722622|gb|KDR23553.1|BTB/POZ domain-containing protein KCTD9 [Zootermopsis nevadensis]	KDR23553	0	87	411
CDS_1731_transcript_2251	1014	gi|646706147|gb|KDR13525.1|Mesoderm induction early response protein 1 [Zootermopsis nevadensis]	KDR13525	8.34678e-109	69	331
CDS_1732_transcript_2251	1212	gi|646722622|gb|KDR23553.1|BTB/POZ domain-containing protein KCTD9 [Zootermopsis nevadensis]	KDR23553	0	87	411
CDS_1733_transcript_2252	1212	gi|646722622|gb|KDR23553.1|BTB/POZ domain-containing protein KCTD9 [Zootermopsis nevadensis]	KDR23553	0	87	411
CDS_1734_transcript_2252	1014	gi|646706147|gb|KDR13525.1|Mesoderm induction early response protein 1 [Zootermopsis nevadensis]	KDR13525	8.34678e-109	69	331
CDS_1735_transcript_2253	1014	gi|646706147|gb|KDR13525.1|Mesoderm induction early response protein 1 [Zootermopsis nevadensis]	KDR13525	8.34678e-109	69	331
CDS_1736_transcript_2253	1212	gi|646722622|gb|KDR23553.1|BTB/POZ domain-containing protein KCTD9 [Zootermopsis nevadensis]	KDR23553	0	87	411
CDS_1737_transcript_2254	1905	gi|642918959|ref|XP_008191673.1|PREDICTED: NEDD8 ultimate buster 1-like [Tribolium castaneum] >gi|270005608|gb|EFA02056.1| hypothetical protein TcasGA2_TC007685 [Tribolium castaneum]	XP_008191673	2.22056e-127	60	612
CDS_1738_transcript_2255	1905	gi|642918959|ref|XP_008191673.1|PREDICTED: NEDD8 ultimate buster 1-like [Tribolium castaneum] >gi|270005608|gb|EFA02056.1| hypothetical protein TcasGA2_TC007685 [Tribolium castaneum]	XP_008191673	2.22056e-127	60	612
CDS_1739_transcript_2257	1152	gi|646693500|gb|KDR07723.1|Leucine-rich repeat and WD repeat-containing protein 1 [Zootermopsis nevadensis]	KDR07723	2.66253e-73	55	363
CDS_1740_transcript_2258	1008	gi|646693500|gb|KDR07723.1|Leucine-rich repeat and WD repeat-containing protein 1 [Zootermopsis nevadensis]	KDR07723	9.64251e-70	57	307
CDS_1741_transcript_2259	351	gi|646693500|gb|KDR07723.1|Leucine-rich repeat and WD repeat-containing protein 1 [Zootermopsis nevadensis]	KDR07723	4.64847e-18	64	107
CDS_1742_transcript_2259	732	gi|646693500|gb|KDR07723.1|Leucine-rich repeat and WD repeat-containing protein 1 [Zootermopsis nevadensis]	KDR07723	6.01336e-50	59	207
CDS_1743_transcript_2260	1077	gi|646693500|gb|KDR07723.1|Leucine-rich repeat and WD repeat-containing protein 1 [Zootermopsis nevadensis]	KDR07723	1.13991e-77	59	338
CDS_1744_transcript_2261	570	gi|646693500|gb|KDR07723.1|Leucine-rich repeat and WD repeat-containing protein 1 [Zootermopsis nevadensis]	KDR07723	1.48897e-34	65	140
CDS_1745_transcript_2267	318	No Blast Hit
CDS_1746_transcript_2269	336	No Blast Hit
CDS_1747_transcript_2275	1416	gi|817188947|ref|XP_012289065.1|PREDICTED: G2/mitotic-specific cyclin-B, partial [Orussus abietinus]	XP_012289065	1.52669e-50	54	347
CDS_1748_transcript_2275	6615	gi|817066677|ref|XP_012255190.1|PREDICTED: autophagy-related protein 2 homolog A isoform X2 [Athalia rosae] >gi|817066679|ref|XP_012255191.1| PREDICTED: autophagy-related protein 2 homolog A isoform X2 [Athalia rosae]	XP_012255190	0	66	2256
CDS_1749_transcript_2277	1248	gi|817188947|ref|XP_012289065.1|PREDICTED: G2/mitotic-specific cyclin-B, partial [Orussus abietinus]	XP_012289065	3.37274e-51	54	347
CDS_1750_transcript_2278	408	gi|939682304|ref|XP_014299577.1|PREDICTED: G2/mitotic-specific cyclin-B [Microplitis demolitor] >gi|939682308|ref|XP_014299578.1| PREDICTED: G2/mitotic-specific cyclin-B [Microplitis demolitor]	XP_014299577	4.97357e-44	79	121
CDS_1751_transcript_2278	927	No Blast Hit
CDS_1752_transcript_2278	6615	gi|817066677|ref|XP_012255190.1|PREDICTED: autophagy-related protein 2 homolog A isoform X2 [Athalia rosae] >gi|817066679|ref|XP_012255191.1| PREDICTED: autophagy-related protein 2 homolog A isoform X2 [Athalia rosae]	XP_012255190	0	66	2256
CDS_1753_transcript_2279	1416	gi|817188947|ref|XP_012289065.1|PREDICTED: G2/mitotic-specific cyclin-B, partial [Orussus abietinus]	XP_012289065	1.52669e-50	54	347
CDS_1754_transcript_2279	6615	gi|817066677|ref|XP_012255190.1|PREDICTED: autophagy-related protein 2 homolog A isoform X2 [Athalia rosae] >gi|817066679|ref|XP_012255191.1| PREDICTED: autophagy-related protein 2 homolog A isoform X2 [Athalia rosae]	XP_012255190	0	66	2256
CDS_1755_transcript_2280	408	gi|939682304|ref|XP_014299577.1|PREDICTED: G2/mitotic-specific cyclin-B [Microplitis demolitor] >gi|939682308|ref|XP_014299578.1| PREDICTED: G2/mitotic-specific cyclin-B [Microplitis demolitor]	XP_014299577	4.97357e-44	79	121
CDS_1756_transcript_2280	1086	gi|769858499|ref|XP_011640930.1|PREDICTED: G2/mitotic-specific cyclin-B [Pogonomyrmex barbatus]	XP_011640930	1.22065e-36	49	332
CDS_1757_transcript_2280	6615	gi|817066677|ref|XP_012255190.1|PREDICTED: autophagy-related protein 2 homolog A isoform X2 [Athalia rosae] >gi|817066679|ref|XP_012255191.1| PREDICTED: autophagy-related protein 2 homolog A isoform X2 [Athalia rosae]	XP_012255190	0	66	2256
CDS_1758_transcript_2281	2100	gi|646713565|gb|KDR17869.1|Catenin delta-2 [Zootermopsis nevadensis]	KDR17869	0	84	650
CDS_1759_transcript_2282	714	gi|478265842|gb|ENN82601.1|hypothetical protein YQE_01027, partial [Dendroctonus ponderosae]	ENN82601	3.83685e-27	75	97
CDS_1760_transcript_2283	6615	gi|817066677|ref|XP_012255190.1|PREDICTED: autophagy-related protein 2 homolog A isoform X2 [Athalia rosae] >gi|817066679|ref|XP_012255191.1| PREDICTED: autophagy-related protein 2 homolog A isoform X2 [Athalia rosae]	XP_012255190	0	66	2256
CDS_1761_transcript_2283	2022	gi|646717051|gb|KDR20045.1|A kinase anchor protein 1, mitochondrial [Zootermopsis nevadensis]	KDR20045	5.19234e-140	75	379
CDS_1762_transcript_2284	6615	gi|817066677|ref|XP_012255190.1|PREDICTED: autophagy-related protein 2 homolog A isoform X2 [Athalia rosae] >gi|817066679|ref|XP_012255191.1| PREDICTED: autophagy-related protein 2 homolog A isoform X2 [Athalia rosae]	XP_012255190	0	66	2256
CDS_1763_transcript_2284	1416	gi|817188947|ref|XP_012289065.1|PREDICTED: G2/mitotic-specific cyclin-B, partial [Orussus abietinus]	XP_012289065	1.52669e-50	54	347
CDS_1764_transcript_2288	486	gi|321471052|gb|EFX82026.1|hypothetical protein DAPPUDRAFT_210838 [Daphnia pulex]	EFX82026	1.41224e-34	79	89
CDS_1765_transcript_2289	654	gi|936683599|ref|XP_014238853.1|PREDICTED: E3 ubiquitin-protein ligase rnf146-like isoform X1 [Trichogramma pretiosum]	XP_014238853	5.83936e-63	70	165
CDS_1766_transcript_2290	1011	gi|951558075|ref|XP_014478323.1|PREDICTED: E3 ubiquitin-protein ligase RNF146 [Dinoponera quadriceps] >gi|951558078|ref|XP_014478324.1| PREDICTED: E3 ubiquitin-protein ligase RNF146 [Dinoponera quadriceps]	XP_014478323	2.4147e-60	83	157
CDS_1767_transcript_2293	630	gi|646723450|gb|KDR24047.1|Sentrin-specific protease 8 [Zootermopsis nevadensis]	KDR24047	1.00603e-50	67	164
CDS_1768_transcript_2294	747	No Blast Hit
CDS_1769_transcript_2295	747	No Blast Hit
CDS_1770_transcript_2296	747	No Blast Hit
CDS_1771_transcript_2297	747	No Blast Hit
CDS_1772_transcript_2298	747	No Blast Hit
CDS_1773_transcript_2299	747	No Blast Hit
CDS_1774_transcript_2300	747	No Blast Hit
CDS_1775_transcript_2301	747	No Blast Hit
CDS_1776_transcript_2302	747	No Blast Hit
CDS_1777_transcript_2303	747	No Blast Hit
CDS_1778_transcript_2305	483	gi|939627991|ref|XP_014294212.1|PREDICTED: transcriptional activator protein Pur-beta isoform X1 [Halyomorpha halys]	XP_014294212	3.74296e-52	67	168
CDS_1779_transcript_2306	903	gi|646709826|gb|KDR15515.1|Transcriptional activator protein Pur-alpha [Zootermopsis nevadensis]	KDR15515	1.59168e-88	95	149
CDS_1780_transcript_2307	996	gi|939627991|ref|XP_014294212.1|PREDICTED: transcriptional activator protein Pur-beta isoform X1 [Halyomorpha halys]	XP_014294212	9.41586e-114	67	300
CDS_1781_transcript_2308	978	gi|939627991|ref|XP_014294212.1|PREDICTED: transcriptional activator protein Pur-beta isoform X1 [Halyomorpha halys]	XP_014294212	2.89558e-116	68	294
CDS_1782_transcript_2311	864	gi|939627991|ref|XP_014294212.1|PREDICTED: transcriptional activator protein Pur-beta isoform X1 [Halyomorpha halys]	XP_014294212	2.33613e-122	78	256
CDS_1783_transcript_2312	405	gi|769856646|ref|XP_011639932.1|PREDICTED: transcriptional activator protein Pur-beta-B [Pogonomyrmex barbatus]	XP_011639932	3.20798e-14	100	35
CDS_1784_transcript_2313	987	gi|939627991|ref|XP_014294212.1|PREDICTED: transcriptional activator protein Pur-beta isoform X1 [Halyomorpha halys]	XP_014294212	3.35459e-114	68	297
CDS_1785_transcript_2315	852	gi|913296029|ref|XP_013182934.1|PREDICTED: uncharacterized protein LOC106129042 [Amyelois transitella]	XP_013182934	2.63855e-31	48	296
CDS_1786_transcript_2316	459	gi|646723538|gb|KDR24112.1|Myosin-2 essential light chain [Zootermopsis nevadensis]	KDR24112	8.01575e-99	96	152
CDS_1787_transcript_2317	1395	gi|646710922|gb|KDR16300.1|Sorting nexin-30 [Zootermopsis nevadensis]	KDR16300	0	77	453
CDS_1788_transcript_2320	750	gi|939636197|ref|XP_014300760.1|PREDICTED: calcium-transporting ATPase sarcoplasmic/endoplasmic reticulum type isoform X2 [Microplitis demolitor]	XP_014300760	1.53458e-106	96	187
CDS_1789_transcript_2320	615	gi|307174502|gb|EFN64964.1|Calcium-transporting ATPase sarcoplasmic/endoplasmic reticulum type [Camponotus floridanus]	EFN64964	6.03273e-112	93	204
CDS_1790_transcript_2320	1770	gi|752886922|ref|XP_011261310.1|PREDICTED: calcium-transporting ATPase sarcoplasmic/endoplasmic reticulum type isoform X3 [Camponotus floridanus]	XP_011261310	0	96	558
CDS_1791_transcript_2321	1770	gi|752886922|ref|XP_011261310.1|PREDICTED: calcium-transporting ATPase sarcoplasmic/endoplasmic reticulum type isoform X3 [Camponotus floridanus]	XP_011261310	0	96	558
CDS_1792_transcript_2321	615	gi|307174502|gb|EFN64964.1|Calcium-transporting ATPase sarcoplasmic/endoplasmic reticulum type [Camponotus floridanus]	EFN64964	6.03273e-112	93	204
CDS_1793_transcript_2322	615	gi|307174502|gb|EFN64964.1|Calcium-transporting ATPase sarcoplasmic/endoplasmic reticulum type [Camponotus floridanus]	EFN64964	6.03273e-112	93	204
CDS_1794_transcript_2322	1314	gi|939636197|ref|XP_014300760.1|PREDICTED: calcium-transporting ATPase sarcoplasmic/endoplasmic reticulum type isoform X2 [Microplitis demolitor]	XP_014300760	3.79584e-167	97	276
CDS_1795_transcript_2322	1770	gi|752886922|ref|XP_011261310.1|PREDICTED: calcium-transporting ATPase sarcoplasmic/endoplasmic reticulum type isoform X3 [Camponotus floridanus]	XP_011261310	0	96	558
CDS_1796_transcript_2323	399	No Blast Hit
CDS_1797_transcript_2324	1770	gi|752886920|ref|XP_011261309.1|PREDICTED: calcium-transporting ATPase sarcoplasmic/endoplasmic reticulum type isoform X2 [Camponotus floridanus]	XP_011261309	0	96	558
CDS_1798_transcript_2324	615	gi|307174502|gb|EFN64964.1|Calcium-transporting ATPase sarcoplasmic/endoplasmic reticulum type [Camponotus floridanus]	EFN64964	6.03273e-112	93	204
CDS_1799_transcript_2324	750	gi|939636197|ref|XP_014300760.1|PREDICTED: calcium-transporting ATPase sarcoplasmic/endoplasmic reticulum type isoform X2 [Microplitis demolitor]	XP_014300760	1.53458e-106	96	187
CDS_1800_transcript_2325	2295	gi|936712744|ref|XP_014234331.1|PREDICTED: calcium-transporting ATPase sarcoplasmic/endoplasmic reticulum type isoform X2 [Trichogramma pretiosum]	XP_014234331	0	96	763
CDS_1801_transcript_2325	750	gi|939636197|ref|XP_014300760.1|PREDICTED: calcium-transporting ATPase sarcoplasmic/endoplasmic reticulum type isoform X2 [Microplitis demolitor]	XP_014300760	1.53458e-106	96	187
CDS_1802_transcript_2326	564	gi|939636197|ref|XP_014300760.1|PREDICTED: calcium-transporting ATPase sarcoplasmic/endoplasmic reticulum type isoform X2 [Microplitis demolitor]	XP_014300760	9.38016e-97	96	172
CDS_1803_transcript_2327	891	gi|939636197|ref|XP_014300760.1|PREDICTED: calcium-transporting ATPase sarcoplasmic/endoplasmic reticulum type isoform X2 [Microplitis demolitor]	XP_014300760	6.67426e-105	96	187
CDS_1804_transcript_2327	816	gi|242022890|ref|XP_002431870.1|Sarcoplasmic/endoplasmic reticulum calcium ATPase, putative [Pediculus humanus corporis] >gi|212517211|gb|EEB19132.1| Sarcoplasmic/endoplasmic reticulum calcium ATPase, putative [Pediculus humanus corporis]	XP_002431870	4.28233e-64	98	116
CDS_1805_transcript_2328	399	No Blast Hit
CDS_1806_transcript_2329	615	gi|307174502|gb|EFN64964.1|Calcium-transporting ATPase sarcoplasmic/endoplasmic reticulum type [Camponotus floridanus]	EFN64964	6.03273e-112	93	204
CDS_1807_transcript_2329	750	gi|939636197|ref|XP_014300760.1|PREDICTED: calcium-transporting ATPase sarcoplasmic/endoplasmic reticulum type isoform X2 [Microplitis demolitor]	XP_014300760	1.53458e-106	96	187
CDS_1808_transcript_2329	1770	gi|752886922|ref|XP_011261310.1|PREDICTED: calcium-transporting ATPase sarcoplasmic/endoplasmic reticulum type isoform X3 [Camponotus floridanus]	XP_011261310	0	96	558
CDS_1809_transcript_2330	375	gi|646708453|gb|KDR14765.1|Leukocyte elastase inhibitor B [Zootermopsis nevadensis]	KDR14765	3.14977e-58	91	124
CDS_1810_transcript_2331	1239	gi|195345721|ref|XP_002039417.1|GM22739 [Drosophila sechellia] >gi|194134643|gb|EDW56159.1| GM22739 [Drosophila sechellia]	XP_002039417	0	88	378
CDS_1811_transcript_2332	7755	gi|815928740|ref|XP_012248837.1|PREDICTED: piezo-type mechanosensitive ion channel component isoform X3 [Bombus impatiens]	XP_012248837	0	61	2578
CDS_1812_transcript_2333	7755	gi|815928740|ref|XP_012248837.1|PREDICTED: piezo-type mechanosensitive ion channel component isoform X3 [Bombus impatiens]	XP_012248837	0	61	2578
CDS_1813_transcript_2334	7503	gi|815928750|ref|XP_012248842.1|PREDICTED: piezo-type mechanosensitive ion channel component isoform X8 [Bombus impatiens]	XP_012248842	0	62	2512
CDS_1814_transcript_2335	7668	gi|815928740|ref|XP_012248837.1|PREDICTED: piezo-type mechanosensitive ion channel component isoform X3 [Bombus impatiens]	XP_012248837	0	61	2572
CDS_1815_transcript_2336	7755	gi|815928740|ref|XP_012248837.1|PREDICTED: piezo-type mechanosensitive ion channel component isoform X3 [Bombus impatiens]	XP_012248837	0	61	2578
CDS_1816_transcript_2337	7755	gi|815928740|ref|XP_012248837.1|PREDICTED: piezo-type mechanosensitive ion channel component isoform X3 [Bombus impatiens]	XP_012248837	0	61	2578
CDS_1817_transcript_2338	1962	gi|646700813|gb|KDR10797.1|Protein regulator of cytokinesis 1 [Zootermopsis nevadensis]	KDR10797	8.12714e-89	62	501
CDS_1818_transcript_2338	339	No Blast Hit
CDS_1819_transcript_2339	339	No Blast Hit
CDS_1820_transcript_2339	1881	gi|646700813|gb|KDR10797.1|Protein regulator of cytokinesis 1 [Zootermopsis nevadensis]	KDR10797	5.95716e-89	62	501
CDS_1821_transcript_2340	2061	gi|646700813|gb|KDR10797.1|Protein regulator of cytokinesis 1 [Zootermopsis nevadensis]	KDR10797	4.39248e-103	56	683
CDS_1822_transcript_2341	2166	gi|646700813|gb|KDR10797.1|Protein regulator of cytokinesis 1 [Zootermopsis nevadensis]	KDR10797	5.46545e-92	54	670
CDS_1823_transcript_2342	2358	gi|646706868|gb|KDR13887.1|Eukaryotic translation initiation factor 4 gamma 3 [Zootermopsis nevadensis]	KDR13887	8.43242e-149	64	588
CDS_1824_transcript_2342	663	gi|646706868|gb|KDR13887.1|Eukaryotic translation initiation factor 4 gamma 3 [Zootermopsis nevadensis]	KDR13887	6.86103e-42	61	209
CDS_1825_transcript_2343	444	No Blast Hit
CDS_1826_transcript_2344	354	No Blast Hit
CDS_1827_transcript_2345	315	No Blast Hit
CDS_1828_transcript_2346	912	No Blast Hit
CDS_1829_transcript_2346	912	No Blast Hit
CDS_1830_transcript_2347	714	No Blast Hit
CDS_1831_transcript_2350	1335	gi|817068203|ref|XP_012256028.1|PREDICTED: uncharacterized protein LOC105686051 isoform X1 [Athalia rosae]	XP_012256028	4.36627e-06	48	137
CDS_1832_transcript_2351	4152	gi|769841908|ref|XP_011632151.1|PREDICTED: uncharacterized protein LOC105423895 isoform X1 [Pogonomyrmex barbatus]	XP_011632151	9.28658e-21	48	358
CDS_1833_transcript_2351	396	gi|755952255|ref|XP_011302032.1|PREDICTED: trypsin-1 isoform X2 [Fopius arisanus]	XP_011302032	2.85802e-17	60	103
CDS_1834_transcript_2352	396	gi|755952255|ref|XP_011302032.1|PREDICTED: trypsin-1 isoform X2 [Fopius arisanus]	XP_011302032	2.85802e-17	60	103
CDS_1835_transcript_2352	4152	gi|769841908|ref|XP_011632151.1|PREDICTED: uncharacterized protein LOC105423895 isoform X1 [Pogonomyrmex barbatus]	XP_011632151	9.05353e-21	48	358
CDS_1836_transcript_2355	1467	gi|970904570|ref|XP_015118179.1|PREDICTED: dolichol kinase isoform X1 [Diachasma alloeum]	XP_015118179	5.01565e-76	58	488
CDS_1837_transcript_2356	1467	gi|970904570|ref|XP_015118179.1|PREDICTED: dolichol kinase isoform X1 [Diachasma alloeum]	XP_015118179	5.01565e-76	58	488
CDS_1838_transcript_2358	1467	gi|970904570|ref|XP_015118179.1|PREDICTED: dolichol kinase isoform X1 [Diachasma alloeum]	XP_015118179	5.01565e-76	58	488
CDS_1839_transcript_2362	1164	gi|646718720|gb|KDR21089.1|Glycine dehydrogenase [decarboxylating], mitochondrial [Zootermopsis nevadensis]	KDR21089	0	88	356
CDS_1840_transcript_2362	582	gi|939633867|ref|XP_014289887.1|PREDICTED: glycine dehydrogenase (decarboxylating), mitochondrial-like [Halyomorpha halys]	XP_014289887	1.3059e-81	88	164
CDS_1841_transcript_2363	582	gi|939633867|ref|XP_014289887.1|PREDICTED: glycine dehydrogenase (decarboxylating), mitochondrial-like [Halyomorpha halys]	XP_014289887	1.3059e-81	88	164
CDS_1842_transcript_2364	1467	gi|970904570|ref|XP_015118179.1|PREDICTED: dolichol kinase isoform X1 [Diachasma alloeum]	XP_015118179	5.01565e-76	58	488
CDS_1843_transcript_2365	480	No Blast Hit
CDS_1844_transcript_2365	765	gi|321478929|gb|EFX89885.1|hypothetical protein DAPPUDRAFT_299789 [Daphnia pulex]	EFX89885	1.54815e-105	74	253
CDS_1845_transcript_2366	633	No Blast Hit
CDS_1846_transcript_2366	765	gi|321478929|gb|EFX89885.1|hypothetical protein DAPPUDRAFT_299789 [Daphnia pulex]	EFX89885	1.54815e-105	74	253
CDS_1847_transcript_2367	765	gi|321478929|gb|EFX89885.1|hypothetical protein DAPPUDRAFT_299789 [Daphnia pulex]	EFX89885	1.54815e-105	74	253
CDS_1848_transcript_2367	714	No Blast Hit
CDS_1849_transcript_2368	468	No Blast Hit
CDS_1850_transcript_2368	765	gi|321478929|gb|EFX89885.1|hypothetical protein DAPPUDRAFT_299789 [Daphnia pulex]	EFX89885	1.54815e-105	74	253
CDS_1851_transcript_2369	474	No Blast Hit
CDS_1852_transcript_2369	765	gi|321478929|gb|EFX89885.1|hypothetical protein DAPPUDRAFT_299789 [Daphnia pulex]	EFX89885	1.54815e-105	74	253
CDS_1853_transcript_2370	765	gi|321478929|gb|EFX89885.1|hypothetical protein DAPPUDRAFT_299789 [Daphnia pulex]	EFX89885	1.54815e-105	74	253
CDS_1854_transcript_2370	624	No Blast Hit
CDS_1855_transcript_2374	708	gi|646715327|gb|KDR18969.1|Ubiquitin-conjugating enzyme E2 J2 [Zootermopsis nevadensis]	KDR18969	8.84959e-107	82	234
CDS_1856_transcript_2374	1782	gi|817071858|ref|XP_012258012.1|PREDICTED: serine/threonine-protein kinase PINK1, mitochondrial [Athalia rosae]	XP_012258012	0	66	618
CDS_1857_transcript_2375	708	gi|646715327|gb|KDR18969.1|Ubiquitin-conjugating enzyme E2 J2 [Zootermopsis nevadensis]	KDR18969	8.84959e-107	82	234
CDS_1858_transcript_2375	309	No Blast Hit
CDS_1859_transcript_2375	1782	gi|817071858|ref|XP_012258012.1|PREDICTED: serine/threonine-protein kinase PINK1, mitochondrial [Athalia rosae]	XP_012258012	0	66	618
CDS_1860_transcript_2376	768	gi|662184571|ref|XP_008472530.1|PREDICTED: dehydrogenase/reductase SDR family member 4-like [Diaphorina citri]	XP_008472530	2.11472e-95	81	231
CDS_1861_transcript_2376	2124	gi|646708202|gb|KDR14604.1|Engulfment and cell motility protein 1 [Zootermopsis nevadensis]	KDR14604	0	90	709
CDS_1862_transcript_2377	879	gi|662184571|ref|XP_008472530.1|PREDICTED: dehydrogenase/reductase SDR family member 4-like [Diaphorina citri]	XP_008472530	1.07786e-120	82	268
CDS_1863_transcript_2377	2124	gi|646708202|gb|KDR14604.1|Engulfment and cell motility protein 1 [Zootermopsis nevadensis]	KDR14604	0	90	709
CDS_1864_transcript_2378	747	gi|936558149|ref|XP_014205710.1|PREDICTED: 2-aminoethanethiol dioxygenase [Copidosoma floridanum]	XP_014205710	5.95061e-33	52	228
CDS_1865_transcript_2379	618	gi|755983140|ref|XP_011310128.1|PREDICTED: N-acylneuraminate-9-phosphatase [Fopius arisanus]	XP_011310128	3.78126e-61	68	204
CDS_1866_transcript_2379	2232	gi|646700403|gb|KDR10564.1|Neurochondrin-like protein [Zootermopsis nevadensis]	KDR10564	0	81	730
CDS_1867_transcript_2380	2232	gi|646700403|gb|KDR10564.1|Neurochondrin-like protein [Zootermopsis nevadensis]	KDR10564	0	81	730
CDS_1868_transcript_2380	843	gi|817057484|ref|XP_012269649.1|PREDICTED: N-acylneuraminate-9-phosphatase [Athalia rosae]	XP_012269649	1.75207e-74	66	254
CDS_1869_transcript_2381	843	gi|817057484|ref|XP_012269649.1|PREDICTED: N-acylneuraminate-9-phosphatase [Athalia rosae]	XP_012269649	1.75207e-74	66	254
CDS_1870_transcript_2381	2232	gi|646700403|gb|KDR10564.1|Neurochondrin-like protein [Zootermopsis nevadensis]	KDR10564	0	81	730
CDS_1871_transcript_2382	843	gi|817057484|ref|XP_012269649.1|PREDICTED: N-acylneuraminate-9-phosphatase [Athalia rosae]	XP_012269649	1.75207e-74	66	254
CDS_1872_transcript_2382	2232	gi|646700403|gb|KDR10564.1|Neurochondrin-like protein [Zootermopsis nevadensis]	KDR10564	0	81	730
CDS_1873_transcript_2383	2232	gi|646700403|gb|KDR10564.1|Neurochondrin-like protein [Zootermopsis nevadensis]	KDR10564	0	81	730
CDS_1874_transcript_2383	843	gi|817057484|ref|XP_012269649.1|PREDICTED: N-acylneuraminate-9-phosphatase [Athalia rosae]	XP_012269649	1.75207e-74	66	254
CDS_1875_transcript_2384	2232	gi|646700403|gb|KDR10564.1|Neurochondrin-like protein [Zootermopsis nevadensis]	KDR10564	0	81	730
CDS_1876_transcript_2384	843	gi|817057484|ref|XP_012269649.1|PREDICTED: N-acylneuraminate-9-phosphatase [Athalia rosae]	XP_012269649	1.75207e-74	66	254
CDS_1877_transcript_2385	837	gi|676453047|ref|XP_009053229.1|hypothetical protein LOTGIDRAFT_231838 [Lottia gigantea] >gi|556107462|gb|ESO96114.1| hypothetical protein LOTGIDRAFT_231838 [Lottia gigantea]	XP_009053229	0	97	274
CDS_1878_transcript_2393	1497	gi|756558251|gb|AJM13638.1|V-ATPase holoenzyme subunit B [Frankliniella occidentalis]	AJM13638	0	99	496
CDS_1879_transcript_2393	1083	gi|817075614|ref|XP_012260046.1|PREDICTED: glycerophosphodiester phosphodiesterase 1 isoform X1 [Athalia rosae]	XP_012260046	7.82475e-94	63	367
CDS_1880_transcript_2393	2160	gi|909562535|ref|XP_013136444.1|PREDICTED: probable cytosolic oligopeptidase A [Papilio polytes]	XP_013136444	1.907e-163	59	728
CDS_1881_transcript_2394	2160	gi|909562535|ref|XP_013136444.1|PREDICTED: probable cytosolic oligopeptidase A [Papilio polytes]	XP_013136444	1.907e-163	59	728
CDS_1882_transcript_2394	1083	gi|817075614|ref|XP_012260046.1|PREDICTED: glycerophosphodiester phosphodiesterase 1 isoform X1 [Athalia rosae]	XP_012260046	7.82475e-94	63	367
CDS_1883_transcript_2394	1497	gi|756558251|gb|AJM13638.1|V-ATPase holoenzyme subunit B [Frankliniella occidentalis]	AJM13638	0	99	496
CDS_1884_transcript_2395	2160	gi|909562535|ref|XP_013136444.1|PREDICTED: probable cytosolic oligopeptidase A [Papilio polytes]	XP_013136444	1.907e-163	59	728
CDS_1885_transcript_2395	1083	gi|817075614|ref|XP_012260046.1|PREDICTED: glycerophosphodiester phosphodiesterase 1 isoform X1 [Athalia rosae]	XP_012260046	7.82475e-94	63	367
CDS_1886_transcript_2395	1497	gi|756558251|gb|AJM13638.1|V-ATPase holoenzyme subunit B [Frankliniella occidentalis]	AJM13638	0	99	496
CDS_1887_transcript_2396	2160	gi|909562535|ref|XP_013136444.1|PREDICTED: probable cytosolic oligopeptidase A [Papilio polytes]	XP_013136444	1.907e-163	59	728
CDS_1888_transcript_2396	1083	gi|817075614|ref|XP_012260046.1|PREDICTED: glycerophosphodiester phosphodiesterase 1 isoform X1 [Athalia rosae]	XP_012260046	7.82475e-94	63	367
CDS_1889_transcript_2396	1497	gi|756558251|gb|AJM13638.1|V-ATPase holoenzyme subunit B [Frankliniella occidentalis]	AJM13638	0	99	496
CDS_1890_transcript_2397	1083	gi|817075614|ref|XP_012260046.1|PREDICTED: glycerophosphodiester phosphodiesterase 1 isoform X1 [Athalia rosae]	XP_012260046	7.82475e-94	63	367
CDS_1891_transcript_2398	2160	gi|909562535|ref|XP_013136444.1|PREDICTED: probable cytosolic oligopeptidase A [Papilio polytes]	XP_013136444	1.907e-163	59	728
CDS_1892_transcript_2398	1083	gi|817075614|ref|XP_012260046.1|PREDICTED: glycerophosphodiester phosphodiesterase 1 isoform X1 [Athalia rosae]	XP_012260046	7.82475e-94	63	367
CDS_1893_transcript_2398	1497	gi|756558251|gb|AJM13638.1|V-ATPase holoenzyme subunit B [Frankliniella occidentalis]	AJM13638	0	99	496
CDS_1894_transcript_2399	1065	gi|91077560|ref|XP_972368.1|PREDICTED: sorbitol dehydrogenase [Tribolium castaneum] >gi|270002168|gb|EEZ98615.1| hypothetical protein TcasGA2_TC001137 [Tribolium castaneum]	XP_972368	7.99317e-145	77	349
CDS_1895_transcript_2399	651	gi|242002990|ref|XP_002422569.1|mitogen-activated protein kinase ERK-A, putative [Pediculus humanus corporis] >gi|212505359|gb|EEB09831.1| mitogen-activated protein kinase ERK-A, putative [Pediculus humanus corporis]	XP_002422569	4.32094e-58	65	215
CDS_1896_transcript_2400	1065	gi|91077560|ref|XP_972368.1|PREDICTED: sorbitol dehydrogenase [Tribolium castaneum] >gi|270002168|gb|EEZ98615.1| hypothetical protein TcasGA2_TC001137 [Tribolium castaneum]	XP_972368	7.99317e-145	77	349
CDS_1897_transcript_2400	651	gi|242002990|ref|XP_002422569.1|mitogen-activated protein kinase ERK-A, putative [Pediculus humanus corporis] >gi|212505359|gb|EEB09831.1| mitogen-activated protein kinase ERK-A, putative [Pediculus humanus corporis]	XP_002422569	4.32094e-58	65	215
CDS_1898_transcript_2401	1107	gi|817064884|ref|XP_012254207.1|PREDICTED: alpha/beta hydrolase domain-containing protein 13 [Athalia rosae]	XP_012254207	1.02147e-106	73	267
CDS_1899_transcript_2401	1458	gi|409690331|gb|AFV36369.1|catalase [Reticulitermes flavipes]	AFV36369	0	84	480
CDS_1900_transcript_2402	1458	gi|409690331|gb|AFV36369.1|catalase [Reticulitermes flavipes]	AFV36369	0	84	480
CDS_1901_transcript_2402	1107	gi|817064884|ref|XP_012254207.1|PREDICTED: alpha/beta hydrolase domain-containing protein 13 [Athalia rosae]	XP_012254207	1.02147e-106	73	267
CDS_1902_transcript_2403	5502	gi|41016740|dbj|BAC02725.2|vitellogenin receptor [Periplaneta americana]	BAC02725	0	62	1828
CDS_1903_transcript_2404	1821	gi|646701248|gb|KDR11053.1|Adipocyte plasma membrane-associated protein [Zootermopsis nevadensis]	KDR11053	5.69827e-120	65	400
CDS_1904_transcript_2405	1821	gi|646701248|gb|KDR11053.1|Adipocyte plasma membrane-associated protein [Zootermopsis nevadensis]	KDR11053	5.69827e-120	65	400
CDS_1905_transcript_2406	1821	gi|646701248|gb|KDR11053.1|Adipocyte plasma membrane-associated protein [Zootermopsis nevadensis]	KDR11053	5.69827e-120	65	400
CDS_1906_transcript_2407	1821	gi|646701248|gb|KDR11053.1|Adipocyte plasma membrane-associated protein [Zootermopsis nevadensis]	KDR11053	5.69827e-120	65	400
CDS_1907_transcript_2408	1821	gi|646701248|gb|KDR11053.1|Adipocyte plasma membrane-associated protein [Zootermopsis nevadensis]	KDR11053	5.69827e-120	65	400
CDS_1908_transcript_2409	1821	gi|646701248|gb|KDR11053.1|Adipocyte plasma membrane-associated protein [Zootermopsis nevadensis]	KDR11053	5.69827e-120	65	400
CDS_1909_transcript_2411	444	gi|24646906|ref|NP_731941.1|effete, isoform A [Drosophila melanogaster] >gi|187117170|ref|NP_001119686.1| effete [Acyrthosiphon pisum] >gi|442619106|ref|NP_001262578.1| effete, isoform B [Drosophila melanogaster] >gi|442619108|ref|NP_001262579.1| effete, isoform C [Drosophila melanogaster] >gi|58381090|ref|XP_310998.2| AGAP000145-PA [Anopheles gambiae str. PEST] >gi|91077526|ref|XP_970430.1| PRED…	NP_731941	1.04154e-103	99	147
CDS_1910_transcript_2412	3282	gi|951531060|ref|XP_014469352.1|PREDICTED: FACT complex subunit spt16 isoform X1 [Dinoponera quadriceps]	XP_014469352	0	88	1019
CDS_1911_transcript_2413	3336	gi|951531060|ref|XP_014469352.1|PREDICTED: FACT complex subunit spt16 isoform X1 [Dinoponera quadriceps]	XP_014469352	0	88	1019
CDS_1912_transcript_2415	3513	gi|1220511|gb|AAC37266.1|blackjack [Schistocerca americana]	AAC37266	1.13172e-06	44	174
CDS_1913_transcript_2416	3162	No Blast Hit
CDS_1914_transcript_2417	3162	No Blast Hit
CDS_1915_transcript_2418	3426	gi|926622051|ref|XP_013776392.1|PREDICTED: inhibitor of Bruton tyrosine kinase-like [Limulus polyphemus]	XP_013776392	6.39128e-177	55	979
CDS_1916_transcript_2419	3444	gi|926622051|ref|XP_013776392.1|PREDICTED: inhibitor of Bruton tyrosine kinase-like [Limulus polyphemus]	XP_013776392	3.90544e-177	55	979
CDS_1917_transcript_2420	4137	gi|926622051|ref|XP_013776392.1|PREDICTED: inhibitor of Bruton tyrosine kinase-like [Limulus polyphemus]	XP_013776392	1.27824e-175	55	979
CDS_1918_transcript_2421	4161	gi|926622051|ref|XP_013776392.1|PREDICTED: inhibitor of Bruton tyrosine kinase-like [Limulus polyphemus]	XP_013776392	6.80627e-176	55	979
CDS_1919_transcript_2422	1563	gi|646724082|gb|KDR24472.1|U4/U6 small nuclear ribonucleoprotein Prp3 [Zootermopsis nevadensis]	KDR24472	0	83	536
CDS_1920_transcript_2426	936	gi|156542785|ref|XP_001605379.1|PREDICTED: bax inhibitor 1 isoform X1 [Nasonia vitripennis]	XP_001605379	1.42557e-81	79	234
CDS_1921_transcript_2426	1833	gi|646713887|gb|KDR18063.1|Ankyrin repeat domain-containing protein 13B [Zootermopsis nevadensis]	KDR18063	0	81	538
CDS_1922_transcript_2427	936	gi|156542785|ref|XP_001605379.1|PREDICTED: bax inhibitor 1 isoform X1 [Nasonia vitripennis]	XP_001605379	1.42557e-81	79	234
CDS_1923_transcript_2427	480	gi|242012069|ref|XP_002426763.1|SUMO-1-conjugating enzyme UBC9, putative [Pediculus humanus corporis] >gi|212510945|gb|EEB14025.1| SUMO-1-conjugating enzyme UBC9, putative [Pediculus humanus corporis]	XP_002426763	1.53217e-107	96	159
CDS_1924_transcript_2427	1833	gi|646713887|gb|KDR18063.1|Ankyrin repeat domain-containing protein 13B [Zootermopsis nevadensis]	KDR18063	0	81	538
CDS_1925_transcript_2428	1833	gi|646713887|gb|KDR18063.1|Ankyrin repeat domain-containing protein 13B [Zootermopsis nevadensis]	KDR18063	0	81	538
CDS_1926_transcript_2428	936	gi|156542785|ref|XP_001605379.1|PREDICTED: bax inhibitor 1 isoform X1 [Nasonia vitripennis]	XP_001605379	1.42557e-81	79	234
CDS_1927_transcript_2428	411	gi|770465259|emb|CEO43914.1|Ubc9 [Blattella germanica]	CEO43914	1.40276e-73	75	159
CDS_1928_transcript_2429	705	gi|817060053|ref|XP_012251561.1|PREDICTED: probable Bax inhibitor 1 [Athalia rosae]	XP_012251561	3.30265e-82	81	234
CDS_1929_transcript_2429	1833	gi|646713887|gb|KDR18063.1|Ankyrin repeat domain-containing protein 13B [Zootermopsis nevadensis]	KDR18063	0	81	538
CDS_1930_transcript_2430	936	gi|156542785|ref|XP_001605379.1|PREDICTED: bax inhibitor 1 isoform X1 [Nasonia vitripennis]	XP_001605379	1.42557e-81	79	234
CDS_1931_transcript_2430	1833	gi|646713887|gb|KDR18063.1|Ankyrin repeat domain-containing protein 13B [Zootermopsis nevadensis]	KDR18063	0	81	538
CDS_1932_transcript_2430	480	gi|242012069|ref|XP_002426763.1|SUMO-1-conjugating enzyme UBC9, putative [Pediculus humanus corporis] >gi|212510945|gb|EEB14025.1| SUMO-1-conjugating enzyme UBC9, putative [Pediculus humanus corporis]	XP_002426763	1.53217e-107	96	159
CDS_1933_transcript_2431	936	gi|156542785|ref|XP_001605379.1|PREDICTED: bax inhibitor 1 isoform X1 [Nasonia vitripennis]	XP_001605379	1.42557e-81	79	234
CDS_1934_transcript_2431	480	gi|242012069|ref|XP_002426763.1|SUMO-1-conjugating enzyme UBC9, putative [Pediculus humanus corporis] >gi|212510945|gb|EEB14025.1| SUMO-1-conjugating enzyme UBC9, putative [Pediculus humanus corporis]	XP_002426763	1.53217e-107	96	159
CDS_1935_transcript_2431	1833	gi|646713887|gb|KDR18063.1|Ankyrin repeat domain-containing protein 13B [Zootermopsis nevadensis]	KDR18063	0	81	538
CDS_1936_transcript_2432	480	gi|242012069|ref|XP_002426763.1|SUMO-1-conjugating enzyme UBC9, putative [Pediculus humanus corporis] >gi|212510945|gb|EEB14025.1| SUMO-1-conjugating enzyme UBC9, putative [Pediculus humanus corporis]	XP_002426763	1.53217e-107	96	159
CDS_1937_transcript_2432	1833	gi|646713887|gb|KDR18063.1|Ankyrin repeat domain-containing protein 13B [Zootermopsis nevadensis]	KDR18063	0	81	538
CDS_1938_transcript_2432	936	gi|156542785|ref|XP_001605379.1|PREDICTED: bax inhibitor 1 isoform X1 [Nasonia vitripennis]	XP_001605379	1.42557e-81	79	234
CDS_1939_transcript_2433	996	gi|646694596|gb|KDR08044.1|Nucleoporin NUP53 [Zootermopsis nevadensis]	KDR08044	3.48267e-50	53	337
CDS_1940_transcript_2434	996	gi|646694596|gb|KDR08044.1|Nucleoporin NUP53 [Zootermopsis nevadensis]	KDR08044	3.48267e-50	53	337
CDS_1941_transcript_2439	495	No Blast Hit
CDS_1942_transcript_2440	639	gi|497243652|ref|WP_009557869.1|Putative uncharacterized protein [Lactobacillus equicursoris] >gi|407875501|emb|CCK83367.1| Putative uncharacterized protein [Lactobacillus equicursoris 66c]	WP_009557869	7.90624e-15	72	85
CDS_1943_transcript_2441	612	No Blast Hit
CDS_1944_transcript_2442	648	gi|497243652|ref|WP_009557869.1|Putative uncharacterized protein [Lactobacillus equicursoris] >gi|407875501|emb|CCK83367.1| Putative uncharacterized protein [Lactobacillus equicursoris 66c]	WP_009557869	1.01268e-15	72	88
CDS_1945_transcript_2443	492	gi|1169129|sp|P45589.1|CU12_HYACERecName: Full=Flexible cuticle protein 12; Flags: Precursor >gi|470676|gb|AAA85640.1| cuticle protein 12 [Hyalophora cecropia]	P45589	4.99301e-07	63	86
CDS_1946_transcript_2444	549	gi|1169129|sp|P45589.1|CU12_HYACERecName: Full=Flexible cuticle protein 12; Flags: Precursor >gi|470676|gb|AAA85640.1| cuticle protein 12 [Hyalophora cecropia]	P45589	5.64105e-07	63	86
CDS_1947_transcript_2445	657	gi|1169129|sp|P45589.1|CU12_HYACERecName: Full=Flexible cuticle protein 12; Flags: Precursor >gi|470676|gb|AAA85640.1| cuticle protein 12 [Hyalophora cecropia]	P45589	8.28782e-07	63	86
CDS_1948_transcript_2446	1137	gi|939671458|ref|XP_014282376.1|PREDICTED: phosphofurin acidic cluster sorting protein 1 isoform X1 [Halyomorpha halys]	XP_014282376	2.60093e-114	73	338
CDS_1949_transcript_2447	1515	gi|645028471|ref|XP_008208408.1|PREDICTED: phosphofurin acidic cluster sorting protein 2 [Nasonia vitripennis]	XP_008208408	1.76216e-121	63	459
CDS_1950_transcript_2447	1248	gi|939671458|ref|XP_014282376.1|PREDICTED: phosphofurin acidic cluster sorting protein 1 isoform X1 [Halyomorpha halys]	XP_014282376	1.05251e-113	73	338
CDS_1951_transcript_2448	2772	gi|795052691|ref|XP_011870597.1|PREDICTED: phosphofurin acidic cluster sorting protein 2 isoform X3 [Vollenhovia emeryi]	XP_011870597	0	66	891
CDS_1952_transcript_2449	1248	gi|939671458|ref|XP_014282376.1|PREDICTED: phosphofurin acidic cluster sorting protein 1 isoform X1 [Halyomorpha halys]	XP_014282376	1.05251e-113	73	338
CDS_1953_transcript_2449	1515	gi|645028471|ref|XP_008208408.1|PREDICTED: phosphofurin acidic cluster sorting protein 2 [Nasonia vitripennis]	XP_008208408	1.76216e-121	63	459
CDS_1954_transcript_2450	1248	gi|939671458|ref|XP_014282376.1|PREDICTED: phosphofurin acidic cluster sorting protein 1 isoform X1 [Halyomorpha halys]	XP_014282376	1.05251e-113	73	338
CDS_1955_transcript_2450	1515	gi|645028471|ref|XP_008208408.1|PREDICTED: phosphofurin acidic cluster sorting protein 2 [Nasonia vitripennis]	XP_008208408	1.76216e-121	63	459
CDS_1956_transcript_2451	1119	gi|939671458|ref|XP_014282376.1|PREDICTED: phosphofurin acidic cluster sorting protein 1 isoform X1 [Halyomorpha halys]	XP_014282376	5.02594e-114	73	338
CDS_1957_transcript_2451	1515	gi|645028471|ref|XP_008208408.1|PREDICTED: phosphofurin acidic cluster sorting protein 2 [Nasonia vitripennis]	XP_008208408	1.76216e-121	63	459
CDS_1958_transcript_2452	1248	gi|939671458|ref|XP_014282376.1|PREDICTED: phosphofurin acidic cluster sorting protein 1 isoform X1 [Halyomorpha halys]	XP_014282376	1.05251e-113	73	338
CDS_1959_transcript_2452	1515	gi|645028471|ref|XP_008208408.1|PREDICTED: phosphofurin acidic cluster sorting protein 2 [Nasonia vitripennis]	XP_008208408	1.76216e-121	63	459
CDS_1960_transcript_2453	1740	gi|530597774|ref|XP_005292410.1|PREDICTED: HMG box-containing protein 1 isoform X3 [Chrysemys picta bellii]	XP_005292410	1.94859e-40	49	312
CDS_1961_transcript_2454	1740	gi|530597774|ref|XP_005292410.1|PREDICTED: HMG box-containing protein 1 isoform X3 [Chrysemys picta bellii]	XP_005292410	1.94859e-40	49	312
CDS_1962_transcript_2455	1740	gi|530597774|ref|XP_005292410.1|PREDICTED: HMG box-containing protein 1 isoform X3 [Chrysemys picta bellii]	XP_005292410	1.94859e-40	49	312
CDS_1963_transcript_2456	789	gi|646722895|gb|KDR23720.1|C3 and PZP-like alpha-2-macroglobulin domain-containing protein 8 [Zootermopsis nevadensis]	KDR23720	3.74492e-108	77	257
CDS_1964_transcript_2456	903	gi|646722895|gb|KDR23720.1|C3 and PZP-like alpha-2-macroglobulin domain-containing protein 8 [Zootermopsis nevadensis]	KDR23720	2.8615e-107	77	257
CDS_1965_transcript_2457	2151	gi|646715166|gb|KDR18870.1|hypothetical protein L798_07317 [Zootermopsis nevadensis]	KDR18870	0	78	605
CDS_1966_transcript_2458	1242	gi|646710799|gb|KDR16217.1|Epsilon-sarcoglycan [Zootermopsis nevadensis]	KDR16217	4.76105e-98	64	394
CDS_1967_transcript_2459	1041	gi|646710799|gb|KDR16217.1|Epsilon-sarcoglycan [Zootermopsis nevadensis]	KDR16217	6.22331e-77	67	302
CDS_1968_transcript_2460	1242	gi|646710799|gb|KDR16217.1|Epsilon-sarcoglycan [Zootermopsis nevadensis]	KDR16217	4.76105e-98	64	394
CDS_1969_transcript_2461	1242	gi|646710799|gb|KDR16217.1|Epsilon-sarcoglycan [Zootermopsis nevadensis]	KDR16217	4.76105e-98	64	394
CDS_1970_transcript_2462	537	gi|657406181|emb|CDO39386.1|phosphoglycerate dehydrogenase, partial [Blattella germanica]	CDO39386	6.70885e-88	88	169
CDS_1971_transcript_2462	345	gi|242004086|ref|XP_002422968.1|D-3-phosphoglycerate dehydrogenase, putative [Pediculus humanus corporis] >gi|212505884|gb|EEB10230.1| D-3-phosphoglycerate dehydrogenase, putative [Pediculus humanus corporis]	XP_002422968	5.76305e-52	84	115
CDS_1972_transcript_2463	831	gi|646713607|gb|KDR17898.1|D-3-phosphoglycerate dehydrogenase [Zootermopsis nevadensis]	KDR17898	4.58568e-149	87	277
CDS_1973_transcript_2464	336	gi|195480291|ref|XP_002101212.1|uncharacterized protein Dyak_GE15749 [Drosophila yakuba] >gi|194188736|gb|EDX02320.1| uncharacterized protein Dyak_GE15749 [Drosophila yakuba]	XP_002101212	5.22387e-50	96	85
CDS_1974_transcript_2464	420	gi|646698025|gb|KDR09401.1|40S ribosomal protein S14 [Zootermopsis nevadensis]	KDR09401	5.17165e-26	53	140
CDS_1975_transcript_2465	387	gi|646698025|gb|KDR09401.1|40S ribosomal protein S14 [Zootermopsis nevadensis]	KDR09401	2.12096e-65	99	117
CDS_1976_transcript_2466	456	gi|646698025|gb|KDR09401.1|40S ribosomal protein S14 [Zootermopsis nevadensis]	KDR09401	8.7063e-74	98	140
CDS_1977_transcript_2466	336	gi|195480291|ref|XP_002101212.1|uncharacterized protein Dyak_GE15749 [Drosophila yakuba] >gi|194188736|gb|EDX02320.1| uncharacterized protein Dyak_GE15749 [Drosophila yakuba]	XP_002101212	5.22387e-50	96	85
CDS_1978_transcript_2467	927	gi|952520341|gb|KRT80754.1|ribosomal protein, partial [Oryctes borbonicus]	KRT80754	1.16988e-160	86	284
CDS_1979_transcript_2470	3999	gi|808116441|ref|XP_012175667.1|PREDICTED: LOW QUALITY PROTEIN: kinesin-like protein KIF20A [Bombus terrestris]	XP_012175667	2.12227e-126	56	800
CDS_1980_transcript_2471	807	gi|939244776|ref|XP_014241740.1|PREDICTED: protein takeout [Cimex lectularius]	XP_014241740	4.10765e-74	65	229
CDS_1981_transcript_2472	1530	gi|752893522|ref|XP_011264904.1|PREDICTED: lamin Dm0-like isoform X1 [Camponotus floridanus]	XP_011264904	2.76612e-167	69	516
CDS_1982_transcript_2472	2172	gi|646699713|gb|KDR10211.1|ATP-dependent RNA helicase SUV3-like protein, mitochondrial [Zootermopsis nevadensis]	KDR10211	0	65	712
CDS_1983_transcript_2473	1917	gi|557771734|ref|XP_005185526.1|PREDICTED: ATP-dependent RNA helicase SUV3 homolog, mitochondrial [Musca domestica]	XP_005185526	0	69	646
CDS_1984_transcript_2473	1530	gi|752893522|ref|XP_011264904.1|PREDICTED: lamin Dm0-like isoform X1 [Camponotus floridanus]	XP_011264904	2.76612e-167	69	516
CDS_1985_transcript_2474	1185	gi|826413519|ref|XP_012521400.1|PREDICTED: probable pyruvate dehydrogenase E1 component subunit alpha, mitochondrial isoform X2 [Monomorium pharaonis]	XP_012521400	0	85	393
CDS_1986_transcript_2474	1068	gi|646715746|gb|KDR19250.1|Tight junction protein ZO-1 [Zootermopsis nevadensis]	KDR19250	6.40668e-44	56	378
CDS_1987_transcript_2475	1620	gi|646715746|gb|KDR19250.1|Tight junction protein ZO-1 [Zootermopsis nevadensis]	KDR19250	2.52667e-88	56	572
CDS_1988_transcript_2475	1185	gi|826413519|ref|XP_012521400.1|PREDICTED: probable pyruvate dehydrogenase E1 component subunit alpha, mitochondrial isoform X2 [Monomorium pharaonis]	XP_012521400	0	85	393
CDS_1989_transcript_2477	1185	gi|826413519|ref|XP_012521400.1|PREDICTED: probable pyruvate dehydrogenase E1 component subunit alpha, mitochondrial isoform X2 [Monomorium pharaonis]	XP_012521400	0	85	393
CDS_1990_transcript_2477	1620	gi|646715746|gb|KDR19250.1|Tight junction protein ZO-1 [Zootermopsis nevadensis]	KDR19250	2.52667e-88	56	572
CDS_1991_transcript_2478	1257	gi|646711004|gb|KDR16354.1|putative pyruvate dehydrogenase E1 component subunit alpha, mitochondrial [Zootermopsis nevadensis]	KDR16354	0	85	419
CDS_1992_transcript_2478	1620	gi|646715746|gb|KDR19250.1|Tight junction protein ZO-1 [Zootermopsis nevadensis]	KDR19250	2.52667e-88	56	572
CDS_1993_transcript_2479	1236	gi|646711004|gb|KDR16354.1|putative pyruvate dehydrogenase E1 component subunit alpha, mitochondrial [Zootermopsis nevadensis]	KDR16354	0	83	419
CDS_1994_transcript_2479	1620	gi|646715746|gb|KDR19250.1|Tight junction protein ZO-1 [Zootermopsis nevadensis]	KDR19250	2.52667e-88	56	572
CDS_1995_transcript_2480	1185	gi|826413519|ref|XP_012521400.1|PREDICTED: probable pyruvate dehydrogenase E1 component subunit alpha, mitochondrial isoform X2 [Monomorium pharaonis]	XP_012521400	0	85	393
CDS_1996_transcript_2480	1620	gi|646715746|gb|KDR19250.1|Tight junction protein ZO-1 [Zootermopsis nevadensis]	KDR19250	2.52667e-88	56	572
CDS_1997_transcript_2481	1302	gi|970899295|ref|XP_015115295.1|PREDICTED: venom carboxylesterase-6-like isoform X2 [Diachasma alloeum]	XP_015115295	1.64887e-106	60	418
CDS_1998_transcript_2486	696	gi|313122765|ref|YP_004035879.1|triple gene block 1 [Cowpea mild mottle virus] >gi|312233879|gb|ADQ54108.1| triple gene block 1 [Cowpea mild mottle virus]	YP_004035879	1.87376e-81	73	230
CDS_1999_transcript_2492	366	gi|313122764|ref|YP_004035878.1|RNA-dependent RNA polymerase [Cowpea mild mottle virus] >gi|312233878|gb|ADQ54107.1| RNA-dependent RNA polymerase [Cowpea mild mottle virus]	YP_004035878	6.5759e-67	94	118
[truncated: 25,837 more rows]
