# Supplementary material for: RNA sequencing, selection of reference genes and demonstration of feeding RNAi in Thrips tabaci (Lind.) (Thysanoptera: Thripidae)
Source: BMC Mol Biol. 2019 Feb 18;20:6. doi: 10.1186/s12867-019-0123-1 (PMC6380046; doi:10.1186/s12867-019-0123-1)
Supplement: Supplementary file 2 — Additional file 2. Gene ontology. [file 12867_2019_123_MOESM2_ESM.xls]

## Sheet: Biological Process
Sequence name	GO biological process
CDS_9871_transcript_9047	'de novo' AMP biosynthetic process;
CDS_9872_transcript_9048	'de novo' AMP biosynthetic process;
CDS_2908_transcript_3242	'de novo' IMP biosynthetic process;
CDS_2909_transcript_3243	'de novo' IMP biosynthetic process;
CDS_2910_transcript_3244	'de novo' IMP biosynthetic process;
CDS_2911_transcript_3245	'de novo' IMP biosynthetic process;
CDS_2912_transcript_3246	'de novo' IMP biosynthetic process;
CDS_2913_transcript_3248	'de novo' IMP biosynthetic process;
CDS_2914_transcript_3249	'de novo' IMP biosynthetic process;
CDS_5445_transcript_5360	'de novo' IMP biosynthetic process;
CDS_5446_transcript_5361	'de novo' IMP biosynthetic process;
CDS_5452_transcript_5365	'de novo' IMP biosynthetic process;
CDS_9025_transcript_8323	'de novo' IMP biosynthetic process;
CDS_9026_transcript_8324	'de novo' IMP biosynthetic process;
CDS_9027_transcript_8325	'de novo' IMP biosynthetic process;
CDS_9028_transcript_8326	'de novo' IMP biosynthetic process;
CDS_9029_transcript_8327	'de novo' IMP biosynthetic process;
CDS_4579_transcript_4594	'de novo' IMP biosynthetic process; purine nucleobase biosynthetic process;
CDS_9532_transcript_8767	'de novo' IMP biosynthetic process; purine nucleobase biosynthetic process; nucleoside metabolic process;
CDS_9534_transcript_8768	'de novo' IMP biosynthetic process; purine nucleobase biosynthetic process; nucleoside metabolic process;
CDS_22691_transcript_22559	'de novo' pyrimidine nucleobase biosynthetic process; glutamine metabolic process;
CDS_5010_transcript_4961	'de novo' pyrimidine nucleobase biosynthetic process; pyrimidine nucleotide biosynthetic process; nucleotide phosphorylation;
CDS_25557_transcript_28335	'de novo' pyrimidine nucleobase biosynthetic process; pyrimidine nucleotide biosynthetic process; nucleotide phosphorylation;
CDS_19742_transcript_18663	[2Fe-2S] cluster assembly;
CDS_19745_transcript_18665	[2Fe-2S] cluster assembly;
CDS_23066_transcript_23182	acetyl-CoA biosynthetic process from acetate;
CDS_1991_transcript_2478	acetyl-CoA biosynthetic process from pyruvate; oxidation-reduction process;
CDS_1993_transcript_2479	acetyl-CoA biosynthetic process from pyruvate; oxidation-reduction process;
CDS_24335_transcript_25563	acetyl-CoA biosynthetic process from pyruvate; oxidation-reduction process;
CDS_26601_transcript_31192	acetyl-CoA biosynthetic process from pyruvate; oxidation-reduction process;
CDS_7325_transcript_6869	acetyl-CoA metabolic process;
CDS_7326_transcript_6870	acetyl-CoA metabolic process;
CDS_7327_transcript_6871	acetyl-CoA metabolic process;
CDS_23587_transcript_24076	acetyl-CoA metabolic process;
CDS_25216_transcript_27529	acetylcholine catabolic process in synaptic cleft;
CDS_213_transcript_850	actin cytoskeleton organization;
CDS_11932_transcript_10865	actin cytoskeleton organization;
CDS_11934_transcript_10866	actin cytoskeleton organization;
CDS_23659_transcript_24200	actin cytoskeleton organization;
CDS_10322_transcript_9425	actin cytoskeleton organization; actin filament severing;
CDS_10324_transcript_9427	actin cytoskeleton organization; actin filament severing;
CDS_6417_transcript_6150	actin cytoskeleton organization; barbed-end actin filament capping;
CDS_11165_transcript_10142	actin filament bundle assembly; actin crosslink formation;
CDS_273_transcript_915	actin filament depolymerization;
CDS_11540_transcript_10523	actin filament depolymerization;
CDS_25754_transcript_28792	actin filament depolymerization;
CDS_16866_transcript_15522	actin filament organization;
CDS_16867_transcript_15522	actin filament organization;
CDS_17381_transcript_16056	actin filament organization; cell adhesion; cell migration;
CDS_16550_transcript_15194	actin filament organization; cell cycle;
CDS_17898_transcript_16554	activation of NF-kappaB-inducing kinase activity; positive regulation of JNK cascade;
CDS_17899_transcript_16555	activation of NF-kappaB-inducing kinase activity; positive regulation of JNK cascade;
CDS_17900_transcript_16556	activation of NF-kappaB-inducing kinase activity; positive regulation of JNK cascade;
CDS_17901_transcript_16557	activation of NF-kappaB-inducing kinase activity; positive regulation of JNK cascade;
CDS_13494_transcript_12328	actomyosin structure organization;
CDS_24473_transcript_25853	actomyosin structure organization;
CDS_10332_transcript_9436	adenylate cyclase-modulating G-protein coupled receptor signaling pathway;
CDS_10333_transcript_9437	adenylate cyclase-modulating G-protein coupled receptor signaling pathway;
CDS_15376_transcript_14100	adenylate cyclase-modulating G-protein coupled receptor signaling pathway;
CDS_15377_transcript_14101	adenylate cyclase-modulating G-protein coupled receptor signaling pathway;
CDS_15379_transcript_14102	adenylate cyclase-modulating G-protein coupled receptor signaling pathway;
CDS_15382_transcript_14103	adenylate cyclase-modulating G-protein coupled receptor signaling pathway;
CDS_21932_transcript_21432	ADP biosynthetic process; AMP metabolic process; ATP metabolic process; nucleotide phosphorylation;
CDS_20840_transcript_19889	amino acid transmembrane transport;
CDS_20841_transcript_19889	amino acid transmembrane transport;
CDS_7444_transcript_6980	anion transport;
CDS_3869_transcript_4043	anion transport; transmembrane transport; regulation of anion transmembrane transport;
CDS_3870_transcript_4044	anion transport; transmembrane transport; regulation of anion transmembrane transport;
CDS_3871_transcript_4045	anion transport; transmembrane transport; regulation of anion transmembrane transport;
CDS_15964_transcript_14629	anion transport; transmembrane transport; regulation of anion transmembrane transport;
CDS_15965_transcript_14630	anion transport; transmembrane transport; regulation of anion transmembrane transport;
CDS_15966_transcript_14631	anion transport; transmembrane transport; regulation of anion transmembrane transport;
CDS_982_transcript_1566	apoptotic process;
CDS_22319_transcript_21959	apoptotic process;
CDS_24791_transcript_26507	apoptotic process;
CDS_12844_transcript_11663	apoptotic process; regulation of JNK cascade;
CDS_22406_transcript_22115	arginine catabolic process to proline via ornithine; arginine catabolic process to glutamate;
CDS_23737_transcript_24335	arginyl-tRNA aminoacylation;
CDS_10868_transcript_9896	aromatic amino acid family metabolic process;
CDS_12909_transcript_11732	aromatic amino acid family metabolic process;
CDS_12910_transcript_11733	aromatic amino acid family metabolic process;
CDS_12911_transcript_11734	aromatic amino acid family metabolic process;
CDS_15701_transcript_14390	aromatic amino acid family metabolic process;
CDS_15703_transcript_14390	aromatic amino acid family metabolic process;
CDS_11561_transcript_10539	aromatic amino acid family metabolic process; oxidation-reduction process;
CDS_11562_transcript_10539	aromatic amino acid family metabolic process; oxidation-reduction process;
CDS_11565_transcript_10543	aromatic amino acid family metabolic process; oxidation-reduction process;
CDS_11567_transcript_10543	aromatic amino acid family metabolic process; oxidation-reduction process;
CDS_27303_transcript_33591	aromatic amino acid family metabolic process; serotonin biosynthetic process; oxidation-reduction process;
CDS_10782_transcript_9817	Arp2/3 complex-mediated actin nucleation;
CDS_11434_transcript_10394	Arp2/3 complex-mediated actin nucleation;
CDS_12893_transcript_11707	Arp2/3 complex-mediated actin nucleation;
CDS_13176_transcript_12020	Arp2/3 complex-mediated actin nucleation;
CDS_13958_transcript_12750	Arp2/3 complex-mediated actin nucleation;
CDS_13960_transcript_12751	Arp2/3 complex-mediated actin nucleation;
CDS_13961_transcript_12752	Arp2/3 complex-mediated actin nucleation;
CDS_13962_transcript_12752	Arp2/3 complex-mediated actin nucleation;
CDS_15809_transcript_14481	Arp2/3 complex-mediated actin nucleation;
CDS_16503_transcript_15142	Arp2/3 complex-mediated actin nucleation;
CDS_17489_transcript_16154	Arp2/3 complex-mediated actin nucleation;
CDS_4156_transcript_4232	asparagine biosynthetic process;
CDS_4157_transcript_4233	asparagine biosynthetic process;
CDS_26481_transcript_30807	asparagine biosynthetic process;
CDS_27674_transcript_35234	asparagine biosynthetic process;
CDS_6575_transcript_6267	asparaginyl-tRNA aminoacylation;
CDS_6576_transcript_6269	asparaginyl-tRNA aminoacylation;
CDS_2434_transcript_2887	ATP hydrolysis coupled proton transport;
CDS_2436_transcript_2888	ATP hydrolysis coupled proton transport;
CDS_2437_transcript_2889	ATP hydrolysis coupled proton transport;
CDS_2440_transcript_2891	ATP hydrolysis coupled proton transport;
CDS_3837_transcript_4012	ATP hydrolysis coupled proton transport;
CDS_3841_transcript_4013	ATP hydrolysis coupled proton transport;
CDS_3845_transcript_4014	ATP hydrolysis coupled proton transport;
CDS_7064_transcript_6651	ATP hydrolysis coupled proton transport;
CDS_9409_transcript_8683	ATP hydrolysis coupled proton transport;
CDS_9544_transcript_8774	ATP hydrolysis coupled proton transport;
CDS_9719_transcript_8950	ATP hydrolysis coupled proton transport;
CDS_9906_transcript_9079	ATP hydrolysis coupled proton transport;
CDS_9908_transcript_9080	ATP hydrolysis coupled proton transport;
CDS_9909_transcript_9081	ATP hydrolysis coupled proton transport;
CDS_11755_transcript_10703	ATP hydrolysis coupled proton transport;
CDS_11761_transcript_10705	ATP hydrolysis coupled proton transport;
CDS_11770_transcript_10710	ATP hydrolysis coupled proton transport;
CDS_21689_transcript_21062	ATP hydrolysis coupled proton transport;
CDS_23688_transcript_24255	ATP hydrolysis coupled proton transport;
CDS_24220_transcript_25314	ATP hydrolysis coupled proton transport;
CDS_24575_transcript_26066	ATP hydrolysis coupled proton transport;
CDS_24753_transcript_26433	ATP hydrolysis coupled proton transport;
CDS_25068_transcript_27194	ATP hydrolysis coupled proton transport;
CDS_25096_transcript_27250	ATP hydrolysis coupled proton transport;
CDS_1878_transcript_2393	ATP hydrolysis coupled proton transport; ATP metabolic process;
CDS_1883_transcript_2394	ATP hydrolysis coupled proton transport; ATP metabolic process;
CDS_1886_transcript_2395	ATP hydrolysis coupled proton transport; ATP metabolic process;
CDS_1889_transcript_2396	ATP hydrolysis coupled proton transport; ATP metabolic process;
CDS_1893_transcript_2398	ATP hydrolysis coupled proton transport; ATP metabolic process;
CDS_17059_transcript_15693	ATP hydrolysis coupled proton transport; ATP metabolic process;
CDS_17060_transcript_15694	ATP hydrolysis coupled proton transport; ATP metabolic process;
CDS_17061_transcript_15697	ATP hydrolysis coupled proton transport; ATP metabolic process;
CDS_17062_transcript_15698	ATP hydrolysis coupled proton transport; ATP metabolic process;
CDS_27627_transcript_34994	ATP hydrolysis coupled proton transport; ATP metabolic process;
CDS_1688_transcript_2215	ATP synthesis coupled proton transport;
CDS_1692_transcript_2216	ATP synthesis coupled proton transport;
CDS_6755_transcript_6410	ATP synthesis coupled proton transport;
CDS_6756_transcript_6411	ATP synthesis coupled proton transport;
CDS_11759_transcript_10704	ATP synthesis coupled proton transport;
CDS_17405_transcript_16074	ATP synthesis coupled proton transport;
CDS_17406_transcript_16075	ATP synthesis coupled proton transport;
CDS_17407_transcript_16076	ATP synthesis coupled proton transport;
CDS_17408_transcript_16077	ATP synthesis coupled proton transport;
CDS_21698_transcript_21080	ATP synthesis coupled proton transport;
CDS_21699_transcript_21081	ATP synthesis coupled proton transport;
CDS_21700_transcript_21082	ATP synthesis coupled proton transport;
CDS_24258_transcript_25397	ATP synthesis coupled proton transport;
CDS_24259_transcript_25398	ATP synthesis coupled proton transport;
CDS_1684_transcript_2212	ATP synthesis coupled proton transport; ATP hydrolysis coupled proton transport;
CDS_1685_transcript_2213	ATP synthesis coupled proton transport; ATP hydrolysis coupled proton transport;
CDS_1686_transcript_2214	ATP synthesis coupled proton transport; ATP hydrolysis coupled proton transport;
CDS_1687_transcript_2215	ATP synthesis coupled proton transport; ATP hydrolysis coupled proton transport;
CDS_1689_transcript_2215	ATP synthesis coupled proton transport; ATP hydrolysis coupled proton transport;
CDS_1691_transcript_2216	ATP synthesis coupled proton transport; ATP hydrolysis coupled proton transport;
CDS_1693_transcript_2216	ATP synthesis coupled proton transport; ATP hydrolysis coupled proton transport;
CDS_1695_transcript_2218	ATP synthesis coupled proton transport; ATP hydrolysis coupled proton transport;
CDS_1696_transcript_2219	ATP synthesis coupled proton transport; ATP hydrolysis coupled proton transport;
CDS_3839_transcript_4012	ATP synthesis coupled proton transport; ATP hydrolysis coupled proton transport;
CDS_3840_transcript_4013	ATP synthesis coupled proton transport; ATP hydrolysis coupled proton transport;
CDS_3844_transcript_4014	ATP synthesis coupled proton transport; ATP hydrolysis coupled proton transport;
CDS_24997_transcript_27026	ATP synthesis coupled proton transport; ATP hydrolysis coupled proton transport;
CDS_26746_transcript_31671	ATP synthesis coupled proton transport; ATP hydrolysis coupled proton transport;
CDS_17075_transcript_15716	autophagosome assembly;
CDS_1132_transcript_1698	autophagy;
CDS_11550_transcript_10532	autophagy;
CDS_11551_transcript_10533	autophagy;
CDS_14943_transcript_13648	autophagy;
CDS_14945_transcript_13649	autophagy;
CDS_14948_transcript_13650	autophagy;
CDS_14949_transcript_13651	autophagy;
CDS_14950_transcript_13652	autophagy;
CDS_19503_transcript_18376	autophagy;
CDS_11249_transcript_10208	autophagy; protein transport;
CDS_11252_transcript_10209	autophagy; protein transport;
CDS_11253_transcript_10210	autophagy; protein transport;
CDS_21084_transcript_20180	base-excision repair, AP site formation; nucleic acid phosphodiester bond hydrolysis;
CDS_5834_transcript_5704	base-excision repair;
CDS_5843_transcript_5707	base-excision repair;
CDS_5844_transcript_5708	base-excision repair;
CDS_5849_transcript_5709	base-excision repair;
CDS_5851_transcript_5711	base-excision repair;
CDS_5854_transcript_5713	base-excision repair;
CDS_21170_transcript_20315	base-excision repair;
CDS_4920_transcript_4876	base-excision repair; DNA replication, removal of RNA primer; nucleic acid phosphodiester bond hydrolysis;
CDS_20281_transcript_19234	base-excision repair; DNA replication, removal of RNA primer; nucleic acid phosphodiester bond hydrolysis;
CDS_5214_transcript_5151	biological regulation;
CDS_9696_transcript_8930	biological regulation;
CDS_9697_transcript_8931	biological regulation;
CDS_9699_transcript_8933	biological regulation;
CDS_12369_transcript_11245	biological regulation;
CDS_12370_transcript_11245	biological regulation;
CDS_12371_transcript_11246	biological regulation;
CDS_12497_transcript_11351	biological regulation;
CDS_12499_transcript_11352	biological regulation;
CDS_13091_transcript_11921	biological regulation;
CDS_13092_transcript_11922	biological regulation;
CDS_15371_transcript_14097	biological regulation;
CDS_15993_transcript_14668	biological regulation;
CDS_18259_transcript_16936	biological regulation;
CDS_18679_transcript_17414	biological regulation;
CDS_19509_transcript_18382	biological regulation;
CDS_19511_transcript_18383	biological regulation;
CDS_19514_transcript_18384	biological regulation;
CDS_20555_transcript_19549	biological regulation;
CDS_20556_transcript_19550	biological regulation;
CDS_20557_transcript_19551	biological regulation;
CDS_20558_transcript_19552	biological regulation;
CDS_21018_transcript_20096	biological regulation;
CDS_21019_transcript_20097	biological regulation;
CDS_24061_transcript_24990	biological regulation;
CDS_4780_transcript_4766	biosynthetic process;
CDS_4783_transcript_4767	biosynthetic process;
CDS_4798_transcript_4774	biosynthetic process;
CDS_6834_transcript_6467	biosynthetic process;
CDS_6835_transcript_6468	biosynthetic process;
CDS_6836_transcript_6469	biosynthetic process;
CDS_7964_transcript_7452	biosynthetic process;
CDS_10276_transcript_9399	biosynthetic process;
CDS_10662_transcript_9702	biosynthetic process;
CDS_10663_transcript_9703	biosynthetic process;
CDS_10664_transcript_9704	biosynthetic process;
CDS_10665_transcript_9705	biosynthetic process;
CDS_10666_transcript_9706	biosynthetic process;
CDS_17811_transcript_16485	biosynthetic process;
CDS_17812_transcript_16486	biosynthetic process;
CDS_17813_transcript_16487	biosynthetic process;
CDS_1789_transcript_2320	calcium ion transmembrane transport;
CDS_1792_transcript_2321	calcium ion transmembrane transport;
CDS_1793_transcript_2322	calcium ion transmembrane transport;
CDS_1798_transcript_2324	calcium ion transmembrane transport;
CDS_1804_transcript_2327	calcium ion transmembrane transport;
CDS_1806_transcript_2329	calcium ion transmembrane transport;
CDS_13155_transcript_11994	calcium ion transmembrane transport;
CDS_13156_transcript_11996	calcium ion transmembrane transport;
CDS_13157_transcript_11997	calcium ion transmembrane transport;
CDS_13158_transcript_11998	calcium ion transmembrane transport;
CDS_13159_transcript_11999	calcium ion transmembrane transport;
CDS_26288_transcript_30267	calcium ion transmembrane transport;
CDS_27487_transcript_34333	calcium ion transmembrane transport;
CDS_24645_transcript_26222	calcium ion transport; cell communication; sodium ion transmembrane transport;
CDS_21071_transcript_20161	calcium ion transport; sodium ion transmembrane transport;
CDS_18107_transcript_16785	cAMP biosynthetic process; intracellular signal transduction;
CDS_26582_transcript_31134	cAMP biosynthetic process; intracellular signal transduction;
CDS_26999_transcript_32507	cAMP biosynthetic process; intracellular signal transduction;
CDS_27035_transcript_32634	cAMP biosynthetic process; intracellular signal transduction;
CDS_21224_transcript_20393	carbohydrate biosynthetic process;
CDS_3269_transcript_3519	carbohydrate metabolic process;
CDS_3270_transcript_3519	carbohydrate metabolic process;
CDS_3272_transcript_3520	carbohydrate metabolic process;
CDS_3274_transcript_3520	carbohydrate metabolic process;
CDS_3276_transcript_3521	carbohydrate metabolic process;
CDS_3277_transcript_3521	carbohydrate metabolic process;
CDS_4357_transcript_4397	carbohydrate metabolic process;
CDS_4358_transcript_4398	carbohydrate metabolic process;
CDS_11231_transcript_10193	carbohydrate metabolic process;
CDS_13920_transcript_12703	carbohydrate metabolic process;
CDS_13921_transcript_12703	carbohydrate metabolic process;
CDS_15535_transcript_14258	carbohydrate metabolic process;
CDS_17744_transcript_16412	carbohydrate metabolic process;
CDS_18942_transcript_17765	carbohydrate metabolic process;
CDS_18943_transcript_17766	carbohydrate metabolic process;
CDS_18944_transcript_17767	carbohydrate metabolic process;
CDS_18945_transcript_17768	carbohydrate metabolic process;
CDS_18946_transcript_17769	carbohydrate metabolic process;
CDS_18947_transcript_17770	carbohydrate metabolic process;
CDS_19449_transcript_18341	carbohydrate metabolic process;
CDS_20669_transcript_19672	carbohydrate metabolic process;
CDS_25230_transcript_27558	carbohydrate metabolic process;
CDS_25358_transcript_27880	carbohydrate metabolic process;
CDS_25779_transcript_28882	carbohydrate metabolic process;
CDS_25973_transcript_29430	carbohydrate metabolic process;
CDS_26104_transcript_29736	carbohydrate metabolic process;
CDS_26400_transcript_30563	carbohydrate metabolic process;
CDS_27401_transcript_33972	carbohydrate metabolic process;
CDS_27624_transcript_34977	carbohydrate metabolic process;
CDS_10683_transcript_9724	carbohydrate metabolic process; carbohydrate derivative biosynthetic process;
CDS_22497_transcript_22275	carbohydrate metabolic process; cell wall organization;
CDS_22498_transcript_22276	carbohydrate metabolic process; cell wall organization;
CDS_22499_transcript_22277	carbohydrate metabolic process; cell wall organization;
CDS_22500_transcript_22278	carbohydrate metabolic process; cell wall organization;
CDS_22501_transcript_22279	carbohydrate metabolic process; cell wall organization;
CDS_22502_transcript_22280	carbohydrate metabolic process; cell wall organization;
CDS_22503_transcript_22281	carbohydrate metabolic process; cell wall organization;
CDS_16234_transcript_14889	carbohydrate metabolic process; chitin catabolic process;
CDS_25989_transcript_29472	carbohydrate metabolic process; chitin catabolic process;
CDS_26231_transcript_30094	carbohydrate metabolic process; chitin catabolic process;
CDS_26987_transcript_32486	carbohydrate metabolic process; chitin catabolic process;
CDS_27147_transcript_32997	carbohydrate metabolic process; chitin catabolic process;
CDS_4109_transcript_4203	carbohydrate metabolic process; chitin metabolic process;
CDS_18327_transcript_16986	carbohydrate metabolic process; chitin metabolic process;
CDS_24207_transcript_25287	carbohydrate metabolic process; chitin metabolic process;
CDS_9604_transcript_8841	carbohydrate metabolic process; dephosphorylation;
CDS_3936_transcript_4086	carbohydrate metabolic process; glycerol-3-phosphate metabolic process; phosphorylation;
CDS_3937_transcript_4087	carbohydrate metabolic process; glycerol-3-phosphate metabolic process; phosphorylation;
CDS_3938_transcript_4088	carbohydrate metabolic process; glycerol-3-phosphate metabolic process; phosphorylation;
CDS_16518_transcript_15157	carbohydrate metabolic process; glycerol-3-phosphate metabolic process; phosphorylation;
CDS_16519_transcript_15158	carbohydrate metabolic process; glycerol-3-phosphate metabolic process; phosphorylation;
CDS_25900_transcript_29219	carbohydrate metabolic process; glycerol-3-phosphate metabolic process; phosphorylation;
CDS_27731_transcript_35550	carbohydrate metabolic process; glycosyl compound metabolic process;
CDS_2050_transcript_2504	carbohydrate metabolic process; pentose-phosphate shunt;
CDS_25126_transcript_27332	carbohydrate metabolic process; pentose-phosphate shunt;
CDS_25832_transcript_29013	carbohydrate metabolic process; phosphorylation;
CDS_5128_transcript_5064	carbohydrate metabolic process; tricarboxylic acid cycle; malate metabolic process;
CDS_5129_transcript_5065	carbohydrate metabolic process; tricarboxylic acid cycle; malate metabolic process;
CDS_19774_transcript_18695	carbohydrate metabolic process; tricarboxylic acid cycle; malate metabolic process;
CDS_63_transcript_154	carbohydrate transport; proton transport;
CDS_133_transcript_532	carbohydrate transport; proton transport;
CDS_2579_transcript_2977	carbohydrate transport; transmembrane transport;
CDS_2580_transcript_2978	carbohydrate transport; transmembrane transport;
CDS_2581_transcript_2979	carbohydrate transport; transmembrane transport;
CDS_2582_transcript_2980	carbohydrate transport; transmembrane transport;
CDS_2583_transcript_2981	carbohydrate transport; transmembrane transport;
CDS_2584_transcript_2982	carbohydrate transport; transmembrane transport;
CDS_18827_transcript_17584	carbohydrate transport; transmembrane transport;
CDS_25866_transcript_29105	carbohydrate transport; transmembrane transport;
CDS_25867_transcript_29106	carbohydrate transport; transmembrane transport;
CDS_22480_transcript_22231	carboxylic acid metabolic process;
CDS_24401_transcript_25708	carboxylic acid metabolic process;
CDS_26763_transcript_31720	carboxylic acid metabolic process;
CDS_6908_transcript_6538	cation transmembrane transport;
CDS_6909_transcript_6539	cation transmembrane transport;
CDS_6910_transcript_6540	cation transmembrane transport;
CDS_6912_transcript_6542	cation transmembrane transport;
CDS_7554_transcript_7057	cation transmembrane transport;
CDS_7555_transcript_7057	cation transmembrane transport;
CDS_7559_transcript_7061	cation transmembrane transport;
CDS_7560_transcript_7061	cation transmembrane transport;
CDS_10717_transcript_9762	cation transmembrane transport;
CDS_12681_transcript_11517	cation transmembrane transport;
CDS_12682_transcript_11518	cation transmembrane transport;
CDS_12683_transcript_11519	cation transmembrane transport;
CDS_12684_transcript_11524	cation transmembrane transport;
CDS_12685_transcript_11525	cation transmembrane transport;
CDS_13727_transcript_12531	cation transmembrane transport;
CDS_13728_transcript_12532	cation transmembrane transport;
CDS_13729_transcript_12533	cation transmembrane transport;
CDS_15448_transcript_14164	cation transmembrane transport;
CDS_15449_transcript_14165	cation transmembrane transport;
CDS_15450_transcript_14166	cation transmembrane transport;
CDS_24972_transcript_26951	cation transmembrane transport;
CDS_24973_transcript_26951	cation transmembrane transport;
CDS_25892_transcript_29191	cation transmembrane transport;
CDS_25893_transcript_29191	cation transmembrane transport;
CDS_14990_transcript_13692	cation transport;
CDS_14991_transcript_13693	cation transport;
CDS_19738_transcript_18654	cation transport; transmembrane transport;
CDS_19003_transcript_17833	CDP-diacylglycerol biosynthetic process;
CDS_19004_transcript_17834	CDP-diacylglycerol biosynthetic process;
CDS_19005_transcript_17835	CDP-diacylglycerol biosynthetic process;
CDS_8816_transcript_8167	cell adhesion;
CDS_10294_transcript_9409	cell adhesion;
CDS_15330_transcript_14046	cell adhesion;
CDS_17130_transcript_15796	cell adhesion;
CDS_17132_transcript_15797	cell adhesion;
CDS_17134_transcript_15798	cell adhesion;
CDS_17137_transcript_15799	cell adhesion;
CDS_17139_transcript_15800	cell adhesion;
CDS_23544_transcript_23988	cell adhesion;
CDS_23557_transcript_24017	cell adhesion;
CDS_3565_transcript_3763	cell adhesion; actin cytoskeleton reorganization;
CDS_25267_transcript_27627	cell adhesion; actin cytoskeleton reorganization;
CDS_12854_transcript_11673	cell adhesion; integrin-mediated signaling pathway;
CDS_12856_transcript_11674	cell adhesion; integrin-mediated signaling pathway;
CDS_12860_transcript_11676	cell adhesion; integrin-mediated signaling pathway;
CDS_12861_transcript_11677	cell adhesion; integrin-mediated signaling pathway;
CDS_24738_transcript_26408	cell adhesion; peptidyl-tyrosine phosphorylation; regulation of cell adhesion; regulation of cell migration; regulation of embryonic development;
CDS_24739_transcript_26408	cell adhesion; regulation of cell adhesion; regulation of cell migration; regulation of embryonic development;
CDS_18558_transcript_17265	cell cycle arrest;
CDS_26800_transcript_31820	cell cycle arrest;
CDS_16750_transcript_15415	cell cycle arrest; peptidyl-tyrosine dephosphorylation;
CDS_16751_transcript_15415	cell cycle arrest; peptidyl-tyrosine dephosphorylation;
CDS_23521_transcript_23935	cell cycle; cell division;
CDS_18170_transcript_16856	cell cycle; phosphorylation;
CDS_18874_transcript_17639	cell division;
CDS_26128_transcript_29806	cell motility;
CDS_265_transcript_907	cell redox homeostasis;
CDS_267_transcript_909	cell redox homeostasis;
CDS_269_transcript_911	cell redox homeostasis;
CDS_270_transcript_912	cell redox homeostasis;
CDS_272_transcript_914	cell redox homeostasis;
CDS_4402_transcript_4434	cell redox homeostasis;
CDS_4403_transcript_4435	cell redox homeostasis;
CDS_7753_transcript_7255	cell redox homeostasis;
CDS_7754_transcript_7256	cell redox homeostasis;
CDS_7755_transcript_7257	cell redox homeostasis;
CDS_7756_transcript_7258	cell redox homeostasis;
CDS_7757_transcript_7259	cell redox homeostasis;
CDS_7760_transcript_7261	cell redox homeostasis;
CDS_9392_transcript_8664	cell redox homeostasis;
CDS_13065_transcript_11905	cell redox homeostasis;
CDS_13066_transcript_11906	cell redox homeostasis;
CDS_13068_transcript_11907	cell redox homeostasis;
CDS_13071_transcript_11908	cell redox homeostasis;
CDS_13073_transcript_11909	cell redox homeostasis;
CDS_13075_transcript_11910	cell redox homeostasis;
CDS_13077_transcript_11911	cell redox homeostasis;
CDS_13079_transcript_11912	cell redox homeostasis;
CDS_13082_transcript_11913	cell redox homeostasis;
CDS_17498_transcript_16165	cell redox homeostasis;
CDS_17501_transcript_16166	cell redox homeostasis;
CDS_20991_transcript_20057	cell redox homeostasis;
CDS_20992_transcript_20058	cell redox homeostasis;
CDS_20993_transcript_20059	cell redox homeostasis;
CDS_22369_transcript_22064	cell redox homeostasis;
CDS_22657_transcript_22515	cell redox homeostasis;
CDS_22658_transcript_22516	cell redox homeostasis;
CDS_22659_transcript_22517	cell redox homeostasis;
CDS_22660_transcript_22518	cell redox homeostasis;
CDS_22661_transcript_22519	cell redox homeostasis;
CDS_22662_transcript_22520	cell redox homeostasis;
CDS_22663_transcript_22521	cell redox homeostasis;
CDS_22664_transcript_22522	cell redox homeostasis;
CDS_22665_transcript_22523	cell redox homeostasis;
CDS_26517_transcript_30908	cell redox homeostasis;
CDS_27781_transcript_35859	cell redox homeostasis;
CDS_5157_transcript_5102	cell redox homeostasis; oxidation-reduction process;
CDS_5159_transcript_5102	cell redox homeostasis; oxidation-reduction process;
CDS_21219_transcript_20387	cell redox homeostasis; oxidation-reduction process;
CDS_21926_transcript_21426	cell redox homeostasis; oxidation-reduction process;
CDS_21927_transcript_21427	cell redox homeostasis; oxidation-reduction process;
CDS_21928_transcript_21428	cell redox homeostasis; oxidation-reduction process;
CDS_25258_transcript_27610	cell redox homeostasis; oxidation-reduction process;
CDS_27409_transcript_34010	cell redox homeostasis; oxidation-reduction process;
CDS_27792_transcript_35922	cell redox homeostasis; oxidation-reduction process;
CDS_18079_transcript_16760	cell surface receptor signaling pathway;
CDS_18081_transcript_16762	cell surface receptor signaling pathway;
CDS_18732_transcript_17477	cell surface receptor signaling pathway; G-protein coupled receptor signaling pathway;
CDS_18733_transcript_17477	cell surface receptor signaling pathway; G-protein coupled receptor signaling pathway;
CDS_18735_transcript_17479	cell surface receptor signaling pathway; G-protein coupled receptor signaling pathway;
CDS_18736_transcript_17479	cell surface receptor signaling pathway; G-protein coupled receptor signaling pathway;
CDS_26102_transcript_29733	cell surface receptor signaling pathway; multicellular organismal development;
CDS_16452_transcript_15095	cell surface receptor signaling pathway; protein ubiquitination; regulation of signaling;
CDS_9803_transcript_8998	cell wall modification; negative regulation of catalytic activity; pectin catabolic process;
CDS_9804_transcript_8999	cell wall modification; negative regulation of catalytic activity; pectin catabolic process;
CDS_9806_transcript_9001	cell wall modification; negative regulation of catalytic activity; pectin catabolic process;
CDS_9807_transcript_9002	cell wall modification; negative regulation of catalytic activity; pectin catabolic process;
CDS_9808_transcript_9003	cell wall modification; negative regulation of catalytic activity; pectin catabolic process;
CDS_10846_transcript_9881	cell wall modification; negative regulation of catalytic activity; pectin catabolic process;
CDS_10847_transcript_9882	cell wall modification; negative regulation of catalytic activity; pectin catabolic process;
CDS_10848_transcript_9883	cell wall modification; negative regulation of catalytic activity; pectin catabolic process;
CDS_10849_transcript_9884	cell wall modification; negative regulation of catalytic activity; pectin catabolic process;
CDS_25996_transcript_29487	cell wall modification; negative regulation of catalytic activity; pectin catabolic process;
CDS_26814_transcript_31881	cell wall modification; negative regulation of catalytic activity; pectin catabolic process;
CDS_27089_transcript_32792	cell wall modification; negative regulation of catalytic activity; pectin catabolic process;
CDS_8924_transcript_8233	cell-matrix adhesion;
CDS_17328_transcript_16007	cell-matrix adhesion;
CDS_17330_transcript_16009	cell-matrix adhesion;
CDS_17331_transcript_16010	cell-matrix adhesion;
CDS_10174_transcript_9301	cellular aldehyde metabolic process; oxidation-reduction process;
CDS_10177_transcript_9303	cellular aldehyde metabolic process; oxidation-reduction process;
CDS_10181_transcript_9305	cellular aldehyde metabolic process; oxidation-reduction process;
CDS_10182_transcript_9306	cellular aldehyde metabolic process; oxidation-reduction process;
CDS_10183_transcript_9306	cellular aldehyde metabolic process; oxidation-reduction process;
CDS_14345_transcript_13122	cellular amino acid biosynthetic process;
CDS_2414_transcript_2871	cellular amino acid biosynthetic process; branched-chain amino acid biosynthetic process;
CDS_2415_transcript_2872	cellular amino acid biosynthetic process; branched-chain amino acid biosynthetic process;
CDS_2416_transcript_2873	cellular amino acid biosynthetic process; branched-chain amino acid biosynthetic process;
CDS_2418_transcript_2875	cellular amino acid biosynthetic process; branched-chain amino acid biosynthetic process;
CDS_17040_transcript_15669	cellular amino acid catabolic process;
CDS_17041_transcript_15669	cellular amino acid catabolic process;
CDS_25421_transcript_28037	cellular amino acid catabolic process; proteasomal protein catabolic process; glyoxylate metabolic process; alpha-amino acid metabolic process;
CDS_15182_transcript_13903	cellular amino acid metabolic process;
CDS_24273_transcript_25430	cellular amino acid metabolic process;
CDS_24274_transcript_25430	cellular amino acid metabolic process;
CDS_2786_transcript_3143	cellular amino acid metabolic process; biosynthetic process;
CDS_2787_transcript_3143	cellular amino acid metabolic process; biosynthetic process;
CDS_2788_transcript_3144	cellular amino acid metabolic process; biosynthetic process;
CDS_2789_transcript_3144	cellular amino acid metabolic process; biosynthetic process;
CDS_2790_transcript_3145	cellular amino acid metabolic process; biosynthetic process;
CDS_2791_transcript_3145	cellular amino acid metabolic process; biosynthetic process;
CDS_2792_transcript_3146	cellular amino acid metabolic process; biosynthetic process;
CDS_2793_transcript_3146	cellular amino acid metabolic process; biosynthetic process;
CDS_2794_transcript_3147	cellular amino acid metabolic process; biosynthetic process;
CDS_2795_transcript_3147	cellular amino acid metabolic process; biosynthetic process;
CDS_9321_transcript_8605	cellular amino acid metabolic process; biosynthetic process;
CDS_9322_transcript_8607	cellular amino acid metabolic process; biosynthetic process;
CDS_9323_transcript_8608	cellular amino acid metabolic process; biosynthetic process;
CDS_9324_transcript_8609	cellular amino acid metabolic process; biosynthetic process;
CDS_12180_transcript_11068	cellular amino acid metabolic process; biosynthetic process;
CDS_12181_transcript_11069	cellular amino acid metabolic process; biosynthetic process;
CDS_12182_transcript_11070	cellular amino acid metabolic process; biosynthetic process;
CDS_24540_transcript_25996	cellular amino acid metabolic process; biosynthetic process;
CDS_26701_transcript_31523	cellular amino acid metabolic process; biosynthetic process;
CDS_25596_transcript_28418	cellular amino acid metabolic process; biosynthetic process; aromatic amino acid family metabolic process;
CDS_20706_transcript_19723	cellular amino acid metabolic process; cysteine biosynthetic process;
CDS_3524_transcript_3719	cellular amino acid metabolic process; oxidation-reduction process;
CDS_26979_transcript_32463	cellular calcium ion homeostasis; endoplasmic reticulum unfolded protein response;
CDS_23658_transcript_24200	cellular component organization;
CDS_4895_transcript_4861	cellular glucose homeostasis; glycolytic process; carbohydrate phosphorylation;
CDS_4898_transcript_4863	cellular glucose homeostasis; glycolytic process; carbohydrate phosphorylation;
CDS_4900_transcript_4864	cellular glucose homeostasis; glycolytic process; carbohydrate phosphorylation;
CDS_4901_transcript_4865	cellular glucose homeostasis; glycolytic process; carbohydrate phosphorylation;
CDS_4902_transcript_4866	cellular glucose homeostasis; glycolytic process; carbohydrate phosphorylation;
CDS_4903_transcript_4866	cellular glucose homeostasis; glycolytic process; carbohydrate phosphorylation;
CDS_4904_transcript_4867	cellular glucose homeostasis; glycolytic process; carbohydrate phosphorylation;
CDS_4905_transcript_4868	cellular glucose homeostasis; glycolytic process; carbohydrate phosphorylation;
CDS_21175_transcript_20319	cellular macromolecule metabolic process; nucleic acid metabolic process;
CDS_23554_transcript_24009	cellular macromolecule metabolic process; nucleic acid metabolic process;
CDS_9282_transcript_8566	cellular metabolic process;
CDS_15079_transcript_13778	cellular metabolic process;
CDS_19085_transcript_17928	cellular metabolic process;
CDS_24884_transcript_26739	cellular metabolic process;
CDS_26228_transcript_30087	cellular metabolic process;
CDS_17555_transcript_16217	cellular metabolic process; primary metabolic process; organic substance metabolic process;
CDS_927_transcript_1515	cellular metabolic process; primary metabolic process; single-organism metabolic process; single-organism cellular process; organic substance metabolic process;
CDS_928_transcript_1518	cellular metabolic process; primary metabolic process; single-organism metabolic process; single-organism cellular process; organic substance metabolic process;
CDS_6363_transcript_6095	cellular process;
CDS_10000_transcript_9180	cellular process;
CDS_12687_transcript_11527	cellular process;
CDS_12692_transcript_11528	cellular process;
CDS_12699_transcript_11530	cellular process;
CDS_12707_transcript_11533	cellular process;
CDS_15070_transcript_13768	cellular process;
CDS_15071_transcript_13769	cellular process;
CDS_15073_transcript_13770	cellular process;
CDS_15074_transcript_13771	cellular process;
CDS_15075_transcript_13772	cellular process;
CDS_15652_transcript_14359	cellular process;
CDS_15653_transcript_14360	cellular process;
CDS_17891_transcript_16544	cellular process;
CDS_18281_transcript_16952	cellular process;
CDS_18282_transcript_16954	cellular process;
CDS_20059_transcript_19001	cellular process;
CDS_21691_transcript_21065	cellular process;
CDS_21692_transcript_21066	cellular process;
CDS_22413_transcript_22132	cellular process;
CDS_24987_transcript_27005	cellular process;
CDS_25159_transcript_27405	cellular process;
CDS_26587_transcript_31151	cellular process;
CDS_27341_transcript_33740	cellular process;
CDS_6947_transcript_6563	cellular process; protein metabolic process; regulation of cellular process;
CDS_6953_transcript_6564	cellular process; protein metabolic process; regulation of cellular process;
CDS_6956_transcript_6565	cellular process; protein metabolic process; regulation of cellular process;
CDS_6960_transcript_6566	cellular process; protein metabolic process; regulation of cellular process;
CDS_6965_transcript_6567	cellular process; protein metabolic process; regulation of cellular process;
CDS_6970_transcript_6568	cellular process; protein metabolic process; regulation of cellular process;
CDS_6976_transcript_6569	cellular process; protein metabolic process; regulation of cellular process;
CDS_17832_transcript_16500	cellular process; regulation of cellular process;
CDS_17835_transcript_16501	cellular process; regulation of cellular process;
CDS_17839_transcript_16502	cellular process; regulation of cellular process;
CDS_17841_transcript_16503	cellular process; regulation of cellular process;
CDS_24764_transcript_26464	cellular process; regulation of cellular process;
CDS_26514_transcript_30904	cellular process; regulation of cellular process;
CDS_5759_transcript_5647	cellular process; regulation of localization; regulation of cellular process;
CDS_5764_transcript_5649	cellular process; regulation of localization; regulation of cellular process;
CDS_4360_transcript_4399	cellular protein modification process;
CDS_4365_transcript_4403	cellular protein modification process;
CDS_9378_transcript_8650	cellular protein modification process;
CDS_15279_transcript_14002	cellular protein modification process;
CDS_15283_transcript_14003	cellular protein modification process;
CDS_15285_transcript_14004	cellular protein modification process;
CDS_15289_transcript_14005	cellular protein modification process;
CDS_15292_transcript_14006	cellular protein modification process;
CDS_26519_transcript_30911	cellular protein modification process;
CDS_27301_transcript_33585	cellular protein modification process;
CDS_22065_transcript_21590	cellular protein modification process; methylation;
CDS_7592_transcript_7082	cellular protein modification process; protein transport;
CDS_7593_transcript_7083	cellular protein modification process; protein transport;
CDS_7594_transcript_7084	cellular protein modification process; protein transport;
CDS_7595_transcript_7085	cellular protein modification process; protein transport;
CDS_18101_transcript_16781	cellular response to DNA damage stimulus;
CDS_18104_transcript_16782	cellular response to DNA damage stimulus;
CDS_24185_transcript_25242	cellular response to DNA damage stimulus; regulation of mitochondrial membrane permeability involved in programmed necrotic cell death;
CDS_23424_transcript_23775	centriole replication; regulation of cytokinesis;
CDS_6730_transcript_6397	ceramide metabolic process;
CDS_24666_transcript_26267	cGMP biosynthetic process; G-protein coupled receptor signaling pathway; peptidyl-tyrosine phosphorylation;
CDS_24667_transcript_26268	cGMP biosynthetic process; G-protein coupled receptor signaling pathway; peptidyl-tyrosine phosphorylation;
CDS_8457_transcript_7875	cGMP biosynthetic process; intracellular signal transduction;
CDS_8458_transcript_7876	cGMP biosynthetic process; intracellular signal transduction;
CDS_25011_transcript_27062	cGMP biosynthetic process; intracellular signal transduction;
CDS_25369_transcript_27915	cGMP biosynthetic process; intracellular signal transduction;
CDS_15314_transcript_14028	chitin metabolic process;
CDS_15315_transcript_14029	chitin metabolic process;
CDS_15879_transcript_14541	chitin metabolic process;
CDS_20564_transcript_19561	chitin metabolic process;
CDS_20565_transcript_19562	chitin metabolic process;
CDS_17210_transcript_15867	chloride transmembrane transport;
CDS_18295_transcript_16970	chloride transmembrane transport;
CDS_18296_transcript_16971	chloride transmembrane transport;
CDS_18297_transcript_16971	chloride transmembrane transport;
CDS_18299_transcript_16972	chloride transmembrane transport;
CDS_18301_transcript_16972	chloride transmembrane transport;
CDS_18304_transcript_16973	chloride transmembrane transport;
CDS_18306_transcript_16974	chloride transmembrane transport;
CDS_18307_transcript_16974	chloride transmembrane transport;
CDS_18310_transcript_16975	chloride transmembrane transport;
CDS_18312_transcript_16976	chloride transmembrane transport;
CDS_18313_transcript_16976	chloride transmembrane transport;
CDS_18314_transcript_16977	chloride transmembrane transport;
CDS_18316_transcript_16978	chloride transmembrane transport;
CDS_18318_transcript_16978	chloride transmembrane transport;
CDS_18320_transcript_16979	chloride transmembrane transport;
CDS_18321_transcript_16979	chloride transmembrane transport;
CDS_26885_transcript_32125	chloride transmembrane transport;
CDS_26887_transcript_32125	chloride transmembrane transport;
CDS_7972_transcript_7458	chloride transport; ion transmembrane transport; regulation of anion transmembrane transport;
CDS_7975_transcript_7461	chloride transport; ion transmembrane transport; regulation of anion transmembrane transport;
CDS_14215_transcript_12997	chloride transport; ion transmembrane transport; regulation of anion transmembrane transport;
CDS_18720_transcript_17462	chloride transport; ion transmembrane transport; regulation of anion transmembrane transport;
CDS_6547_transcript_6249	chromatin assembly or disassembly;
CDS_6551_transcript_6250	chromatin assembly or disassembly;
CDS_6553_transcript_6251	chromatin assembly or disassembly;
CDS_6559_transcript_6253	chromatin assembly or disassembly;
CDS_9401_transcript_8671	chromatin assembly or disassembly;
CDS_23037_transcript_23128	chromatin assembly or disassembly;
CDS_23038_transcript_23129	chromatin assembly or disassembly;
CDS_8480_transcript_7897	chromatin organization; transcription, DNA-templated; regulation of transcription, DNA-templated; mRNA transport;
CDS_8482_transcript_7898	chromatin organization; transcription, DNA-templated; regulation of transcription, DNA-templated; mRNA transport;
CDS_13307_transcript_12145	chromatin remodeling;
CDS_21089_transcript_20193	chromatin remodeling;
CDS_13118_transcript_11949	chromatin remodeling; regulation of transcription from RNA polymerase II promoter;
CDS_2522_transcript_2939	chromosome organization;
CDS_2524_transcript_2940	chromosome organization;
CDS_2526_transcript_2941	chromosome organization;
CDS_2530_transcript_2942	chromosome organization;
CDS_2533_transcript_2943	chromosome organization;
CDS_2534_transcript_2944	chromosome organization;
CDS_27152_transcript_33027	chromosome organization;
CDS_23235_transcript_23433	cilium or flagellum-dependent cell motility; microtubule-based movement;
CDS_12449_transcript_11307	clathrin-mediated endocytosis;
CDS_2749_transcript_3123	CMP salvage; phosphorylation; UMP salvage;
CDS_2751_transcript_3124	CMP salvage; phosphorylation; UMP salvage;
CDS_2753_transcript_3125	CMP salvage; phosphorylation; UMP salvage;
CDS_2756_transcript_3126	CMP salvage; phosphorylation; UMP salvage;
CDS_2757_transcript_3127	CMP salvage; phosphorylation; UMP salvage;
CDS_2760_transcript_3128	CMP salvage; phosphorylation; UMP salvage;
CDS_2761_transcript_3129	CMP salvage; phosphorylation; UMP salvage;
CDS_2763_transcript_3130	CMP salvage; phosphorylation; UMP salvage;
CDS_2768_transcript_3132	CMP salvage; phosphorylation; UMP salvage;
CDS_2743_transcript_3118	coenzyme A biosynthetic process; phosphorylation; cell motility;
CDS_2744_transcript_3119	coenzyme A biosynthetic process; phosphorylation; cell motility;
CDS_2745_transcript_3120	coenzyme A biosynthetic process; phosphorylation; cell motility;
CDS_2746_transcript_3121	coenzyme A biosynthetic process; phosphorylation; cell motility;
CDS_15163_transcript_13884	COP9 signalosome assembly; cullin deneddylation;
CDS_15164_transcript_13885	COP9 signalosome assembly; cullin deneddylation;
CDS_5591_transcript_5518	cyclic nucleotide biosynthetic process;
CDS_5592_transcript_5519	cyclic nucleotide biosynthetic process;
CDS_5593_transcript_5520	cyclic nucleotide biosynthetic process;
CDS_5594_transcript_5521	cyclic nucleotide biosynthetic process;
CDS_23532_transcript_23961	cyclic nucleotide biosynthetic process; intracellular signal transduction;
CDS_7927_transcript_7412	cysteine biosynthetic process from serine; cellular amino acid biosynthetic process; cysteine biosynthetic process via cystathionine;
CDS_7930_transcript_7413	cysteine biosynthetic process from serine; cellular amino acid biosynthetic process; cysteine biosynthetic process via cystathionine;
CDS_7932_transcript_7417	cysteine biosynthetic process from serine; cellular amino acid biosynthetic process; cysteine biosynthetic process via cystathionine;
CDS_7935_transcript_7419	cysteine biosynthetic process from serine; cellular amino acid biosynthetic process; cysteine biosynthetic process via cystathionine;
CDS_7928_transcript_7412	cysteine biosynthetic process;
CDS_7929_transcript_7413	cysteine biosynthetic process;
CDS_7931_transcript_7417	cysteine biosynthetic process;
CDS_7933_transcript_7418	cysteine biosynthetic process;
CDS_7934_transcript_7419	cysteine biosynthetic process;
CDS_4883_transcript_4849	cysteinyl-tRNA aminoacylation;
CDS_12834_transcript_11650	cytoskeletal anchoring at nuclear membrane;
CDS_12836_transcript_11651	cytoskeletal anchoring at nuclear membrane;
CDS_16884_transcript_15543	cytoskeletal anchoring at plasma membrane; cell adhesion;
CDS_16885_transcript_15544	cytoskeletal anchoring at plasma membrane; cell adhesion;
CDS_16886_transcript_15545	cytoskeletal anchoring at plasma membrane; cell adhesion;
CDS_20508_transcript_19490	cytoskeletal anchoring at plasma membrane; cell adhesion;
CDS_11377_transcript_10325	cytoskeleton organization;
CDS_11378_transcript_10327	cytoskeleton organization;
CDS_11379_transcript_10327	cytoskeleton organization;
CDS_11380_transcript_10328	cytoskeleton organization;
CDS_21531_transcript_20869	cytoskeleton organization; small GTPase mediated signal transduction; cell migration; positive regulation of GTPase activity;
CDS_21532_transcript_20870	cytoskeleton organization; small GTPase mediated signal transduction; cell migration; positive regulation of GTPase activity;
CDS_21533_transcript_20871	cytoskeleton organization; small GTPase mediated signal transduction; cell migration; positive regulation of GTPase activity;
CDS_21534_transcript_20872	cytoskeleton organization; small GTPase mediated signal transduction; cell migration; positive regulation of GTPase activity;
CDS_3449_transcript_3663	deoxyribonucleoside diphosphate metabolic process; oxidation-reduction process;
CDS_3450_transcript_3664	deoxyribonucleoside diphosphate metabolic process; oxidation-reduction process;
CDS_3451_transcript_3665	deoxyribonucleoside diphosphate metabolic process; oxidation-reduction process;
CDS_12717_transcript_11538	deoxyribonucleoside monophosphate biosynthetic process; phosphorylation; DNA biosynthetic process;
CDS_12720_transcript_11540	deoxyribonucleoside monophosphate biosynthetic process; phosphorylation; DNA biosynthetic process;
CDS_12721_transcript_11541	deoxyribonucleoside monophosphate biosynthetic process; phosphorylation; DNA biosynthetic process;
CDS_12724_transcript_11542	deoxyribonucleoside monophosphate biosynthetic process; phosphorylation; DNA biosynthetic process;
CDS_20261_transcript_19219	deoxyribonucleotide catabolic process;
CDS_2167_transcript_2590	dephosphorylation;
CDS_2472_transcript_2908	dephosphorylation;
CDS_3475_transcript_3678	dephosphorylation;
CDS_3477_transcript_3679	dephosphorylation;
CDS_3479_transcript_3680	dephosphorylation;
CDS_14429_transcript_13199	dephosphorylation;
CDS_14431_transcript_13201	dephosphorylation;
CDS_14552_transcript_13320	dephosphorylation;
CDS_15517_transcript_14240	dephosphorylation;
CDS_15519_transcript_14242	dephosphorylation;
CDS_19587_transcript_18462	dephosphorylation;
CDS_19588_transcript_18463	dephosphorylation;
CDS_19723_transcript_18633	dephosphorylation;
CDS_19724_transcript_18634	dephosphorylation;
CDS_19725_transcript_18635	dephosphorylation;
CDS_20143_transcript_19081	dephosphorylation;
CDS_20982_transcript_20046	dephosphorylation;
CDS_20983_transcript_20047	dephosphorylation;
CDS_20984_transcript_20048	dephosphorylation;
CDS_20985_transcript_20049	dephosphorylation;
CDS_20986_transcript_20050	dephosphorylation;
CDS_21183_transcript_20336	dephosphorylation;
CDS_21184_transcript_20337	dephosphorylation;
CDS_22412_transcript_22128	dephosphorylation;
CDS_26894_transcript_32159	dephosphorylation;
CDS_24953_transcript_26907	dephosphorylation; L-methionine biosynthetic process from methylthioadenosine;
CDS_26804_transcript_31851	detection of chemical stimulus involved in sensory perception of smell; transmembrane transport;
CDS_24697_transcript_26329	developmental process;
CDS_6274_transcript_6038	DNA metabolic process;
CDS_6279_transcript_6039	DNA metabolic process;
CDS_6289_transcript_6041	DNA metabolic process;
CDS_6295_transcript_6042	DNA metabolic process;
CDS_6301_transcript_6045	DNA metabolic process;
CDS_6308_transcript_6046	DNA metabolic process;
CDS_11730_transcript_10679	DNA metabolic process;
CDS_14243_transcript_13029	DNA metabolic process;
CDS_14246_transcript_13030	DNA metabolic process;
CDS_14875_transcript_13590	DNA metabolic process;
CDS_15363_transcript_14089	DNA metabolic process;
CDS_15364_transcript_14090	DNA metabolic process;
CDS_17644_transcript_16311	DNA metabolic process;
CDS_20811_transcript_19861	DNA metabolic process;
CDS_20814_transcript_19862	DNA metabolic process;
CDS_23300_transcript_23541	DNA metabolic process;
CDS_23302_transcript_23543	DNA metabolic process;
CDS_25066_transcript_27187	DNA metabolic process;
CDS_26827_transcript_31904	DNA metabolic process;
CDS_21857_transcript_21325	DNA metabolic process; cellular macromolecule biosynthetic process;
CDS_23396_transcript_23716	DNA metabolic process; cellular macromolecule biosynthetic process;
CDS_10765_transcript_9807	DNA repair;
CDS_10766_transcript_9808	DNA repair;
CDS_10767_transcript_9809	DNA repair;
CDS_10768_transcript_9810	DNA repair;
CDS_10769_transcript_9811	DNA repair;
CDS_14598_transcript_13363	DNA repair;
CDS_16642_transcript_15288	DNA repair;
CDS_16748_transcript_15409	DNA repair;
CDS_24228_transcript_25327	DNA repair;
CDS_26115_transcript_29759	DNA repair;
CDS_19956_transcript_18889	DNA repair; cellular macromolecule biosynthetic process;
CDS_16783_transcript_15445	DNA repair; chromatin remodeling; methylation; histone H4 acetylation; histone H2A acetylation; negative regulation of transcription, DNA-templated;
CDS_12532_transcript_11389	DNA repair; DNA recombination;
CDS_12533_transcript_11390	DNA repair; DNA recombination;
CDS_16889_transcript_15551	DNA repair; mitotic sister chromatid cohesion;
CDS_1072_transcript_1645	DNA repair; nucleic acid phosphodiester bond hydrolysis;
CDS_1076_transcript_1647	DNA repair; nucleic acid phosphodiester bond hydrolysis;
CDS_8644_transcript_8044	DNA repair; nucleic acid phosphodiester bond hydrolysis;
CDS_16738_transcript_15403	DNA repair; protein ubiquitination; positive regulation of canonical Wnt signaling pathway;
CDS_1251_transcript_1818	DNA repair; transcription, DNA-templated; regulation of transcription, DNA-templated; DNA duplex unwinding;
CDS_9005_transcript_8301	DNA replication initiation;
CDS_390_transcript_1071	DNA replication initiation; DNA duplex unwinding;
CDS_394_transcript_1073	DNA replication initiation; DNA duplex unwinding;
CDS_395_transcript_1075	DNA replication initiation; DNA duplex unwinding;
CDS_400_transcript_1077	DNA replication initiation; DNA duplex unwinding;
CDS_4030_transcript_4142	DNA replication initiation; DNA duplex unwinding;
CDS_4032_transcript_4143	DNA replication initiation; DNA duplex unwinding;
CDS_8082_transcript_7541	DNA replication initiation; DNA duplex unwinding;
CDS_10827_transcript_9862	DNA replication initiation; DNA duplex unwinding;
CDS_10828_transcript_9863	DNA replication initiation; DNA duplex unwinding;
CDS_13180_transcript_12023	DNA replication initiation; DNA duplex unwinding;
CDS_10730_transcript_9775	DNA replication, synthesis of RNA primer;
CDS_10733_transcript_9776	DNA replication, synthesis of RNA primer;
CDS_10736_transcript_9779	DNA replication, synthesis of RNA primer;
CDS_4413_transcript_4446	DNA replication;
CDS_9208_transcript_8514	DNA replication;
CDS_11141_transcript_10122	DNA replication;
CDS_15437_transcript_14151	DNA replication;
CDS_15438_transcript_14152	DNA replication;
CDS_17967_transcript_16648	DNA replication;
CDS_23028_transcript_23113	DNA replication;
CDS_25924_transcript_29272	DNA replication;
CDS_2769_transcript_3133	DNA replication; deoxyribonucleotide biosynthetic process; oxidation-reduction process;
CDS_20211_transcript_19161	DNA replication; DNA biosynthetic process; nucleic acid phosphodiester bond hydrolysis;
CDS_13814_transcript_12605	DNA replication; DNA recombination; DNA ligation involved in DNA repair; DNA biosynthetic process;
CDS_13816_transcript_12606	DNA replication; DNA recombination; DNA ligation involved in DNA repair; DNA biosynthetic process;
CDS_25032_transcript_27111	DNA replication; DNA repair;
CDS_11154_transcript_10133	DNA replication; regulation of DNA replication;
CDS_24022_transcript_24911	DNA replication; regulation of DNA replication;
CDS_13028_transcript_11864	DNA topological change;
CDS_13029_transcript_11865	DNA topological change;
CDS_14930_transcript_13636	DNA topological change;
CDS_14931_transcript_13637	DNA topological change;
CDS_27462_transcript_34253	DNA topological change;
CDS_12162_transcript_11058	DNA-templated transcription, initiation;
CDS_12163_transcript_11059	DNA-templated transcription, initiation;
CDS_18799_transcript_17552	DNA-templated transcription, initiation;
CDS_5375_transcript_5299	DNA-templated transcription, initiation; regulation of transcription, DNA-templated; translational initiation;
CDS_5378_transcript_5300	DNA-templated transcription, initiation; regulation of transcription, DNA-templated; translational initiation;
CDS_5381_transcript_5301	DNA-templated transcription, initiation; regulation of transcription, DNA-templated; translational initiation;
CDS_5383_transcript_5302	DNA-templated transcription, initiation; regulation of transcription, DNA-templated; translational initiation;
CDS_5386_transcript_5303	DNA-templated transcription, initiation; regulation of transcription, DNA-templated; translational initiation;
CDS_22505_transcript_22283	DNA-templated transcription, initiation; regulation of transcription, DNA-templated; translational initiation;
CDS_13253_transcript_12085	DNA-templated transcription, initiation; translational initiation;
CDS_19353_transcript_18219	DNA-templated transcription, initiation; translational initiation;
CDS_19354_transcript_18220	DNA-templated transcription, initiation; translational initiation;
CDS_19355_transcript_18221	DNA-templated transcription, initiation; translational initiation;
CDS_19356_transcript_18222	DNA-templated transcription, initiation; translational initiation;
CDS_21896_transcript_21389	DNA-templated transcription, initiation; translational initiation;
CDS_17272_transcript_15943	double-strand break repair via homologous recombination; homologous recombination-dependent replication fork processing;
CDS_18965_transcript_17792	drug transmembrane transport;
CDS_18966_transcript_17792	drug transmembrane transport;
CDS_18967_transcript_17793	drug transmembrane transport;
CDS_18968_transcript_17793	drug transmembrane transport;
CDS_26100_transcript_29729	drug transmembrane transport; peroxisomal long-chain fatty acid import; xenobiotic transport;
CDS_17380_transcript_16055	dTMP biosynthetic process; methylation;
CDS_1758_transcript_2281	embryonic body morphogenesis; single organismal cell-cell adhesion; regulation of actin cytoskeleton organization;
CDS_4837_transcript_4803	endocytosis;
CDS_4846_transcript_4808	endocytosis;
CDS_6572_transcript_6264	endocytosis;
CDS_1425_transcript_1966	endocytosis; autophagy; regulation of cytokinesis;
CDS_1426_transcript_1967	endocytosis; autophagy; regulation of cytokinesis;
CDS_3355_transcript_3592	endonucleolytic cleavage in ITS1 to separate SSU-rRNA from 5.8S rRNA and LSU-rRNA from tricistronic rRNA transcript (SSU-rRNA, 5.8S rRNA, LSU-rRNA); endonucleolytic cleavage to generate mature 3'-end of SSU-rRNA from (SSU-rRNA, 5.8S rRNA, LSU-rRNA); translation;
CDS_3358_transcript_3592	endonucleolytic cleavage in ITS1 to separate SSU-rRNA from 5.8S rRNA and LSU-rRNA from tricistronic rRNA transcript (SSU-rRNA, 5.8S rRNA, LSU-rRNA); endonucleolytic cleavage to generate mature 3'-end of SSU-rRNA from (SSU-rRNA, 5.8S rRNA, LSU-rRNA); translation;
CDS_3359_transcript_3593	endonucleolytic cleavage in ITS1 to separate SSU-rRNA from 5.8S rRNA and LSU-rRNA from tricistronic rRNA transcript (SSU-rRNA, 5.8S rRNA, LSU-rRNA); endonucleolytic cleavage to generate mature 3'-end of SSU-rRNA from (SSU-rRNA, 5.8S rRNA, LSU-rRNA); translation;
CDS_3362_transcript_3593	endonucleolytic cleavage in ITS1 to separate SSU-rRNA from 5.8S rRNA and LSU-rRNA from tricistronic rRNA transcript (SSU-rRNA, 5.8S rRNA, LSU-rRNA); endonucleolytic cleavage to generate mature 3'-end of SSU-rRNA from (SSU-rRNA, 5.8S rRNA, LSU-rRNA); translation;
CDS_3364_transcript_3594	endonucleolytic cleavage in ITS1 to separate SSU-rRNA from 5.8S rRNA and LSU-rRNA from tricistronic rRNA transcript (SSU-rRNA, 5.8S rRNA, LSU-rRNA); endonucleolytic cleavage to generate mature 3'-end of SSU-rRNA from (SSU-rRNA, 5.8S rRNA, LSU-rRNA); translation;
CDS_3369_transcript_3596	endonucleolytic cleavage in ITS1 to separate SSU-rRNA from 5.8S rRNA and LSU-rRNA from tricistronic rRNA transcript (SSU-rRNA, 5.8S rRNA, LSU-rRNA); endonucleolytic cleavage to generate mature 3'-end of SSU-rRNA from (SSU-rRNA, 5.8S rRNA, LSU-rRNA); translation;
CDS_3370_transcript_3597	endonucleolytic cleavage in ITS1 to separate SSU-rRNA from 5.8S rRNA and LSU-rRNA from tricistronic rRNA transcript (SSU-rRNA, 5.8S rRNA, LSU-rRNA); endonucleolytic cleavage to generate mature 3'-end of SSU-rRNA from (SSU-rRNA, 5.8S rRNA, LSU-rRNA); translation;
CDS_3371_transcript_3597	endonucleolytic cleavage in ITS1 to separate SSU-rRNA from 5.8S rRNA and LSU-rRNA from tricistronic rRNA transcript (SSU-rRNA, 5.8S rRNA, LSU-rRNA); endonucleolytic cleavage to generate mature 3'-end of SSU-rRNA from (SSU-rRNA, 5.8S rRNA, LSU-rRNA); translation;
CDS_3375_transcript_3598	endonucleolytic cleavage in ITS1 to separate SSU-rRNA from 5.8S rRNA and LSU-rRNA from tricistronic rRNA transcript (SSU-rRNA, 5.8S rRNA, LSU-rRNA); endonucleolytic cleavage to generate mature 3'-end of SSU-rRNA from (SSU-rRNA, 5.8S rRNA, LSU-rRNA); translation;
CDS_3378_transcript_3598	endonucleolytic cleavage in ITS1 to separate SSU-rRNA from 5.8S rRNA and LSU-rRNA from tricistronic rRNA transcript (SSU-rRNA, 5.8S rRNA, LSU-rRNA); endonucleolytic cleavage to generate mature 3'-end of SSU-rRNA from (SSU-rRNA, 5.8S rRNA, LSU-rRNA); translation;
CDS_10460_transcript_9542	endoplasmic reticulum organization;
CDS_10462_transcript_9542	endoplasmic reticulum organization;
CDS_10464_transcript_9543	endoplasmic reticulum organization;
CDS_10465_transcript_9543	endoplasmic reticulum organization;
CDS_10467_transcript_9544	endoplasmic reticulum organization;
CDS_10468_transcript_9544	endoplasmic reticulum organization;
CDS_5096_transcript_5037	ER to Golgi vesicle-mediated transport;
CDS_5101_transcript_5038	ER to Golgi vesicle-mediated transport;
CDS_17234_transcript_15894	ER to Golgi vesicle-mediated transport;
CDS_19210_transcript_18050	ER to Golgi vesicle-mediated transport;
CDS_21913_transcript_21412	ER to Golgi vesicle-mediated transport;
CDS_18880_transcript_17654	ER-associated ubiquitin-dependent protein catabolic process;
CDS_6354_transcript_6086	establishment of mitotic spindle orientation; transport; mitotic nuclear division; cell division;
CDS_6355_transcript_6087	establishment of mitotic spindle orientation; transport; mitotic nuclear division; cell division;
CDS_6356_transcript_6088	establishment of mitotic spindle orientation; transport; mitotic nuclear division; cell division;
CDS_6357_transcript_6089	establishment of mitotic spindle orientation; transport; mitotic nuclear division; cell division;
CDS_7428_transcript_6959	ethanol oxidation;
CDS_26152_transcript_29878	ethanol oxidation;
CDS_26153_transcript_29879	ethanol oxidation;
CDS_13523_transcript_12353	exocytosis;
CDS_13524_transcript_12354	exocytosis;
CDS_13529_transcript_12356	exocytosis;
CDS_13535_transcript_12357	exocytosis;
CDS_7368_transcript_6908	exocytosis; vesicle docking;
CDS_7369_transcript_6909	exocytosis; vesicle docking;
CDS_11450_transcript_10424	exocytosis; vesicle fusion;
CDS_4817_transcript_4791	fatty acid beta-oxidation using acyl-CoA dehydrogenase;
CDS_4820_transcript_4793	fatty acid beta-oxidation using acyl-CoA dehydrogenase;
CDS_4825_transcript_4795	fatty acid beta-oxidation using acyl-CoA dehydrogenase;
CDS_4033_transcript_4144	fatty acid beta-oxidation using acyl-CoA dehydrogenase; lipid homeostasis;
CDS_5173_transcript_5113	fatty acid beta-oxidation using acyl-CoA dehydrogenase; lipid homeostasis;
CDS_21362_transcript_20604	fatty acid beta-oxidation using acyl-CoA dehydrogenase; lipid homeostasis;
CDS_24216_transcript_25304	fatty acid beta-oxidation using acyl-CoA dehydrogenase; lipid homeostasis;
CDS_5664_transcript_5582	fatty acid beta-oxidation;
CDS_5665_transcript_5583	fatty acid beta-oxidation;
CDS_5666_transcript_5583	fatty acid beta-oxidation;
CDS_5667_transcript_5584	fatty acid beta-oxidation;
CDS_5668_transcript_5585	fatty acid beta-oxidation;
CDS_5669_transcript_5585	fatty acid beta-oxidation;
CDS_5677_transcript_5587	fatty acid beta-oxidation;
CDS_5678_transcript_5588	fatty acid beta-oxidation;
CDS_5686_transcript_5590	fatty acid beta-oxidation;
CDS_3868_transcript_4042	fatty acid biosynthetic process;
CDS_16217_transcript_14867	fatty acid biosynthetic process;
CDS_16218_transcript_14868	fatty acid biosynthetic process;
CDS_16219_transcript_14869	fatty acid biosynthetic process;
CDS_23104_transcript_23241	fatty acid biosynthetic process;
CDS_23106_transcript_23242	fatty acid biosynthetic process;
CDS_24444_transcript_25801	fatty acid biosynthetic process;
CDS_24445_transcript_25801	fatty acid biosynthetic process;
CDS_24807_transcript_26542	fatty acid biosynthetic process;
CDS_24808_transcript_26543	fatty acid biosynthetic process;
CDS_24809_transcript_26544	fatty acid biosynthetic process;
CDS_16421_transcript_15070	fatty acid biosynthetic process; oxidation-reduction process;
CDS_16422_transcript_15070	fatty acid biosynthetic process; oxidation-reduction process;
CDS_16424_transcript_15071	fatty acid biosynthetic process; oxidation-reduction process;
CDS_16425_transcript_15071	fatty acid biosynthetic process; oxidation-reduction process;
CDS_23796_transcript_24506	fatty acid biosynthetic process; oxidation-reduction process;
CDS_10250_transcript_9372	fatty acid metabolic process;
CDS_10251_transcript_9372	fatty acid metabolic process;
CDS_10252_transcript_9373	fatty acid metabolic process;
CDS_10253_transcript_9374	fatty acid metabolic process;
CDS_12303_transcript_11183	fatty acid metabolic process; oxidation-reduction process;
CDS_12305_transcript_11183	fatty acid metabolic process; oxidation-reduction process;
CDS_12307_transcript_11184	fatty acid metabolic process; oxidation-reduction process;
CDS_12819_transcript_11639	fatty acid metabolic process; oxidation-reduction process;
CDS_25858_transcript_29081	fatty acid metabolic process; oxidation-reduction process;
CDS_10644_transcript_9684	fatty acid transmembrane transport;
CDS_10645_transcript_9685	fatty acid transmembrane transport;
CDS_10646_transcript_9686	fatty acid transmembrane transport;
CDS_10647_transcript_9687	fatty acid transmembrane transport;
CDS_11067_transcript_10065	formaldehyde catabolic process;
CDS_25194_transcript_27485	formation of translation preinitiation complex;
CDS_1391_transcript_1943	formation of translation preinitiation complex; regulation of translational initiation;
CDS_5018_transcript_4974	formation of translation preinitiation complex; regulation of translational initiation;
CDS_5019_transcript_4974	formation of translation preinitiation complex; regulation of translational initiation;
CDS_7284_transcript_6832	formation of translation preinitiation complex; regulation of translational initiation;
CDS_7285_transcript_6832	formation of translation preinitiation complex; regulation of translational initiation;
CDS_10981_transcript_9986	formation of translation preinitiation complex; regulation of translational initiation;
CDS_12676_transcript_11512	formation of translation preinitiation complex; regulation of translational initiation;
CDS_13359_transcript_12190	formation of translation preinitiation complex; regulation of translational initiation;
CDS_14123_transcript_12910	formation of translation preinitiation complex; regulation of translational initiation;
CDS_21290_transcript_20483	formation of translation preinitiation complex; regulation of translational initiation;
CDS_22939_transcript_22959	formation of translation preinitiation complex; regulation of translational initiation;
CDS_24341_transcript_25579	formation of translation preinitiation complex; regulation of translational initiation;
CDS_24597_transcript_26111	formation of translation preinitiation complex; regulation of translational initiation;
CDS_24612_transcript_26145	formation of translation preinitiation complex; regulation of translational initiation;
CDS_24686_transcript_26304	formation of translation preinitiation complex; regulation of translational initiation;
CDS_25384_transcript_27960	formation of translation preinitiation complex; regulation of translational initiation;
CDS_26467_transcript_30779	formation of translation preinitiation complex; regulation of translational initiation;
CDS_26706_transcript_31545	formation of translation preinitiation complex; regulation of translational initiation;
CDS_27163_transcript_33057	formation of translation preinitiation complex; regulation of translational initiation;
CDS_27245_transcript_33326	formation of translation preinitiation complex; regulation of translational initiation;
CDS_6002_transcript_5870	fructose 6-phosphate metabolic process; glycolytic process through fructose-6-phosphate;
CDS_6005_transcript_5871	fructose 6-phosphate metabolic process; glycolytic process through fructose-6-phosphate;
CDS_6007_transcript_5872	fructose 6-phosphate metabolic process; glycolytic process through fructose-6-phosphate;
CDS_6015_transcript_5874	fructose 6-phosphate metabolic process; glycolytic process through fructose-6-phosphate;
CDS_4869_transcript_4834	fructose metabolic process; fructose 2,6-bisphosphate metabolic process; carbohydrate phosphorylation;
CDS_4870_transcript_4835	fructose metabolic process; fructose 2,6-bisphosphate metabolic process; carbohydrate phosphorylation;
CDS_4871_transcript_4836	fructose metabolic process; fructose 2,6-bisphosphate metabolic process; carbohydrate phosphorylation;
CDS_4872_transcript_4837	fructose metabolic process; fructose 2,6-bisphosphate metabolic process; carbohydrate phosphorylation;
CDS_4873_transcript_4839	fructose metabolic process; fructose 2,6-bisphosphate metabolic process; carbohydrate phosphorylation;
CDS_17389_transcript_16062	fructose metabolic process; fructose 2,6-bisphosphate metabolic process; carbohydrate phosphorylation;
CDS_17390_transcript_16062	fructose metabolic process; fructose 2,6-bisphosphate metabolic process; carbohydrate phosphorylation;
CDS_1128_transcript_1695	G-protein coupled receptor signaling pathway;
CDS_18028_transcript_16698	G-protein coupled receptor signaling pathway;
CDS_22468_transcript_22220	G-protein coupled receptor signaling pathway;
CDS_22469_transcript_22220	G-protein coupled receptor signaling pathway;
CDS_22470_transcript_22220	G-protein coupled receptor signaling pathway;
CDS_23266_transcript_23483	G-protein coupled receptor signaling pathway;
CDS_23267_transcript_23483	G-protein coupled receptor signaling pathway;
CDS_23523_transcript_23937	G-protein coupled receptor signaling pathway;
CDS_23671_transcript_24224	G-protein coupled receptor signaling pathway;
CDS_23672_transcript_24224	G-protein coupled receptor signaling pathway;
CDS_24671_transcript_26274	G-protein coupled receptor signaling pathway;
CDS_24872_transcript_26709	G-protein coupled receptor signaling pathway;
CDS_24873_transcript_26709	G-protein coupled receptor signaling pathway;
CDS_24874_transcript_26709	G-protein coupled receptor signaling pathway;
CDS_27220_transcript_33251	G-protein coupled receptor signaling pathway;
CDS_27433_transcript_34144	G-protein coupled receptor signaling pathway;
CDS_27434_transcript_34144	G-protein coupled receptor signaling pathway;
CDS_21982_transcript_21497	G-protein coupled receptor signaling pathway; intracellular signal transduction;
CDS_21983_transcript_21497	G-protein coupled receptor signaling pathway; intracellular signal transduction;
CDS_22831_transcript_22777	G-protein coupled receptor signaling pathway; intracellular signal transduction;
CDS_22832_transcript_22777	G-protein coupled receptor signaling pathway; intracellular signal transduction;
CDS_22833_transcript_22779	G-protein coupled receptor signaling pathway; intracellular signal transduction;
CDS_22834_transcript_22779	G-protein coupled receptor signaling pathway; intracellular signal transduction;
CDS_9013_transcript_8308	G-protein coupled receptor signaling pathway; response to pheromone;
CDS_12402_transcript_11269	G-protein coupled receptor signaling pathway; visual perception; phototransduction; protein-chromophore linkage;
CDS_17403_transcript_16073	G-protein coupled receptor signaling pathway; visual perception; phototransduction; protein-chromophore linkage;
CDS_17404_transcript_16073	G-protein coupled receptor signaling pathway; visual perception; phototransduction; protein-chromophore linkage;
CDS_21826_transcript_21278	G-protein coupled receptor signaling pathway; visual perception; phototransduction; protein-chromophore linkage;
CDS_5229_transcript_5167	galactose metabolic process;
CDS_5230_transcript_5167	galactose metabolic process;
CDS_5231_transcript_5168	galactose metabolic process;
CDS_5233_transcript_5169	galactose metabolic process;
CDS_9194_transcript_8497	galactose metabolic process;
CDS_9195_transcript_8498	galactose metabolic process;
CDS_9196_transcript_8499	galactose metabolic process;
CDS_9197_transcript_8500	galactose metabolic process;
CDS_9198_transcript_8501	galactose metabolic process;
CDS_9199_transcript_8503	galactose metabolic process;
CDS_9200_transcript_8504	galactose metabolic process;
CDS_9201_transcript_8505	galactose metabolic process;
CDS_23320_transcript_23572	galactose metabolic process;
CDS_23322_transcript_23573	galactose metabolic process;
CDS_23323_transcript_23574	galactose metabolic process;
CDS_23326_transcript_23575	galactose metabolic process;
CDS_3922_transcript_4080	gamma-aminobutyric acid catabolic process; oxidation-reduction process;
CDS_3926_transcript_4082	gamma-aminobutyric acid catabolic process; oxidation-reduction process;
CDS_3929_transcript_4083	gamma-aminobutyric acid catabolic process; oxidation-reduction process;
CDS_3932_transcript_4084	gamma-aminobutyric acid catabolic process; oxidation-reduction process;
CDS_3934_transcript_4085	gamma-aminobutyric acid catabolic process; oxidation-reduction process;
CDS_3816_transcript_3994	gamma-aminobutyric acid metabolic process;
CDS_6523_transcript_6227	GDP-mannose biosynthetic process;
CDS_6527_transcript_6229	GDP-mannose biosynthetic process;
CDS_6530_transcript_6230	GDP-mannose biosynthetic process;
CDS_6531_transcript_6231	GDP-mannose biosynthetic process;
CDS_6538_transcript_6233	GDP-mannose biosynthetic process;
CDS_10532_transcript_9589	GDP-mannose metabolic process;
CDS_10533_transcript_9590	GDP-mannose metabolic process;
CDS_7888_transcript_7381	gene expression; cellular macromolecule biosynthetic process; primary metabolic process; cellular nitrogen compound biosynthetic process;
CDS_7890_transcript_7382	gene expression; cellular macromolecule biosynthetic process; primary metabolic process; cellular nitrogen compound biosynthetic process;
CDS_14489_transcript_13257	gene expression; cellular macromolecule biosynthetic process; primary metabolic process; cellular nitrogen compound biosynthetic process;
CDS_14490_transcript_13258	gene expression; cellular macromolecule biosynthetic process; primary metabolic process; cellular nitrogen compound biosynthetic process;
CDS_23805_transcript_24520	gene expression; cellular macromolecule biosynthetic process; primary metabolic process; cellular nitrogen compound biosynthetic process;
CDS_2027_transcript_2498	gene expression; nucleic acid-templated transcription;
CDS_2037_transcript_2500	gene expression; nucleic acid-templated transcription;
CDS_15852_transcript_14523	gene expression; nucleic acid-templated transcription;
CDS_15857_transcript_14524	gene expression; nucleic acid-templated transcription;
CDS_15860_transcript_14525	gene expression; nucleic acid-templated transcription;
CDS_15864_transcript_14526	gene expression; nucleic acid-templated transcription;
CDS_15866_transcript_14527	gene expression; nucleic acid-templated transcription;
CDS_16995_transcript_15645	gene expression; nucleic acid-templated transcription;
CDS_17001_transcript_15647	gene expression; nucleic acid-templated transcription;
CDS_17004_transcript_15648	gene expression; nucleic acid-templated transcription;
CDS_5152_transcript_5096	gene silencing by RNA;
CDS_5153_transcript_5098	gene silencing by RNA;
CDS_24053_transcript_24978	gene silencing by RNA;
CDS_27280_transcript_33493	gene silencing by RNA;
CDS_3076_transcript_3386	generation of catalytic spliceosome for second transesterification step; mRNA 3'-splice site recognition;
CDS_15302_transcript_14015	gluconeogenesis; glycolytic process;
CDS_23673_transcript_24229	gluconeogenesis; glycolytic process; pentose-phosphate shunt;
CDS_23674_transcript_24230	gluconeogenesis; glycolytic process; pentose-phosphate shunt;
CDS_23675_transcript_24231	gluconeogenesis; glycolytic process; pentose-phosphate shunt;
CDS_27484_transcript_34317	gluconeogenesis; glycolytic process; pentose-phosphate shunt;
CDS_6166_transcript_5978	gluconeogenesis; phosphorylation;
CDS_1121_transcript_1690	glucose metabolic process; glycolytic process; oxidation-reduction process;
CDS_1123_transcript_1691	glucose metabolic process; glycolytic process; oxidation-reduction process;
CDS_1125_transcript_1692	glucose metabolic process; glycolytic process; oxidation-reduction process;
CDS_1127_transcript_1693	glucose metabolic process; glycolytic process; oxidation-reduction process;
CDS_5027_transcript_4982	glucose metabolic process; pentose-phosphate shunt; oxidation-reduction process;
CDS_5028_transcript_4983	glucose metabolic process; pentose-phosphate shunt; oxidation-reduction process;
CDS_5029_transcript_4984	glucose metabolic process; pentose-phosphate shunt; oxidation-reduction process;
CDS_23227_transcript_23408	glucose metabolic process; pentose-phosphate shunt; oxidation-reduction process;
CDS_10456_transcript_9536	glucose transport; hexose transmembrane transport;
CDS_10458_transcript_9539	glucose transport; hexose transmembrane transport;
CDS_12765_transcript_11575	glucose transport; hexose transmembrane transport;
CDS_24757_transcript_26440	glucose transport; hexose transmembrane transport;
CDS_8654_transcript_8053	glutamate biosynthetic process; oxidation-reduction process;
CDS_8655_transcript_8054	glutamate biosynthetic process; oxidation-reduction process;
CDS_26439_transcript_30686	glutamate biosynthetic process; oxidation-reduction process;
CDS_865_transcript_1444	glutamate biosynthetic process; proline biosynthetic process; oxidation-reduction process;
CDS_866_transcript_1445	glutamate biosynthetic process; proline biosynthetic process; oxidation-reduction process;
CDS_868_transcript_1446	glutamate biosynthetic process; proline biosynthetic process; oxidation-reduction process;
CDS_870_transcript_1447	glutamate biosynthetic process; proline biosynthetic process; oxidation-reduction process;
CDS_872_transcript_1448	glutamate biosynthetic process; proline biosynthetic process; oxidation-reduction process;
CDS_1322_transcript_1884	glutamine biosynthetic process;
CDS_1325_transcript_1885	glutamine biosynthetic process;
CDS_1328_transcript_1886	glutamine biosynthetic process;
CDS_1330_transcript_1887	glutamine biosynthetic process;
CDS_1333_transcript_1888	glutamine biosynthetic process;
CDS_26262_transcript_30184	glutamine biosynthetic process;
CDS_7810_transcript_7293	glutamine metabolic process;
CDS_12810_transcript_11628	glutamine metabolic process; 'de novo' CTP biosynthetic process;
CDS_6070_transcript_5923	glutamyl-tRNA aminoacylation; prolyl-tRNA aminoacylation;
CDS_27398_transcript_33959	glutamyl-tRNA aminoacylation; prolyl-tRNA aminoacylation;
CDS_9293_transcript_8576	glutathione biosynthetic process;
CDS_9294_transcript_8577	glutathione biosynthetic process;
CDS_9295_transcript_8578	glutathione biosynthetic process;
CDS_2543_transcript_2958	glycerol ether metabolic process; cell redox homeostasis; oxidation-reduction process;
CDS_2547_transcript_2959	glycerol ether metabolic process; cell redox homeostasis; oxidation-reduction process;
CDS_2548_transcript_2959	glycerol ether metabolic process; cell redox homeostasis; oxidation-reduction process;
CDS_2551_transcript_2960	glycerol ether metabolic process; cell redox homeostasis; oxidation-reduction process;
CDS_11868_transcript_10810	glycerol ether metabolic process; cell redox homeostasis; oxidation-reduction process;
CDS_11869_transcript_10811	glycerol ether metabolic process; cell redox homeostasis; oxidation-reduction process;
CDS_19977_transcript_18912	glycerol ether metabolic process; cell redox homeostasis; oxidation-reduction process;
CDS_4884_transcript_4850	glycerol-3-phosphate metabolic process; oxidation-reduction process;
CDS_4885_transcript_4851	glycerol-3-phosphate metabolic process; oxidation-reduction process;
CDS_4886_transcript_4852	glycerol-3-phosphate metabolic process; oxidation-reduction process;
CDS_4887_transcript_4853	glycerol-3-phosphate metabolic process; oxidation-reduction process;
CDS_4888_transcript_4854	glycerol-3-phosphate metabolic process; oxidation-reduction process;
CDS_4889_transcript_4856	glycerol-3-phosphate metabolic process; oxidation-reduction process;
CDS_19312_transcript_18159	glycerol-3-phosphate metabolic process; oxidation-reduction process;
CDS_1839_transcript_2362	glycine catabolic process; oxidation-reduction process;
CDS_25993_transcript_29477	glycine catabolic process; oxidation-reduction process;
CDS_9763_transcript_8977	glycine metabolic process; L-serine metabolic process; methylation; tetrahydrofolate interconversion;
CDS_9764_transcript_8978	glycine metabolic process; L-serine metabolic process; methylation; tetrahydrofolate interconversion;
CDS_26669_transcript_31411	glycine metabolic process; L-serine metabolic process; methylation; tetrahydrofolate interconversion;
CDS_2424_transcript_2880	glycine metabolic process; L-serine metabolic process; tetrahydrofolate interconversion;
CDS_2425_transcript_2881	glycine metabolic process; L-serine metabolic process; tetrahydrofolate interconversion;
CDS_2426_transcript_2882	glycine metabolic process; L-serine metabolic process; tetrahydrofolate interconversion;
CDS_2428_transcript_2883	glycine metabolic process; L-serine metabolic process; tetrahydrofolate interconversion;
CDS_2429_transcript_2884	glycine metabolic process; L-serine metabolic process; tetrahydrofolate interconversion;
CDS_25637_transcript_28530	glycine metabolic process; L-serine metabolic process; tetrahydrofolate interconversion;
CDS_1148_transcript_1713	glycogen biosynthetic process;
CDS_1157_transcript_1719	glycogen biosynthetic process;
CDS_24862_transcript_26672	glycogen biosynthetic process;
CDS_13301_transcript_12136	glycogen biosynthetic process; glycogen catabolic process;
CDS_13302_transcript_12137	glycogen biosynthetic process; glycogen catabolic process;
CDS_3494_transcript_3690	glycogen biosynthetic process; protein phosphorylation;
CDS_3495_transcript_3691	glycogen biosynthetic process; protein phosphorylation;
CDS_19537_transcript_18410	glycogen metabolic process; phosphorylation;
CDS_19539_transcript_18412	glycogen metabolic process; phosphorylation;
CDS_20922_transcript_19990	glycogen metabolic process; phosphorylation;
CDS_20923_transcript_19991	glycogen metabolic process; phosphorylation;
CDS_20924_transcript_19992	glycogen metabolic process; phosphorylation;
CDS_389_transcript_1071	glycolytic process;
CDS_393_transcript_1073	glycolytic process;
CDS_396_transcript_1075	glycolytic process;
CDS_399_transcript_1077	glycolytic process;
CDS_1491_transcript_2028	glycolytic process;
CDS_1492_transcript_2028	glycolytic process;
CDS_1493_transcript_2028	glycolytic process;
CDS_1499_transcript_2033	glycolytic process;
CDS_1500_transcript_2035	glycolytic process;
CDS_1501_transcript_2035	glycolytic process;
CDS_1502_transcript_2036	glycolytic process;
CDS_6177_transcript_5986	glycolytic process;
CDS_6178_transcript_5987	glycolytic process;
CDS_6522_transcript_6227	glycolytic process;
CDS_6524_transcript_6227	glycolytic process;
CDS_6528_transcript_6229	glycolytic process;
CDS_6529_transcript_6229	glycolytic process;
CDS_6532_transcript_6231	glycolytic process;
CDS_6533_transcript_6231	glycolytic process;
CDS_6536_transcript_6233	glycolytic process;
CDS_6537_transcript_6233	glycolytic process;
CDS_21112_transcript_20226	glycolytic process;
CDS_23739_transcript_24339	glycolytic process;
CDS_23751_transcript_24384	glycolytic process;
CDS_24911_transcript_26808	glycolytic process;
CDS_24912_transcript_26809	glycolytic process;
CDS_27384_transcript_33900	glycolytic process;
CDS_10112_transcript_9258	glycosaminoglycan biosynthetic process; heparan sulfate proteoglycan biosynthetic process;
CDS_15130_transcript_13842	glycosaminoglycan biosynthetic process; heparan sulfate proteoglycan biosynthetic process;
CDS_15133_transcript_13843	glycosaminoglycan biosynthetic process; heparan sulfate proteoglycan biosynthetic process;
CDS_9557_transcript_8784	glycyl-tRNA aminoacylation;
CDS_26906_transcript_32212	glycyl-tRNA aminoacylation;
CDS_1565_transcript_2147	GMP biosynthetic process;
CDS_1582_transcript_2154	GMP biosynthetic process;
CDS_1585_transcript_2155	GMP biosynthetic process;
CDS_24344_transcript_25590	GMP biosynthetic process;
CDS_27800_transcript_35961	GMP biosynthetic process;
CDS_5454_transcript_5367	GMP biosynthetic process; oxidation-reduction process;
CDS_5455_transcript_5368	GMP biosynthetic process; oxidation-reduction process;
CDS_5456_transcript_5368	GMP biosynthetic process; oxidation-reduction process;
CDS_24850_transcript_26648	GMP biosynthetic process; oxidation-reduction process;
CDS_27710_transcript_35437	GMP biosynthetic process; oxidation-reduction process;
CDS_12069_transcript_10976	Golgi to endosome transport; small GTPase mediated signal transduction; endocytic recycling; defense response to bacterium; phagosome maturation;
CDS_12070_transcript_10977	Golgi to endosome transport; small GTPase mediated signal transduction; endocytic recycling; defense response to bacterium; phagosome maturation;
CDS_12071_transcript_10978	Golgi to endosome transport; small GTPase mediated signal transduction; endocytic recycling; defense response to bacterium; phagosome maturation;
CDS_21319_transcript_20533	Golgi to endosome transport; small GTPase mediated signal transduction; retrograde transport, plasma membrane to Golgi; regulation of protein transport;
CDS_14240_transcript_13027	Golgi vesicle transport;
CDS_14241_transcript_13028	Golgi vesicle transport;
CDS_21818_transcript_21254	Golgi vesicle transport;
CDS_1060_transcript_1635	GPI anchor biosynthetic process;
CDS_4153_transcript_4228	heme a biosynthetic process; respiratory chain complex IV assembly; oxidation-reduction process; hydrogen ion transmembrane transport;
CDS_12946_transcript_11773	heme O biosynthetic process;
CDS_6448_transcript_6175	heterocycle biosynthetic process; molybdopterin cofactor metabolic process; cofactor biosynthetic process; organophosphate biosynthetic process; organic cyclic compound biosynthetic process; organonitrogen compound biosynthetic process;
CDS_23231_transcript_23415	hexose transmembrane transport; glucose import;
CDS_5547_transcript_5475	histone acetylation;
CDS_5548_transcript_5476	histone acetylation;
CDS_10940_transcript_9956	histone acetylation;
CDS_10941_transcript_9957	histone acetylation;
CDS_10945_transcript_9958	histone acetylation;
CDS_10947_transcript_9959	histone acetylation;
CDS_20954_transcript_20026	histone deacetylation;
CDS_20957_transcript_20028	histone deacetylation;
CDS_20960_transcript_20029	histone deacetylation;
CDS_20962_transcript_20031	histone deacetylation;
CDS_24638_transcript_26199	histone H3-K9 demethylation; positive regulation of transcription, DNA-templated; histone H3-K27 demethylation;
CDS_3318_transcript_3562	histone peptidyl-prolyl isomerization; protein folding;
CDS_3320_transcript_3564	histone peptidyl-prolyl isomerization; protein folding;
CDS_23888_transcript_24669	histone peptidyl-prolyl isomerization; protein folding;
CDS_6321_transcript_6058	homophilic cell adhesion via plasma membrane adhesion molecules;
CDS_6322_transcript_6060	homophilic cell adhesion via plasma membrane adhesion molecules;
CDS_20758_transcript_19783	homophilic cell adhesion via plasma membrane adhesion molecules;
CDS_25518_transcript_28230	homophilic cell adhesion via plasma membrane adhesion molecules;
CDS_25803_transcript_28932	homophilic cell adhesion via plasma membrane adhesion molecules;
CDS_26565_transcript_31087	homophilic cell adhesion via plasma membrane adhesion molecules;
CDS_24894_transcript_26761	homophilic cell adhesion via plasma membrane adhesion molecules; peptidyl-tyrosine phosphorylation;
CDS_19042_transcript_17886	immune response;
CDS_19043_transcript_17887	immune response;
CDS_19044_transcript_17888	immune response;
CDS_19046_transcript_17890	immune response;
CDS_27651_transcript_35113	inactivation of MAPK activity; peptidyl-tyrosine dephosphorylation;
CDS_27723_transcript_35521	inactivation of MAPK activity; protein dephosphorylation;
CDS_2873_transcript_3205	inositol catabolic process; oxidation-reduction process;
CDS_2874_transcript_3206	inositol catabolic process; oxidation-reduction process;
CDS_2876_transcript_3207	inositol catabolic process; oxidation-reduction process;
CDS_4287_transcript_4339	inositol catabolic process; oxidation-reduction process;
CDS_16577_transcript_15217	inositol catabolic process; oxidation-reduction process;
CDS_16679_transcript_15329	inositol catabolic process; oxidation-reduction process;
CDS_4458_transcript_4478	integrin-mediated signaling pathway;
CDS_4460_transcript_4479	integrin-mediated signaling pathway;
CDS_7736_transcript_7200	intra-Golgi vesicle-mediated transport;
CDS_7738_transcript_7201	intra-Golgi vesicle-mediated transport;
CDS_7739_transcript_7202	intra-Golgi vesicle-mediated transport;
CDS_7741_transcript_7203	intra-Golgi vesicle-mediated transport;
CDS_11896_transcript_10830	intracellular distribution of mitochondria;
CDS_11897_transcript_10831	intracellular distribution of mitochondria;
CDS_2205_transcript_2708	intracellular protein transport;
CDS_2206_transcript_2709	intracellular protein transport;
CDS_2207_transcript_2710	intracellular protein transport;
CDS_2208_transcript_2711	intracellular protein transport;
CDS_3818_transcript_3995	intracellular protein transport;
CDS_3820_transcript_3996	intracellular protein transport;
CDS_3822_transcript_3997	intracellular protein transport;
CDS_3823_transcript_3998	intracellular protein transport;
CDS_9689_transcript_8916	intracellular protein transport;
CDS_9690_transcript_8917	intracellular protein transport;
CDS_9975_transcript_9141	intracellular protein transport;
CDS_11097_transcript_10082	intracellular protein transport;
CDS_15312_transcript_14026	intracellular protein transport;
CDS_15313_transcript_14027	intracellular protein transport;
CDS_17904_transcript_16561	intracellular protein transport;
CDS_18640_transcript_17375	intracellular protein transport;
CDS_20270_transcript_19223	intracellular protein transport;
CDS_22477_transcript_22228	intracellular protein transport;
CDS_24004_transcript_24879	intracellular protein transport;
CDS_26310_transcript_30329	intracellular protein transport;
CDS_27186_transcript_33136	intracellular protein transport;
CDS_5167_transcript_5108	intracellular protein transport; ER to Golgi vesicle-mediated transport;
CDS_5168_transcript_5109	intracellular protein transport; ER to Golgi vesicle-mediated transport;
CDS_5169_transcript_5110	intracellular protein transport; ER to Golgi vesicle-mediated transport;
CDS_5170_transcript_5111	intracellular protein transport; ER to Golgi vesicle-mediated transport;
CDS_15091_transcript_13788	intracellular protein transport; ER to Golgi vesicle-mediated transport;
CDS_15092_transcript_13789	intracellular protein transport; ER to Golgi vesicle-mediated transport;
CDS_15093_transcript_13790	intracellular protein transport; ER to Golgi vesicle-mediated transport;
CDS_11384_transcript_10332	intracellular protein transport; Golgi vesicle transport; membrane fusion;
CDS_11386_transcript_10333	intracellular protein transport; Golgi vesicle transport; membrane fusion;
CDS_15262_transcript_13986	intracellular protein transport; mitotic nuclear division; phagosome-lysosome fusion involved in apoptotic cell clearance;
CDS_15263_transcript_13987	intracellular protein transport; mitotic nuclear division; phagosome-lysosome fusion involved in apoptotic cell clearance;
CDS_15264_transcript_13988	intracellular protein transport; mitotic nuclear division; phagosome-lysosome fusion involved in apoptotic cell clearance;
CDS_5303_transcript_5243	intracellular protein transport; nucleocytoplasmic transport; small GTPase mediated signal transduction;
CDS_5304_transcript_5244	intracellular protein transport; nucleocytoplasmic transport; small GTPase mediated signal transduction;
CDS_26306_transcript_30318	intracellular protein transport; protein transmembrane transport;
CDS_194_transcript_841	intracellular protein transport; vesicle-mediated transport;
CDS_889_transcript_1478	intracellular protein transport; vesicle-mediated transport;
CDS_890_transcript_1479	intracellular protein transport; vesicle-mediated transport;
CDS_892_transcript_1480	intracellular protein transport; vesicle-mediated transport;
CDS_894_transcript_1481	intracellular protein transport; vesicle-mediated transport;
CDS_896_transcript_1482	intracellular protein transport; vesicle-mediated transport;
CDS_898_transcript_1483	intracellular protein transport; vesicle-mediated transport;
CDS_900_transcript_1484	intracellular protein transport; vesicle-mediated transport;
CDS_2859_transcript_3196	intracellular protein transport; vesicle-mediated transport;
CDS_2861_transcript_3197	intracellular protein transport; vesicle-mediated transport;
CDS_2865_transcript_3199	intracellular protein transport; vesicle-mediated transport;
CDS_6315_transcript_6049	intracellular protein transport; vesicle-mediated transport;
CDS_7147_transcript_6732	intracellular protein transport; vesicle-mediated transport;
CDS_9064_transcript_8383	intracellular protein transport; vesicle-mediated transport;
CDS_12814_transcript_11633	intracellular protein transport; vesicle-mediated transport;
CDS_12815_transcript_11634	intracellular protein transport; vesicle-mediated transport;
CDS_13422_transcript_12257	intracellular protein transport; vesicle-mediated transport;
CDS_13424_transcript_12258	intracellular protein transport; vesicle-mediated transport;
CDS_13426_transcript_12259	intracellular protein transport; vesicle-mediated transport;
CDS_14106_transcript_12894	intracellular protein transport; vesicle-mediated transport;
CDS_14464_transcript_13238	intracellular protein transport; vesicle-mediated transport;
CDS_14465_transcript_13239	intracellular protein transport; vesicle-mediated transport;
CDS_14466_transcript_13239	intracellular protein transport; vesicle-mediated transport;
CDS_14468_transcript_13240	intracellular protein transport; vesicle-mediated transport;
CDS_14470_transcript_13241	intracellular protein transport; vesicle-mediated transport;
CDS_14472_transcript_13241	intracellular protein transport; vesicle-mediated transport;
CDS_14474_transcript_13242	intracellular protein transport; vesicle-mediated transport;
CDS_14892_transcript_13608	intracellular protein transport; vesicle-mediated transport;
CDS_15619_transcript_14323	intracellular protein transport; vesicle-mediated transport;
CDS_15718_transcript_14407	intracellular protein transport; vesicle-mediated transport;
CDS_16243_transcript_14899	intracellular protein transport; vesicle-mediated transport;
CDS_16245_transcript_14900	intracellular protein transport; vesicle-mediated transport;
CDS_16247_transcript_14901	intracellular protein transport; vesicle-mediated transport;
CDS_19435_transcript_18323	intracellular protein transport; vesicle-mediated transport;
CDS_20250_transcript_19201	intracellular protein transport; vesicle-mediated transport;
CDS_20780_transcript_19815	intracellular protein transport; vesicle-mediated transport;
CDS_20928_transcript_19997	intracellular protein transport; vesicle-mediated transport;
CDS_21511_transcript_20833	intracellular protein transport; vesicle-mediated transport;
CDS_21779_transcript_21209	intracellular protein transport; vesicle-mediated transport;
CDS_24400_transcript_25704	intracellular protein transport; vesicle-mediated transport;
CDS_25967_transcript_29416	intracellular protein transport; vesicle-mediated transport;
CDS_25968_transcript_29417	intracellular protein transport; vesicle-mediated transport;
CDS_26171_transcript_29921	intracellular protein transport; vesicle-mediated transport;
CDS_26803_transcript_31844	intracellular protein transport; vesicle-mediated transport;
CDS_27071_transcript_32737	intracellular protein transport; vesicle-mediated transport;
CDS_27775_transcript_35786	intracellular protein transport; vesicle-mediated transport;
CDS_6642_transcript_6333	intracellular protein transport; vesicle-mediated transport; membrane fusion;
CDS_6649_transcript_6335	intracellular protein transport; vesicle-mediated transport; membrane fusion;
CDS_6654_transcript_6337	intracellular protein transport; vesicle-mediated transport; membrane fusion;
CDS_6655_transcript_6339	intracellular protein transport; vesicle-mediated transport; membrane fusion;
CDS_7634_transcript_7115	intracellular protein transport; vesicle-mediated transport; membrane fusion;
CDS_7635_transcript_7116	intracellular protein transport; vesicle-mediated transport; membrane fusion;
CDS_13215_transcript_12050	intracellular protein transport; vesicle-mediated transport; regulation of exocytosis; membrane fusion;
CDS_13216_transcript_12051	intracellular protein transport; vesicle-mediated transport; regulation of exocytosis; membrane fusion;
CDS_13217_transcript_12052	intracellular protein transport; vesicle-mediated transport; regulation of exocytosis; membrane fusion;
CDS_13218_transcript_12053	intracellular protein transport; vesicle-mediated transport; regulation of exocytosis; membrane fusion;
CDS_13219_transcript_12054	intracellular protein transport; vesicle-mediated transport; regulation of exocytosis; membrane fusion;
CDS_13220_transcript_12055	intracellular protein transport; vesicle-mediated transport; regulation of exocytosis; membrane fusion;
CDS_17057_transcript_15690	intracellular signal transduction;
CDS_20761_transcript_19786	intracellular signal transduction;
CDS_20762_transcript_19787	intracellular signal transduction;
CDS_20944_transcript_20012	intracellular signal transduction;
CDS_21753_transcript_21158	intracellular signal transduction;
CDS_21754_transcript_21159	intracellular signal transduction;
CDS_24494_transcript_25900	intracellular signal transduction;
CDS_25141_transcript_27369	intracellular signal transduction;
CDS_25899_transcript_29213	intracellular signal transduction;
CDS_27343_transcript_33754	intracellular signal transduction;
CDS_16399_transcript_15046	intracellular signal transduction; positive regulation of GTPase activity;
CDS_1728_transcript_2249	intracellular signal transduction; protein homooligomerization;
CDS_1730_transcript_2250	intracellular signal transduction; protein homooligomerization;
CDS_1732_transcript_2251	intracellular signal transduction; protein homooligomerization;
CDS_1733_transcript_2252	intracellular signal transduction; protein homooligomerization;
CDS_1736_transcript_2253	intracellular signal transduction; protein homooligomerization;
CDS_18036_transcript_16707	intraciliary transport; cilium assembly;
CDS_8601_transcript_8009	ion transmembrane transport;
CDS_8603_transcript_8010	ion transmembrane transport;
CDS_10187_transcript_9310	ion transmembrane transport;
CDS_10188_transcript_9311	ion transmembrane transport;
CDS_10189_transcript_9312	ion transmembrane transport;
CDS_24466_transcript_25837	ion transmembrane transport;
CDS_24908_transcript_26801	ion transmembrane transport;
CDS_26348_transcript_30413	ion transmembrane transport;
CDS_23777_transcript_24458	ion transmembrane transport; ionotropic glutamate receptor signaling pathway;
CDS_24846_transcript_26637	ion transmembrane transport; ionotropic glutamate receptor signaling pathway;
CDS_24966_transcript_26934	ion transmembrane transport; ionotropic glutamate receptor signaling pathway;
CDS_26773_transcript_31760	ion transmembrane transport; ionotropic glutamate receptor signaling pathway;
CDS_27698_transcript_35353	ion transmembrane transport; ionotropic glutamate receptor signaling pathway;
CDS_932_transcript_1523	ion transmembrane transport; regulation of ion transmembrane transport;
CDS_933_transcript_1526	ion transmembrane transport; regulation of ion transmembrane transport;
CDS_19851_transcript_18782	ion transmembrane transport; regulation of ion transmembrane transport;
CDS_19854_transcript_18783	ion transmembrane transport; regulation of ion transmembrane transport;
CDS_19856_transcript_18784	ion transmembrane transport; regulation of ion transmembrane transport;
CDS_19857_transcript_18787	ion transmembrane transport; regulation of ion transmembrane transport;
CDS_4215_transcript_4271	ion transport;
CDS_13893_transcript_12669	ion transport;
CDS_13894_transcript_12670	ion transport;
CDS_16065_transcript_14736	ion transport;
CDS_16066_transcript_14736	ion transport;
CDS_21920_transcript_21423	ion transport;
CDS_21921_transcript_21423	ion transport;
CDS_24395_transcript_25697	ion transport;
CDS_24396_transcript_25697	ion transport;
CDS_25153_transcript_27394	ion transport;
CDS_25523_transcript_28244	ion transport;
CDS_26835_transcript_31918	ion transport;
CDS_10365_transcript_9463	iron-sulfur cluster assembly;
CDS_10371_transcript_9466	iron-sulfur cluster assembly;
CDS_10472_transcript_9547	iron-sulfur cluster assembly;
CDS_21841_transcript_21302	iron-sulfur cluster assembly;
CDS_25933_transcript_29297	iron-sulfur cluster assembly;
CDS_11653_transcript_10618	isoleucyl-tRNA aminoacylation;
CDS_1418_transcript_1961	isoprenoid biosynthetic process;
CDS_5279_transcript_5215	isoprenoid biosynthetic process;
CDS_5280_transcript_5216	isoprenoid biosynthetic process;
CDS_5281_transcript_5217	isoprenoid biosynthetic process;
CDS_16454_transcript_15096	isoprenoid biosynthetic process;
CDS_16458_transcript_15097	isoprenoid biosynthetic process;
CDS_20882_transcript_19942	isoprenoid biosynthetic process;
CDS_23489_transcript_23892	isoprenoid biosynthetic process;
CDS_23490_transcript_23893	isoprenoid biosynthetic process;
CDS_23491_transcript_23894	isoprenoid biosynthetic process;
CDS_3873_transcript_4047	ketone body catabolic process;
CDS_3874_transcript_4047	ketone body catabolic process;
CDS_3875_transcript_4048	ketone body catabolic process;
CDS_3876_transcript_4049	ketone body catabolic process;
CDS_3694_transcript_3893	L-methionine biosynthetic process from S-adenosylmethionine; L-methionine biosynthetic process from methylthioadenosine;
CDS_3698_transcript_3895	L-methionine biosynthetic process from S-adenosylmethionine; L-methionine biosynthetic process from methylthioadenosine;
CDS_3700_transcript_3896	L-methionine biosynthetic process from S-adenosylmethionine; L-methionine biosynthetic process from methylthioadenosine;
CDS_4243_transcript_4296	L-phenylalanine catabolic process; aromatic amino acid family metabolic process; oxidation-reduction process;
CDS_4244_transcript_4296	L-phenylalanine catabolic process; aromatic amino acid family metabolic process; oxidation-reduction process;
CDS_4245_transcript_4298	L-phenylalanine catabolic process; aromatic amino acid family metabolic process; oxidation-reduction process;
CDS_4246_transcript_4298	L-phenylalanine catabolic process; aromatic amino acid family metabolic process; oxidation-reduction process;
CDS_4247_transcript_4299	L-phenylalanine catabolic process; aromatic amino acid family metabolic process; oxidation-reduction process;
CDS_4248_transcript_4299	L-phenylalanine catabolic process; aromatic amino acid family metabolic process; oxidation-reduction process;
CDS_4249_transcript_4300	L-phenylalanine catabolic process; aromatic amino acid family metabolic process; oxidation-reduction process;
CDS_4250_transcript_4300	L-phenylalanine catabolic process; aromatic amino acid family metabolic process; oxidation-reduction process;
CDS_4251_transcript_4301	L-phenylalanine catabolic process; aromatic amino acid family metabolic process; oxidation-reduction process;
CDS_4252_transcript_4301	L-phenylalanine catabolic process; aromatic amino acid family metabolic process; oxidation-reduction process;
CDS_17453_transcript_16125	L-phenylalanine catabolic process; tyrosine metabolic process; oxidation-reduction process;
CDS_17454_transcript_16126	L-phenylalanine catabolic process; tyrosine metabolic process; oxidation-reduction process;
CDS_17455_transcript_16128	L-phenylalanine catabolic process; tyrosine metabolic process; oxidation-reduction process;
CDS_17456_transcript_16130	L-phenylalanine catabolic process; tyrosine metabolic process; oxidation-reduction process;
CDS_14358_transcript_13127	L-serine biosynthetic process;
CDS_3496_transcript_3692	L-serine biosynthetic process; dephosphorylation;
CDS_3497_transcript_3693	L-serine biosynthetic process; dephosphorylation;
CDS_3498_transcript_3694	L-serine biosynthetic process; dephosphorylation;
CDS_3499_transcript_3695	L-serine biosynthetic process; dephosphorylation;
CDS_3500_transcript_3696	L-serine biosynthetic process; dephosphorylation;
CDS_3501_transcript_3697	L-serine biosynthetic process; dephosphorylation;
CDS_23408_transcript_23742	L-serine biosynthetic process; dephosphorylation;
CDS_23409_transcript_23743	L-serine biosynthetic process; dephosphorylation;
CDS_23410_transcript_23745	L-serine biosynthetic process; dephosphorylation;
CDS_23411_transcript_23746	L-serine biosynthetic process; dephosphorylation;
CDS_1972_transcript_2463	L-serine biosynthetic process; oxidation-reduction process;
CDS_20085_transcript_19032	lipid biosynthetic process; oxidation-reduction process;
CDS_9979_transcript_9150	lipid catabolic process; intracellular signal transduction;
CDS_27620_transcript_34959	lipid catabolic process; intracellular signal transduction;
CDS_2812_transcript_3159	lipid metabolic process;
CDS_2813_transcript_3160	lipid metabolic process;
CDS_2815_transcript_3161	lipid metabolic process;
CDS_13662_transcript_12467	lipid metabolic process;
CDS_13663_transcript_12468	lipid metabolic process;
CDS_16205_transcript_14859	lipid metabolic process;
CDS_16208_transcript_14860	lipid metabolic process;
CDS_16277_transcript_14924	lipid metabolic process;
CDS_17912_transcript_16577	lipid metabolic process;
CDS_21164_transcript_20306	lipid metabolic process;
CDS_21165_transcript_20307	lipid metabolic process;
CDS_21166_transcript_20309	lipid metabolic process;
CDS_22204_transcript_21789	lipid metabolic process;
CDS_26029_transcript_29556	lipid metabolic process;
CDS_27189_transcript_33155	lipid metabolic process;
CDS_973_transcript_1559	lipid metabolic process; oxidation-reduction process;
CDS_974_transcript_1560	lipid metabolic process; oxidation-reduction process;
CDS_976_transcript_1561	lipid metabolic process; oxidation-reduction process;
CDS_983_transcript_1567	lipid metabolic process; oxidation-reduction process;
CDS_3194_transcript_3460	lipid metabolic process; oxidation-reduction process;
CDS_3195_transcript_3461	lipid metabolic process; oxidation-reduction process;
CDS_23414_transcript_23754	lipid metabolic process; oxidation-reduction process;
CDS_5067_transcript_5021	lipid metabolic process; phosphatidylcholine metabolic process;
CDS_440_transcript_1130	lipid transport;
CDS_441_transcript_1131	lipid transport;
CDS_449_transcript_1148	lipid transport;
CDS_456_transcript_1157	lipid transport;
CDS_493_transcript_1172	lipid transport;
CDS_499_transcript_1172	lipid transport;
CDS_21745_transcript_21151	lipid transport;
CDS_22678_transcript_22544	lipid transport;
CDS_13404_transcript_12241	lipoate biosynthetic process; protein lipoylation;
CDS_4678_transcript_4668	long-chain fatty acid metabolic process;
CDS_16581_transcript_15223	long-chain fatty acid metabolic process;
CDS_16582_transcript_15224	long-chain fatty acid metabolic process;
CDS_16583_transcript_15225	long-chain fatty acid metabolic process;
CDS_26909_transcript_32221	macromolecule biosynthetic process; carbohydrate derivative biosynthetic process;
CDS_16050_transcript_14720	macromolecule depalmitoylation;
CDS_9616_transcript_8852	macromolecule metabolic process; primary metabolic process;
CDS_4038_transcript_4157	malate metabolic process; oxidation-reduction process;
CDS_4039_transcript_4157	malate metabolic process; oxidation-reduction process;
CDS_4040_transcript_4158	malate metabolic process; oxidation-reduction process;
CDS_4041_transcript_4159	malate metabolic process; oxidation-reduction process;
CDS_4042_transcript_4159	malate metabolic process; oxidation-reduction process;
CDS_4043_transcript_4160	malate metabolic process; oxidation-reduction process;
CDS_4044_transcript_4160	malate metabolic process; oxidation-reduction process;
CDS_8385_transcript_7806	malate metabolic process; oxidation-reduction process;
CDS_8388_transcript_7807	malate metabolic process; oxidation-reduction process;
CDS_8389_transcript_7808	malate metabolic process; oxidation-reduction process;
CDS_8393_transcript_7810	malate metabolic process; oxidation-reduction process;
CDS_8395_transcript_7811	malate metabolic process; oxidation-reduction process;
CDS_25339_transcript_27819	malate metabolic process; oxidation-reduction process;
CDS_24301_transcript_25487	mannose metabolic process;
CDS_26546_transcript_31015	mannose metabolic process;
CDS_25675_transcript_28611	mannosylation;
CDS_7166_transcript_6749	MAPK cascade;
CDS_7167_transcript_6750	MAPK cascade;
CDS_7168_transcript_6751	MAPK cascade;
CDS_13120_transcript_11953	MAPK cascade;
CDS_15326_transcript_14042	MAPK cascade;
CDS_15327_transcript_14042	MAPK cascade;
CDS_15328_transcript_14043	MAPK cascade;
CDS_15329_transcript_14043	MAPK cascade;
CDS_16558_transcript_15206	MAPK cascade; activation of MAPKK activity;
CDS_186_transcript_812	maturation of LSU-rRNA from tricistronic rRNA transcript (SSU-rRNA, 5.8S rRNA, LSU-rRNA); cytoplasmic translation;
CDS_15273_transcript_13996	maturation of LSU-rRNA from tricistronic rRNA transcript (SSU-rRNA, 5.8S rRNA, LSU-rRNA); maturation of 5.8S rRNA from tricistronic rRNA transcript (SSU-rRNA, 5.8S rRNA, LSU-rRNA);
CDS_25944_transcript_29349	maturation of SSU-rRNA from tricistronic rRNA transcript (SSU-rRNA, 5.8S rRNA, LSU-rRNA); translation;
CDS_10901_transcript_9936	mature ribosome assembly;
CDS_18588_transcript_17302	mature ribosome assembly;
CDS_18589_transcript_17303	mature ribosome assembly;
CDS_90_transcript_350	metabolic process;
CDS_165_transcript_730	metabolic process;
CDS_338_transcript_1026	metabolic process;
CDS_352_transcript_1038	metabolic process;
CDS_354_transcript_1039	metabolic process;
CDS_1026_transcript_1606	metabolic process;
CDS_1041_transcript_1612	metabolic process;
CDS_1866_transcript_2379	metabolic process;
CDS_1867_transcript_2380	metabolic process;
CDS_1870_transcript_2381	metabolic process;
CDS_1872_transcript_2382	metabolic process;
CDS_1873_transcript_2383	metabolic process;
CDS_1875_transcript_2384	metabolic process;
CDS_2718_transcript_3100	metabolic process;
CDS_2719_transcript_3101	metabolic process;
CDS_4112_transcript_4204	metabolic process;
CDS_4113_transcript_4205	metabolic process;
CDS_4116_transcript_4206	metabolic process;
CDS_4117_transcript_4207	metabolic process;
CDS_4122_transcript_4210	metabolic process;
CDS_4124_transcript_4211	metabolic process;
CDS_4126_transcript_4212	metabolic process;
CDS_4129_transcript_4213	metabolic process;
CDS_4499_transcript_4521	metabolic process;
CDS_4501_transcript_4526	metabolic process;
CDS_5098_transcript_5037	metabolic process;
CDS_5103_transcript_5038	metabolic process;
CDS_5293_transcript_5231	metabolic process;
CDS_5405_transcript_5324	metabolic process;
CDS_5483_transcript_5391	metabolic process;
CDS_5618_transcript_5544	metabolic process;
CDS_6277_transcript_6038	metabolic process;
CDS_6280_transcript_6040	metabolic process;
CDS_6287_transcript_6041	metabolic process;
CDS_6292_transcript_6042	metabolic process;
CDS_6298_transcript_6044	metabolic process;
CDS_6305_transcript_6045	metabolic process;
CDS_6307_transcript_6046	metabolic process;
CDS_6413_transcript_6147	metabolic process;
CDS_6414_transcript_6148	metabolic process;
CDS_6416_transcript_6149	metabolic process;
CDS_6710_transcript_6379	metabolic process;
CDS_6859_transcript_6493	metabolic process;
CDS_7312_transcript_6856	metabolic process;
CDS_7442_transcript_6976	metabolic process;
CDS_7443_transcript_6977	metabolic process;
CDS_7596_transcript_7090	metabolic process;
CDS_7599_transcript_7091	metabolic process;
CDS_7601_transcript_7092	metabolic process;
CDS_7603_transcript_7093	metabolic process;
CDS_7665_transcript_7141	metabolic process;
CDS_8446_transcript_7854	metabolic process;
CDS_8484_transcript_7900	metabolic process;
CDS_8485_transcript_7901	metabolic process;
CDS_8486_transcript_7902	metabolic process;
CDS_8492_transcript_7907	metabolic process;
CDS_8495_transcript_7908	metabolic process;
CDS_8499_transcript_7913	metabolic process;
CDS_8500_transcript_7914	metabolic process;
CDS_8645_transcript_8045	metabolic process;
CDS_8646_transcript_8045	metabolic process;
CDS_9521_transcript_8760	metabolic process;
CDS_9522_transcript_8761	metabolic process;
CDS_10102_transcript_9249	metabolic process;
CDS_10103_transcript_9250	metabolic process;
CDS_10104_transcript_9251	metabolic process;
CDS_10131_transcript_9275	metabolic process;
CDS_10132_transcript_9276	metabolic process;
CDS_10133_transcript_9277	metabolic process;
CDS_10897_transcript_9931	metabolic process;
CDS_11242_transcript_10199	metabolic process;
CDS_11459_transcript_10434	metabolic process;
CDS_12442_transcript_11300	metabolic process;
CDS_13114_transcript_11946	metabolic process;
CDS_13751_transcript_12551	metabolic process;
CDS_14427_transcript_13198	metabolic process;
CDS_14428_transcript_13199	metabolic process;
CDS_14430_transcript_13200	metabolic process;
CDS_14663_transcript_13419	metabolic process;
CDS_15265_transcript_13989	metabolic process;
CDS_15266_transcript_13990	metabolic process;
CDS_15267_transcript_13991	metabolic process;
CDS_15727_transcript_14426	metabolic process;
CDS_15728_transcript_14426	metabolic process;
CDS_15981_transcript_14654	metabolic process;
CDS_15983_transcript_14656	metabolic process;
CDS_15984_transcript_14657	metabolic process;
CDS_15985_transcript_14658	metabolic process;
CDS_17392_transcript_16063	metabolic process;
CDS_17444_transcript_16117	metabolic process;
CDS_18775_transcript_17530	metabolic process;
CDS_18776_transcript_17531	metabolic process;
CDS_19030_transcript_17872	metabolic process;
CDS_19031_transcript_17873	metabolic process;
CDS_19499_transcript_18371	metabolic process;
CDS_19707_transcript_18615	metabolic process;
CDS_19913_transcript_18849	metabolic process;
CDS_19916_transcript_18850	metabolic process;
CDS_19919_transcript_18851	metabolic process;
CDS_19939_transcript_18875	metabolic process;
CDS_19979_transcript_18914	metabolic process;
CDS_19989_transcript_18922	metabolic process;
CDS_19990_transcript_18923	metabolic process;
CDS_19991_transcript_18924	metabolic process;
CDS_19992_transcript_18925	metabolic process;
CDS_19993_transcript_18926	metabolic process;
CDS_20062_transcript_19006	metabolic process;
CDS_20119_transcript_19058	metabolic process;
CDS_20120_transcript_19059	metabolic process;
CDS_20668_transcript_19672	metabolic process;
CDS_20913_transcript_19978	metabolic process;
CDS_21212_transcript_20380	metabolic process;
CDS_21213_transcript_20381	metabolic process;
CDS_21668_transcript_21026	metabolic process;
CDS_22229_transcript_21828	metabolic process;
CDS_22230_transcript_21829	metabolic process;
CDS_22231_transcript_21830	metabolic process;
CDS_22232_transcript_21831	metabolic process;
CDS_22398_transcript_22104	metabolic process;
CDS_22551_transcript_22347	metabolic process;
CDS_23455_transcript_23838	metabolic process;
CDS_23456_transcript_23838	metabolic process;
CDS_23602_transcript_24100	metabolic process;
CDS_23748_transcript_24374	metabolic process;
CDS_23812_transcript_24529	metabolic process;
CDS_24775_transcript_26480	metabolic process;
CDS_24816_transcript_26556	metabolic process;
CDS_24900_transcript_26783	metabolic process;
CDS_24901_transcript_26784	metabolic process;
CDS_25178_transcript_27449	metabolic process;
CDS_25542_transcript_28306	metabolic process;
CDS_25902_transcript_29222	metabolic process;
CDS_25942_transcript_29346	metabolic process;
CDS_26466_transcript_30778	metabolic process;
CDS_26484_transcript_30819	metabolic process;
CDS_27068_transcript_32728	metabolic process;
CDS_27370_transcript_33857	metabolic process;
CDS_24189_transcript_25259	metabolic process; cellular process; single-organism process;
CDS_9296_transcript_8579	metal ion transport; cation transmembrane transport;
CDS_9299_transcript_8580	metal ion transport; cation transmembrane transport;
CDS_15156_transcript_13877	metal ion transport; transmembrane transport;
CDS_5194_transcript_5131	methionine biosynthetic process;
CDS_5196_transcript_5133	methionine biosynthetic process;
CDS_5198_transcript_5134	methionine biosynthetic process;
CDS_195_transcript_843	methylation;
CDS_199_transcript_844	methylation;
CDS_201_transcript_845	methylation;
CDS_211_transcript_848	methylation;
CDS_2450_transcript_2900	methylation;
CDS_2451_transcript_2901	methylation;
CDS_3598_transcript_3796	methylation;
CDS_3599_transcript_3797	methylation;
CDS_7812_transcript_7294	methylation;
CDS_7814_transcript_7295	methylation;
CDS_9950_transcript_9113	methylation;
CDS_9951_transcript_9114	methylation;
CDS_9952_transcript_9115	methylation;
CDS_10744_transcript_9786	methylation;
CDS_10745_transcript_9787	methylation;
CDS_10746_transcript_9788	methylation;
CDS_12211_transcript_11099	methylation;
CDS_12214_transcript_11100	methylation;
CDS_12215_transcript_11101	methylation;
CDS_12217_transcript_11102	methylation;
CDS_14108_transcript_12895	methylation;
CDS_14109_transcript_12896	methylation;
CDS_14110_transcript_12897	methylation;
CDS_14113_transcript_12898	methylation;
CDS_15241_transcript_13963	methylation;
CDS_17541_transcript_16204	methylation;
CDS_17542_transcript_16205	methylation;
CDS_17543_transcript_16206	methylation;
CDS_18015_transcript_16685	methylation;
CDS_18016_transcript_16686	methylation;
CDS_18017_transcript_16687	methylation;
CDS_21676_transcript_21047	methylation;
CDS_22627_transcript_22466	methylation;
CDS_22628_transcript_22467	methylation;
CDS_22629_transcript_22468	methylation;
CDS_22630_transcript_22469	methylation;
CDS_22631_transcript_22470	methylation;
CDS_22632_transcript_22471	methylation;
CDS_25277_transcript_27653	methylation;
CDS_24625_transcript_26170	methylation; histone H3-K27 demethylation;
CDS_8198_transcript_7636	microtubule anchoring at centrosome; cilium assembly; protein localization to centrosome;
CDS_8201_transcript_7638	microtubule anchoring at centrosome; cilium assembly; protein localization to centrosome;
CDS_1164_transcript_1731	microtubule cytoskeleton organization;
CDS_1165_transcript_1732	microtubule cytoskeleton organization;
CDS_1168_transcript_1734	microtubule cytoskeleton organization;
CDS_20577_transcript_19582	microtubule cytoskeleton organization;
CDS_16694_transcript_15342	microtubule cytoskeleton organization; cytoskeletal anchoring at plasma membrane; signal transduction; neuromuscular junction development; sensory perception of sound; short-term memory; sensory perception of pain; positive regulation of synaptic growth at neuromuscular junction; axon extension; neuron cellular homeostasis; negative regulation of neuromuscular synaptic transmission;
CDS_10357_transcript_9459	microtubule nucleation; cytoplasmic microtubule organization;
CDS_10361_transcript_9460	microtubule nucleation; cytoplasmic microtubule organization;
CDS_10362_transcript_9461	microtubule nucleation; cytoplasmic microtubule organization;
CDS_4812_transcript_4787	microtubule-based movement;
CDS_5714_transcript_5609	microtubule-based movement;
CDS_5715_transcript_5610	microtubule-based movement;
CDS_5716_transcript_5611	microtubule-based movement;
CDS_5717_transcript_5612	microtubule-based movement;
CDS_5719_transcript_5614	microtubule-based movement;
CDS_5721_transcript_5616	microtubule-based movement;
CDS_5723_transcript_5618	microtubule-based movement;
CDS_7891_transcript_7383	microtubule-based movement;
CDS_7892_transcript_7384	microtubule-based movement;
CDS_18493_transcript_17179	microtubule-based movement;
CDS_18494_transcript_17180	microtubule-based movement;
CDS_18495_transcript_17182	microtubule-based movement;
CDS_18496_transcript_17183	microtubule-based movement;
CDS_18497_transcript_17184	microtubule-based movement;
CDS_18498_transcript_17185	microtubule-based movement;
CDS_18499_transcript_17186	microtubule-based movement;
CDS_18500_transcript_17187	microtubule-based movement;
CDS_18501_transcript_17188	microtubule-based movement;
CDS_18502_transcript_17189	microtubule-based movement;
CDS_18503_transcript_17190	microtubule-based movement;
CDS_18504_transcript_17191	microtubule-based movement;
CDS_18505_transcript_17192	microtubule-based movement;
CDS_18506_transcript_17192	microtubule-based movement;
CDS_18507_transcript_17193	microtubule-based movement;
CDS_20022_transcript_18963	microtubule-based movement;
CDS_21734_transcript_21131	microtubule-based movement;
CDS_24287_transcript_25453	microtubule-based movement;
CDS_24588_transcript_26090	microtubule-based movement;
CDS_25790_transcript_28905	microtubule-based movement;
CDS_26485_transcript_30825	microtubule-based movement;
CDS_26864_transcript_32032	microtubule-based movement;
CDS_1877_transcript_2385	microtubule-based process;
CDS_2072_transcript_2520	microtubule-based process;
CDS_2074_transcript_2521	microtubule-based process;
CDS_2076_transcript_2522	microtubule-based process;
CDS_2078_transcript_2523	microtubule-based process;
CDS_2081_transcript_2524	microtubule-based process;
CDS_2082_transcript_2525	microtubule-based process;
CDS_2083_transcript_2525	microtubule-based process;
CDS_2086_transcript_2526	microtubule-based process;
CDS_2088_transcript_2527	microtubule-based process;
CDS_2089_transcript_2527	microtubule-based process;
CDS_2090_transcript_2528	microtubule-based process;
CDS_2091_transcript_2529	microtubule-based process;
CDS_2092_transcript_2529	microtubule-based process;
CDS_2483_transcript_2914	microtubule-based process;
CDS_4060_transcript_4173	microtubule-based process;
CDS_4958_transcript_4913	microtubule-based process;
CDS_15781_transcript_14464	microtubule-based process;
CDS_15782_transcript_14464	microtubule-based process;
CDS_15783_transcript_14465	microtubule-based process;
CDS_15784_transcript_14465	microtubule-based process;
CDS_15785_transcript_14466	microtubule-based process;
CDS_15786_transcript_14466	microtubule-based process;
CDS_15787_transcript_14467	microtubule-based process;
CDS_15788_transcript_14467	microtubule-based process;
CDS_15789_transcript_14468	microtubule-based process;
CDS_15790_transcript_14468	microtubule-based process;
CDS_25296_transcript_27709	microtubule-based process;
CDS_25297_transcript_27710	microtubule-based process;
CDS_25487_transcript_28158	microtubule-based process;
CDS_25636_transcript_28529	microtubule-based process;
CDS_26731_transcript_31629	microtubule-based process;
CDS_26874_transcript_32075	microtubule-based process;
CDS_27801_transcript_35969	microtubule-based process;
CDS_4596_transcript_4606	misfolded or incompletely synthesized protein catabolic process; cellular response to oxidative stress; chaperone-mediated protein complex assembly; oxidation-dependent protein catabolic process; regulation of mitochondrial DNA replication;
CDS_4597_transcript_4607	misfolded or incompletely synthesized protein catabolic process; cellular response to oxidative stress; chaperone-mediated protein complex assembly; oxidation-dependent protein catabolic process; regulation of mitochondrial DNA replication;
CDS_19291_transcript_18142	mismatch repair;
CDS_19064_transcript_17911	mismatch repair; nucleic acid phosphodiester bond hydrolysis;
CDS_19065_transcript_17911	mismatch repair; nucleic acid phosphodiester bond hydrolysis;
CDS_4624_transcript_4637	mitochondrial electron transport, succinate to ubiquinone; protein-FAD linkage;
CDS_24386_transcript_25681	mitochondrial electron transport, succinate to ubiquinone; protein-FAD linkage;
CDS_13795_transcript_12593	mitochondrial fusion;
CDS_13796_transcript_12594	mitochondrial fusion;
CDS_13797_transcript_12595	mitochondrial fusion;
CDS_15307_transcript_14020	mitochondrial fusion;
CDS_15308_transcript_14021	mitochondrial fusion;
CDS_15309_transcript_14022	mitochondrial fusion;
CDS_24174_transcript_25216	mitochondrial fusion;
CDS_655_transcript_1316	mitochondrial translation;
CDS_13364_transcript_12193	mitochondrial translational elongation;
CDS_13365_transcript_12194	mitochondrial translational elongation;
CDS_13368_transcript_12195	mitochondrial translational elongation;
CDS_13369_transcript_12196	mitochondrial translational elongation;
CDS_5816_transcript_5694	mitochondrial transport;
CDS_5817_transcript_5695	mitochondrial transport;
CDS_5818_transcript_5696	mitochondrial transport;
CDS_5821_transcript_5697	mitochondrial transport;
CDS_5823_transcript_5698	mitochondrial transport;
CDS_5824_transcript_5699	mitochondrial transport;
CDS_5826_transcript_5700	mitochondrial transport;
CDS_5828_transcript_5701	mitochondrial transport;
CDS_5830_transcript_5702	mitochondrial transport;
CDS_5832_transcript_5703	mitochondrial transport;
CDS_6505_transcript_6201	mitochondrial transport;
CDS_6506_transcript_6202	mitochondrial transport;
CDS_6507_transcript_6204	mitochondrial transport;
CDS_12183_transcript_11071	mitochondrial transport;
CDS_12184_transcript_11072	mitochondrial transport;
CDS_12185_transcript_11073	mitochondrial transport;
CDS_26431_transcript_30660	mitochondrion organization;
CDS_23001_transcript_23073	mitotic metaphase plate congression;
CDS_3488_transcript_3687	mitotic nuclear division; microtubule severing; cell division;
CDS_3489_transcript_3688	mitotic nuclear division; microtubule severing; cell division;
CDS_3492_transcript_3689	mitotic nuclear division; microtubule severing; cell division;
CDS_5603_transcript_5526	mitotic nuclear division; microtubule severing; cell division;
CDS_5604_transcript_5527	mitotic nuclear division; microtubule severing; cell division;
CDS_5609_transcript_5528	mitotic nuclear division; microtubule severing; cell division;
CDS_13464_transcript_12291	mitotic nuclear division; microtubule severing; cell division;
CDS_26530_transcript_30949	mitotic nuclear division; microtubule severing; cell division;
CDS_8966_transcript_8268	mitotic nuclear division; regulation of mitotic metaphase/anaphase transition; anaphase-promoting complex-dependent proteasomal ubiquitin-dependent protein catabolic process; cell division;
CDS_8971_transcript_8270	mitotic nuclear division; regulation of mitotic metaphase/anaphase transition; anaphase-promoting complex-dependent proteasomal ubiquitin-dependent protein catabolic process; cell division;
CDS_8973_transcript_8271	mitotic nuclear division; regulation of mitotic metaphase/anaphase transition; anaphase-promoting complex-dependent proteasomal ubiquitin-dependent protein catabolic process; cell division;
CDS_8975_transcript_8272	mitotic nuclear division; regulation of mitotic metaphase/anaphase transition; anaphase-promoting complex-dependent proteasomal ubiquitin-dependent protein catabolic process; cell division;
CDS_16720_transcript_15373	mitotic sister chromatid cohesion;
CDS_16029_transcript_14705	Mo-molybdopterin cofactor biosynthetic process;
CDS_16030_transcript_14706	Mo-molybdopterin cofactor biosynthetic process;
CDS_16033_transcript_14707	Mo-molybdopterin cofactor biosynthetic process;
CDS_17359_transcript_16031	monovalent inorganic cation transport; metal ion transport;
CDS_23148_transcript_23305	movement of cell or subcellular component;
CDS_17314_transcript_15991	mRNA 3'-end processing;
CDS_16426_transcript_15072	mRNA catabolic process;
CDS_16427_transcript_15073	mRNA catabolic process;
CDS_15356_transcript_14083	mRNA cis splicing, via spliceosome;
CDS_15357_transcript_14084	mRNA cis splicing, via spliceosome;
CDS_13033_transcript_11869	mRNA cis splicing, via spliceosome; mRNA transport;
CDS_16265_transcript_14913	mRNA export from nucleus; proteasome assembly;
CDS_17966_transcript_16644	mRNA methylation;
CDS_9567_transcript_8800	mRNA polyadenylation;
CDS_9569_transcript_8802	mRNA polyadenylation;
CDS_9058_transcript_8373	mRNA polyadenylation; mRNA cleavage;
CDS_9059_transcript_8373	mRNA polyadenylation; mRNA cleavage;
CDS_9060_transcript_8374	mRNA polyadenylation; mRNA cleavage;
CDS_3626_transcript_3824	mRNA processing;
CDS_3628_transcript_3825	mRNA processing;
CDS_3629_transcript_3826	mRNA processing;
CDS_7965_transcript_7453	mRNA processing;
CDS_7966_transcript_7453	mRNA processing;
CDS_7967_transcript_7454	mRNA processing;
CDS_7968_transcript_7455	mRNA processing;
CDS_7969_transcript_7456	mRNA processing;
CDS_7970_transcript_7456	mRNA processing;
CDS_7971_transcript_7457	mRNA processing;
CDS_11171_transcript_10149	mRNA processing;
CDS_17066_transcript_15704	mRNA processing;
CDS_17918_transcript_16586	mRNA processing;
CDS_17922_transcript_16589	mRNA processing;
CDS_18534_transcript_17236	mRNA processing;
CDS_18682_transcript_17418	mRNA processing;
CDS_18684_transcript_17419	mRNA processing;
CDS_25563_transcript_28342	mRNA processing;
CDS_25872_transcript_29118	mRNA processing;
CDS_8363_transcript_7772	mRNA processing; protein dephosphorylation;
CDS_8365_transcript_7774	mRNA processing; protein dephosphorylation;
CDS_8366_transcript_7775	mRNA processing; protein dephosphorylation;
CDS_8368_transcript_7775	mRNA processing; protein dephosphorylation;
CDS_8369_transcript_7776	mRNA processing; protein dephosphorylation;
CDS_8372_transcript_7777	mRNA processing; protein dephosphorylation;
CDS_11492_transcript_10469	mRNA processing; protein dephosphorylation;
CDS_11493_transcript_10470	mRNA processing; protein dephosphorylation;
CDS_11494_transcript_10472	mRNA processing; protein dephosphorylation;
CDS_11815_transcript_10762	mRNA processing; RNA splicing; mRNA transport;
CDS_4220_transcript_4276	mRNA splice site selection;
CDS_4221_transcript_4277	mRNA splice site selection;
CDS_5743_transcript_5636	mRNA splice site selection;
CDS_5744_transcript_5637	mRNA splice site selection;
CDS_5746_transcript_5638	mRNA splice site selection;
CDS_5747_transcript_5639	mRNA splice site selection;
CDS_5749_transcript_5640	mRNA splice site selection;
CDS_1919_transcript_2422	mRNA splicing, via spliceosome;
CDS_4522_transcript_4547	mRNA splicing, via spliceosome;
CDS_10640_transcript_9675	mRNA splicing, via spliceosome;
CDS_10642_transcript_9676	mRNA splicing, via spliceosome;
CDS_10860_transcript_9892	mRNA splicing, via spliceosome;
CDS_10862_transcript_9893	mRNA splicing, via spliceosome;
CDS_10865_transcript_9894	mRNA splicing, via spliceosome;
CDS_14459_transcript_13234	mRNA splicing, via spliceosome;
CDS_19137_transcript_17983	mRNA splicing, via spliceosome;
CDS_19502_transcript_18375	mRNA splicing, via spliceosome;
CDS_21008_transcript_20081	mRNA splicing, via spliceosome;
CDS_21286_transcript_20478	mRNA splicing, via spliceosome;
CDS_22187_transcript_21765	mRNA splicing, via spliceosome;
CDS_23946_transcript_24768	mRNA splicing, via spliceosome;
CDS_24081_transcript_25030	mRNA splicing, via spliceosome;
CDS_24082_transcript_25032	mRNA splicing, via spliceosome;
CDS_24083_transcript_25032	mRNA splicing, via spliceosome;
CDS_24084_transcript_25033	mRNA splicing, via spliceosome;
CDS_6384_transcript_6121	multicellular organismal development;
CDS_6385_transcript_6122	multicellular organismal development;
CDS_18078_transcript_16759	multicellular organismal development; canonical Wnt signaling pathway;
CDS_14686_transcript_13440	muscle organ development;
CDS_18475_transcript_17168	myeloid cell differentiation;
CDS_18476_transcript_17169	myeloid cell differentiation;
CDS_15770_transcript_14457	N-terminal protein myristoylation;
CDS_15773_transcript_14458	N-terminal protein myristoylation;
CDS_15774_transcript_14459	N-terminal protein myristoylation;
CDS_15776_transcript_14460	N-terminal protein myristoylation;
CDS_10408_transcript_9492	NAD biosynthetic process;
CDS_10516_transcript_9582	negative regulation of actin filament polymerization;
CDS_10520_transcript_9583	negative regulation of actin filament polymerization;
CDS_10521_transcript_9584	negative regulation of actin filament polymerization;
CDS_1920_transcript_2426	negative regulation of apoptotic process;
CDS_1922_transcript_2427	negative regulation of apoptotic process;
CDS_1926_transcript_2428	negative regulation of apoptotic process;
CDS_1930_transcript_2430	negative regulation of apoptotic process;
CDS_1933_transcript_2431	negative regulation of apoptotic process;
CDS_1938_transcript_2432	negative regulation of apoptotic process;
CDS_25422_transcript_28038	negative regulation of apoptotic process;
CDS_26293_transcript_30283	negative regulation of catalytic activity;
CDS_27283_transcript_33500	negative regulation of catalytic activity;
CDS_27284_transcript_33501	negative regulation of catalytic activity;
CDS_27614_transcript_34917	negative regulation of catalytic activity;
CDS_15419_transcript_14133	negative regulation of cell proliferation; histone acetylation;
CDS_15422_transcript_14134	negative regulation of cell proliferation; histone acetylation;
CDS_4558_transcript_4578	negative regulation of endopeptidase activity;
CDS_4559_transcript_4579	negative regulation of endopeptidase activity;
CDS_4560_transcript_4580	negative regulation of endopeptidase activity;
CDS_13706_transcript_12515	negative regulation of endopeptidase activity;
CDS_24256_transcript_25392	negative regulation of endopeptidase activity;
CDS_26111_transcript_29756	negative regulation of endopeptidase activity;
CDS_26112_transcript_29756	negative regulation of endopeptidase activity;
CDS_26113_transcript_29756	negative regulation of endopeptidase activity;
CDS_26179_transcript_29944	negative regulation of endopeptidase activity;
CDS_18729_transcript_17471	negative regulation of signal transduction;
CDS_15994_transcript_14669	negative regulation of transcription from RNA polymerase II promoter; cAMP catabolic process; protein targeting to mitochondrion; cAMP-mediated signaling; cGMP-mediated signaling; monocyte differentiation; negative regulation of cAMP biosynthetic process; negative regulation of protein import into nucleus, translocation; cellular response to drug; cellular response to macrophage colony-stimulatin…
CDS_20726_transcript_19746	negative regulation of transcription from RNA polymerase II promoter; cell fate determination; negative regulation of cell differentiation;
CDS_20727_transcript_19747	negative regulation of transcription from RNA polymerase II promoter; cell fate determination; negative regulation of cell differentiation;
CDS_8876_transcript_8205	negative regulation of transcription, DNA-templated;
CDS_8878_transcript_8207	negative regulation of transcription, DNA-templated;
CDS_8883_transcript_8209	negative regulation of transcription, DNA-templated;
CDS_25728_transcript_28716	negative regulation of transcription, DNA-templated;
CDS_12771_transcript_11585	nervous system development; ATP-dependent chromatin remodeling; positive regulation of transcription from RNA polymerase II promoter;
CDS_4993_transcript_4949	nervous system development; cell differentiation;
CDS_4994_transcript_4950	nervous system development; cell differentiation;
CDS_4995_transcript_4951	nervous system development; cell differentiation;
CDS_6931_transcript_6556	neuron projection development;
CDS_24187_transcript_25246	neuropeptide signaling pathway;
CDS_26483_transcript_30817	neuropeptide signaling pathway;
CDS_27191_transcript_33160	neurotransmitter secretion;
CDS_7255_transcript_6818	neurotransmitter transport;
CDS_25177_transcript_27448	neurotransmitter transport; signal transduction; transmission of nerve impulse; perineurial glial growth; transmembrane transport;
CDS_1567_transcript_2147	neurotransmitter transport; transmembrane transport;
CDS_1569_transcript_2148	neurotransmitter transport; transmembrane transport;
CDS_1581_transcript_2154	neurotransmitter transport; transmembrane transport;
CDS_1587_transcript_2155	neurotransmitter transport; transmembrane transport;
CDS_5756_transcript_5644	neurotransmitter transport; transmembrane transport;
CDS_5757_transcript_5645	neurotransmitter transport; transmembrane transport;
CDS_5758_transcript_5646	neurotransmitter transport; transmembrane transport;
CDS_11306_transcript_10251	neurotransmitter transport; transmembrane transport;
CDS_15868_transcript_14528	neurotransmitter transport; transmembrane transport;
CDS_22253_transcript_21860	neurotransmitter transport; transmembrane transport;
CDS_26816_transcript_31883	neurotransmitter transport; transmembrane transport;
CDS_26817_transcript_31883	neurotransmitter transport; transmembrane transport;
CDS_27609_transcript_34898	neurotransmitter transport; transmembrane transport;
CDS_9885_transcript_9060	nicotinamide nucleotide metabolic process;
CDS_9886_transcript_9061	nicotinamide nucleotide metabolic process;
CDS_9887_transcript_9063	nicotinamide nucleotide metabolic process;
CDS_8729_transcript_8126	nitrate assimilation; oxidation-reduction process;
CDS_25164_transcript_27413	nitric oxide biosynthetic process; oxidation-reduction process;
CDS_15588_transcript_14302	nitrogen compound metabolic process;
CDS_15589_transcript_14303	nitrogen compound metabolic process;
CDS_15591_transcript_14305	nitrogen compound metabolic process;
CDS_18325_transcript_16985	nitrogen compound metabolic process;
CDS_26786_transcript_31780	nitrogen compound metabolic process;
CDS_13067_transcript_11907	nitrogen compound metabolic process; cellular metabolic process; primary metabolic process; single-organism metabolic process; single-organism cellular process; organic substance metabolic process;
CDS_16103_transcript_14777	nitrogen compound metabolic process; primary metabolic process; cellular biosynthetic process; small molecule metabolic process; single-organism biosynthetic process; single-organism cellular process; organic substance biosynthetic process;
CDS_16104_transcript_14778	nitrogen compound metabolic process; primary metabolic process; cellular biosynthetic process; small molecule metabolic process; single-organism biosynthetic process; single-organism cellular process; organic substance biosynthetic process;
CDS_24178_transcript_25235	nonmotile primary cilium assembly;
CDS_24371_transcript_25661	nonmotile primary cilium assembly;
CDS_21787_transcript_21220	nuclear-transcribed mRNA catabolic process, deadenylation-dependent decay; nucleic acid phosphodiester bond hydrolysis;
CDS_21788_transcript_21221	nuclear-transcribed mRNA catabolic process, deadenylation-dependent decay; nucleic acid phosphodiester bond hydrolysis;
CDS_407_transcript_1084	nuclear-transcribed mRNA catabolic process, deadenylation-dependent decay; translational termination;
CDS_409_transcript_1086	nuclear-transcribed mRNA catabolic process, deadenylation-dependent decay; translational termination;
CDS_5259_transcript_5192	nuclear-transcribed mRNA catabolic process, non-stop decay; nuclear-transcribed mRNA catabolic process, no-go decay; RNA surveillance; nucleic acid phosphodiester bond hydrolysis;
CDS_24336_transcript_25568	nuclear-transcribed mRNA catabolic process, non-stop decay; nuclear-transcribed mRNA catabolic process, no-go decay; RNA surveillance; nucleic acid phosphodiester bond hydrolysis;
CDS_10228_transcript_9351	nuclear-transcribed mRNA catabolic process, nonsense-mediated decay;
CDS_10229_transcript_9352	nuclear-transcribed mRNA catabolic process, nonsense-mediated decay;
CDS_7406_transcript_6936	nuclear-transcribed mRNA poly(A) tail shortening; mRNA processing; protein phosphorylation; positive regulation of cytoplasmic mRNA processing body assembly;
CDS_1075_transcript_1647	nucleic acid metabolic process;
CDS_1077_transcript_1648	nucleic acid metabolic process;
CDS_5014_transcript_4970	nucleic acid metabolic process;
CDS_5015_transcript_4971	nucleic acid metabolic process;
CDS_7297_transcript_6840	nucleic acid metabolic process;
CDS_7299_transcript_6841	nucleic acid metabolic process;
CDS_7301_transcript_6842	nucleic acid metabolic process;
CDS_13559_transcript_12376	nucleic acid metabolic process;
CDS_21476_transcript_20778	nucleic acid metabolic process;
CDS_19360_transcript_18226	nucleic acid phosphodiester bond hydrolysis;
CDS_20866_transcript_19916	nucleic acid phosphodiester bond hydrolysis;
CDS_21128_transcript_20250	nucleic acid phosphodiester bond hydrolysis;
CDS_24135_transcript_25137	nucleic acid phosphodiester bond hydrolysis;
CDS_17273_transcript_15944	nucleobase-containing compound biosynthetic process; single-organism biosynthetic process; purine ribonucleoside metabolic process; purine-containing compound biosynthetic process;
CDS_23413_transcript_23751	nucleobase-containing compound metabolic process;
CDS_19898_transcript_18825	nucleobase-containing compound metabolic process; methylation;
CDS_16851_transcript_15508	nucleobase-containing compound metabolic process; phosphate-containing compound metabolic process;
CDS_16852_transcript_15509	nucleobase-containing compound metabolic process; phosphate-containing compound metabolic process;
CDS_14194_transcript_12969	nucleobase-containing compound metabolic process; regulation of transcription from RNA polymerase II promoter; translational elongation; regulation of DNA-templated transcription, elongation;
CDS_14195_transcript_12970	nucleobase-containing compound metabolic process; regulation of transcription from RNA polymerase II promoter; translational elongation; regulation of DNA-templated transcription, elongation;
CDS_24673_transcript_26277	nucleobase-containing small molecule metabolic process; pyrimidine-containing compound metabolic process;
CDS_24674_transcript_26277	nucleobase-containing small molecule metabolic process; pyrimidine-containing compound metabolic process;
CDS_24675_transcript_26278	nucleobase-containing small molecule metabolic process; pyrimidine-containing compound metabolic process;
CDS_24676_transcript_26278	nucleobase-containing small molecule metabolic process; pyrimidine-containing compound metabolic process;
CDS_8099_transcript_7566	nucleoside diphosphate phosphorylation; GTP biosynthetic process; UTP biosynthetic process; CTP biosynthetic process;
CDS_8100_transcript_7567	nucleoside diphosphate phosphorylation; GTP biosynthetic process; UTP biosynthetic process; CTP biosynthetic process;
CDS_8103_transcript_7568	nucleoside diphosphate phosphorylation; GTP biosynthetic process; UTP biosynthetic process; CTP biosynthetic process;
CDS_8108_transcript_7571	nucleoside diphosphate phosphorylation; GTP biosynthetic process; UTP biosynthetic process; CTP biosynthetic process;
CDS_8110_transcript_7572	nucleoside diphosphate phosphorylation; GTP biosynthetic process; UTP biosynthetic process; CTP biosynthetic process;
CDS_22141_transcript_21702	nucleoside diphosphate phosphorylation; GTP biosynthetic process; UTP biosynthetic process; CTP biosynthetic process;
CDS_2689_transcript_3078	nucleoside metabolic process;
CDS_2690_transcript_3079	nucleoside metabolic process;
CDS_2691_transcript_3080	nucleoside metabolic process;
CDS_2692_transcript_3081	nucleoside metabolic process;
CDS_2699_transcript_3086	nucleoside metabolic process;
CDS_6758_transcript_6412	nucleoside transmembrane transport;
CDS_6762_transcript_6413	nucleoside transmembrane transport;
CDS_6765_transcript_6414	nucleoside transmembrane transport;
CDS_246_transcript_892	nucleosome assembly;
CDS_6439_transcript_6169	nucleosome assembly;
CDS_18037_transcript_16708	nucleosome assembly;
CDS_18038_transcript_16709	nucleosome assembly;
CDS_18039_transcript_16710	nucleosome assembly;
CDS_18040_transcript_16711	nucleosome assembly;
CDS_18041_transcript_16712	nucleosome assembly;
CDS_26087_transcript_29695	nucleosome assembly;
CDS_2110_transcript_2542	nucleosome assembly; translation;
CDS_2112_transcript_2543	nucleosome assembly; translation;
CDS_798_transcript_1406	nucleotide biosynthetic process;
CDS_802_transcript_1408	nucleotide biosynthetic process;
CDS_9442_transcript_8707	nucleotide biosynthetic process;
CDS_9443_transcript_8709	nucleotide biosynthetic process;
CDS_19880_transcript_18809	nucleotide catabolic process;
CDS_19882_transcript_18810	nucleotide catabolic process;
CDS_19884_transcript_18811	nucleotide catabolic process;
CDS_21696_transcript_21074	nucleotide metabolic process; deoxyribonucleoside triphosphate catabolic process;
CDS_4053_transcript_4168	nucleotide metabolic process; phosphorylation;
CDS_4054_transcript_4169	nucleotide metabolic process; phosphorylation;
CDS_4055_transcript_4170	nucleotide metabolic process; phosphorylation;
CDS_27501_transcript_34393	nucleotide metabolic process; phosphorylation;
CDS_15305_transcript_14017	nucleotide phosphorylation;
CDS_16175_transcript_14833	nucleotide-excision repair;
CDS_11354_transcript_10299	nucleotide-excision repair; DNA duplex unwinding;
CDS_23807_transcript_24522	nucleotide-excision repair; DNA duplex unwinding;
CDS_6577_transcript_6270	nucleotide-excision repair; transcription initiation from RNA polymerase II promoter; DNA duplex unwinding;
CDS_11866_transcript_10809	nucleotide-excision repair; transcription, DNA-templated;
CDS_21171_transcript_20316	nucleotide-excision repair; transcription, DNA-templated;
CDS_21172_transcript_20317	nucleotide-excision repair; transcription, DNA-templated;
CDS_22949_transcript_22973	nucleotide-sugar biosynthetic process; oxidation-reduction process;
CDS_22950_transcript_22974	nucleotide-sugar biosynthetic process; oxidation-reduction process;
CDS_22951_transcript_22975	nucleotide-sugar biosynthetic process; oxidation-reduction process;
CDS_22953_transcript_22976	nucleotide-sugar biosynthetic process; oxidation-reduction process;
CDS_22954_transcript_22977	nucleotide-sugar biosynthetic process; oxidation-reduction process;
CDS_7977_transcript_7463	one-carbon metabolic process;
CDS_7979_transcript_7464	one-carbon metabolic process;
CDS_7982_transcript_7465	one-carbon metabolic process;
CDS_7983_transcript_7466	one-carbon metabolic process;
CDS_7986_transcript_7467	one-carbon metabolic process;
CDS_7990_transcript_7468	one-carbon metabolic process;
CDS_7992_transcript_7469	one-carbon metabolic process;
CDS_7995_transcript_7470	one-carbon metabolic process;
CDS_12538_transcript_11399	one-carbon metabolic process;
CDS_12539_transcript_11400	one-carbon metabolic process;
CDS_26425_transcript_30642	one-carbon metabolic process;
CDS_26426_transcript_30643	one-carbon metabolic process;
CDS_20531_transcript_19516	one-carbon metabolic process; biosynthetic process; 10-formyltetrahydrofolate catabolic process; oxidation-reduction process;
CDS_20532_transcript_19516	one-carbon metabolic process; biosynthetic process; 10-formyltetrahydrofolate catabolic process; oxidation-reduction process;
CDS_13177_transcript_12020	organelle organization;
CDS_8346_transcript_7763	organic substance metabolic process;
CDS_8463_transcript_7882	organic substance metabolic process;
CDS_8464_transcript_7882	organic substance metabolic process;
[truncated: 2,660 more rows]

## Sheet: Molecular Function
Sequence Name	GO molecular function
CDS_865_transcript_1444	1-pyrroline-5-carboxylate dehydrogenase activity; oxidoreductase activity, acting on the aldehyde or oxo group of donors, NAD or NADP as acceptor;
CDS_866_transcript_1445	1-pyrroline-5-carboxylate dehydrogenase activity; oxidoreductase activity, acting on the aldehyde or oxo group of donors, NAD or NADP as acceptor;
CDS_868_transcript_1446	1-pyrroline-5-carboxylate dehydrogenase activity; oxidoreductase activity, acting on the aldehyde or oxo group of donors, NAD or NADP as acceptor;
CDS_870_transcript_1447	1-pyrroline-5-carboxylate dehydrogenase activity; oxidoreductase activity, acting on the aldehyde or oxo group of donors, NAD or NADP as acceptor;
CDS_872_transcript_1448	1-pyrroline-5-carboxylate dehydrogenase activity; oxidoreductase activity, acting on the aldehyde or oxo group of donors, NAD or NADP as acceptor;
CDS_1148_transcript_1713	1,4-alpha-glucan branching enzyme activity; hydrolase activity, hydrolyzing O-glycosyl compounds; cation binding;
CDS_1157_transcript_1719	1,4-alpha-glucan branching enzyme activity; hydrolase activity, hydrolyzing O-glycosyl compounds; cation binding;
CDS_24862_transcript_26672	1,4-alpha-glucan branching enzyme activity; hydrolase activity, hydrolyzing O-glycosyl compounds; cation binding;
CDS_8076_transcript_7534	2 iron, 2 sulfur cluster binding;
CDS_15010_transcript_13714	2 iron, 2 sulfur cluster binding;
CDS_15011_transcript_13715	2 iron, 2 sulfur cluster binding;
CDS_14283_transcript_13066	2-alkenal reductase [NAD(P)] activity;
CDS_14286_transcript_13067	2-alkenal reductase [NAD(P)] activity;
CDS_14287_transcript_13068	2-alkenal reductase [NAD(P)] activity;
CDS_14290_transcript_13069	2-alkenal reductase [NAD(P)] activity;
CDS_14294_transcript_13071	2-alkenal reductase [NAD(P)] activity;
CDS_14298_transcript_13074	2-alkenal reductase [NAD(P)] activity;
CDS_14300_transcript_13075	2-alkenal reductase [NAD(P)] activity;
CDS_15832_transcript_14497	2-polyprenyl-6-methoxy-1,4-benzoquinone methyltransferase activity;
CDS_12819_transcript_11639	3-hydroxyacyl-CoA dehydrogenase activity;
CDS_25858_transcript_29081	3-hydroxyacyl-CoA dehydrogenase activity; NAD+ binding;
CDS_3873_transcript_4047	3-oxoacid CoA-transferase activity;
CDS_15994_transcript_14669	3',5'-cyclic-AMP phosphodiesterase activity; cGMP-stimulated cyclic-nucleotide phosphodiesterase activity; calcium channel activity; drug binding; cAMP binding; cGMP binding; TPR domain binding; protein homodimerization activity; 3',5'-cyclic-GMP phosphodiesterase activity;
CDS_20794_transcript_19830	3',5'-cyclic-nucleotide phosphodiesterase activity;
CDS_11948_transcript_10887	3',5'-cyclic-nucleotide phosphodiesterase activity; metal ion binding;
CDS_11950_transcript_10888	3',5'-cyclic-nucleotide phosphodiesterase activity; metal ion binding;
CDS_11952_transcript_10889	3',5'-cyclic-nucleotide phosphodiesterase activity; metal ion binding;
CDS_18001_transcript_16668	3',5'-cyclic-nucleotide phosphodiesterase activity; metal ion binding;
CDS_27100_transcript_32825	3',5'-cyclic-nucleotide phosphodiesterase activity; metal ion binding;
CDS_27553_transcript_34650	3',5'-cyclic-nucleotide phosphodiesterase activity; metal ion binding;
CDS_13301_transcript_12136	4-alpha-glucanotransferase activity; amylo-alpha-1,6-glucosidase activity;
CDS_13302_transcript_12137	4-alpha-glucanotransferase activity; amylo-alpha-1,6-glucosidase activity;
CDS_9766_transcript_8980	4-alpha-hydroxytetrahydrobiopterin dehydratase activity;
CDS_9770_transcript_8981	4-alpha-hydroxytetrahydrobiopterin dehydratase activity;
CDS_9772_transcript_8982	4-alpha-hydroxytetrahydrobiopterin dehydratase activity;
CDS_9777_transcript_8983	4-alpha-hydroxytetrahydrobiopterin dehydratase activity;
CDS_9780_transcript_8984	4-alpha-hydroxytetrahydrobiopterin dehydratase activity;
CDS_9781_transcript_8985	4-alpha-hydroxytetrahydrobiopterin dehydratase activity;
CDS_9784_transcript_8986	4-alpha-hydroxytetrahydrobiopterin dehydratase activity;
CDS_23387_transcript_23696	4-alpha-hydroxytetrahydrobiopterin dehydratase activity;
CDS_23388_transcript_23697	4-alpha-hydroxytetrahydrobiopterin dehydratase activity;
CDS_3816_transcript_3994	4-aminobutyrate transaminase activity; pyridoxal phosphate binding;
CDS_11561_transcript_10539	4-hydroxyphenylpyruvate dioxygenase activity; lactoylglutathione lyase activity; metal ion binding;
CDS_11562_transcript_10539	4-hydroxyphenylpyruvate dioxygenase activity; lactoylglutathione lyase activity; metal ion binding;
CDS_11565_transcript_10543	4-hydroxyphenylpyruvate dioxygenase activity; lactoylglutathione lyase activity; metal ion binding;
CDS_11567_transcript_10543	4-hydroxyphenylpyruvate dioxygenase activity; lactoylglutathione lyase activity; metal ion binding;
CDS_7182_transcript_6766	5-aminolevulinate synthase activity; pyridoxal phosphate binding;
CDS_4869_transcript_4834	6-phosphofructo-2-kinase activity; ATP binding;
CDS_4870_transcript_4835	6-phosphofructo-2-kinase activity; ATP binding;
CDS_4871_transcript_4836	6-phosphofructo-2-kinase activity; ATP binding;
CDS_4872_transcript_4837	6-phosphofructo-2-kinase activity; ATP binding;
CDS_4873_transcript_4839	6-phosphofructo-2-kinase activity; ATP binding;
CDS_17389_transcript_16062	6-phosphofructo-2-kinase activity; ATP binding;
CDS_17390_transcript_16062	6-phosphofructo-2-kinase activity; ATP binding;
CDS_6002_transcript_5870	6-phosphofructokinase activity; ATP binding; metal ion binding;
CDS_6005_transcript_5871	6-phosphofructokinase activity; ATP binding; metal ion binding;
CDS_6007_transcript_5872	6-phosphofructokinase activity; ATP binding; metal ion binding;
CDS_6015_transcript_5874	6-phosphofructokinase activity; ATP binding; metal ion binding;
CDS_15885_transcript_14547	6-pyruvoyltetrahydropterin synthase activity; metal ion binding;
CDS_9133_transcript_8443	7S RNA binding;
CDS_10826_transcript_9861	7S RNA binding;
CDS_24851_transcript_26651	7S RNA binding;
CDS_23841_transcript_24576	7S RNA binding; endoplasmic reticulum signal peptide binding;
CDS_23066_transcript_23182	acetate-CoA ligase activity; ATP binding; AMP binding;
CDS_24807_transcript_26542	acetyl-CoA carboxylase activity; biotin carboxylase activity; propionyl-CoA carboxylase activity; ATP binding; metal ion binding;
CDS_24808_transcript_26543	acetyl-CoA carboxylase activity; biotin carboxylase activity; propionyl-CoA carboxylase activity; ATP binding; metal ion binding;
CDS_24809_transcript_26544	acetyl-CoA carboxylase activity; biotin carboxylase activity; propionyl-CoA carboxylase activity; ATP binding; metal ion binding;
CDS_7554_transcript_7057	acetylcholine-activated cation-selective channel activity;
CDS_7555_transcript_7057	acetylcholine-activated cation-selective channel activity;
CDS_7559_transcript_7061	acetylcholine-activated cation-selective channel activity;
CDS_7560_transcript_7061	acetylcholine-activated cation-selective channel activity;
CDS_12681_transcript_11517	acetylcholine-activated cation-selective channel activity;
CDS_12682_transcript_11518	acetylcholine-activated cation-selective channel activity;
CDS_12683_transcript_11519	acetylcholine-activated cation-selective channel activity;
CDS_12684_transcript_11524	acetylcholine-activated cation-selective channel activity;
CDS_12685_transcript_11525	acetylcholine-activated cation-selective channel activity;
CDS_24972_transcript_26951	acetylcholine-activated cation-selective channel activity;
CDS_24973_transcript_26951	acetylcholine-activated cation-selective channel activity;
CDS_25892_transcript_29191	acetylcholine-activated cation-selective channel activity;
CDS_25893_transcript_29191	acetylcholine-activated cation-selective channel activity;
CDS_25216_transcript_27529	acetylcholinesterase activity;
CDS_22975_transcript_23020	acetylglucosaminyltransferase activity;
CDS_2472_transcript_2908	acid phosphatase activity;
CDS_3475_transcript_3678	acid phosphatase activity; calcium ion binding; GTP binding;
CDS_3477_transcript_3679	acid phosphatase activity; calcium ion binding; GTP binding;
CDS_3479_transcript_3680	acid phosphatase activity; calcium ion binding; GTP binding;
CDS_15517_transcript_14240	acid phosphatase activity; metal ion binding;
CDS_15519_transcript_14242	acid phosphatase activity; metal ion binding;
CDS_26894_transcript_32159	acid phosphatase activity; metal ion binding;
CDS_273_transcript_915	actin binding;
CDS_3565_transcript_3763	actin binding;
CDS_4310_transcript_4365	actin binding;
CDS_4703_transcript_4697	actin binding;
CDS_4704_transcript_4698	actin binding;
CDS_6417_transcript_6150	actin binding;
CDS_9980_transcript_9151	actin binding;
CDS_10322_transcript_9425	actin binding;
CDS_10324_transcript_9427	actin binding;
CDS_10516_transcript_9582	actin binding;
CDS_10520_transcript_9583	actin binding;
CDS_10521_transcript_9584	actin binding;
CDS_11540_transcript_10523	actin binding;
CDS_11932_transcript_10865	actin binding;
CDS_11934_transcript_10866	actin binding;
CDS_12893_transcript_11707	actin binding;
CDS_13494_transcript_12328	actin binding;
CDS_15293_transcript_14007	actin binding;
CDS_15294_transcript_14008	actin binding;
CDS_15979_transcript_14646	actin binding;
CDS_16503_transcript_15142	actin binding;
CDS_22592_transcript_22409	actin binding;
CDS_24473_transcript_25853	actin binding;
CDS_25267_transcript_27627	actin binding;
CDS_25754_transcript_28792	actin binding;
CDS_26959_transcript_32373	actin binding;
CDS_27385_transcript_33902	actin binding;
CDS_15809_transcript_14481	actin binding; alpha-tubulin binding;
CDS_6691_transcript_6364	actin binding; calcium ion binding;
CDS_6692_transcript_6365	actin binding; calcium ion binding;
CDS_11166_transcript_10143	actin binding; calcium ion binding;
CDS_16750_transcript_15415	actin binding; protein tyrosine phosphatase activity; calcium ion binding;
CDS_16751_transcript_15415	actin binding; protein tyrosine phosphatase activity; calcium ion binding;
CDS_213_transcript_850	actin binding; Rho GTPase binding;
CDS_16550_transcript_15194	actin binding; Rho GTPase binding;
CDS_23659_transcript_24200	actin binding; Rho GTPase binding;
CDS_3084_transcript_3396	actin binding; structural constituent of cytoskeleton; phospholipid binding;
CDS_3086_transcript_3398	actin binding; structural constituent of cytoskeleton; phospholipid binding;
CDS_3088_transcript_3399	actin binding; structural constituent of cytoskeleton; phospholipid binding;
CDS_3089_transcript_3399	actin binding; structural constituent of cytoskeleton; phospholipid binding;
CDS_3091_transcript_3400	actin binding; structural constituent of cytoskeleton; phospholipid binding;
CDS_3093_transcript_3401	actin binding; structural constituent of cytoskeleton; phospholipid binding;
CDS_3096_transcript_3403	actin binding; structural constituent of cytoskeleton; phospholipid binding;
CDS_3097_transcript_3403	actin binding; structural constituent of cytoskeleton; phospholipid binding;
CDS_3098_transcript_3403	actin binding; structural constituent of cytoskeleton; phospholipid binding;
CDS_3099_transcript_3404	actin binding; structural constituent of cytoskeleton; phospholipid binding;
CDS_20702_transcript_19716	actin binding; structural constituent of cytoskeleton; phospholipid binding;
CDS_23138_transcript_23289	actin binding; structural constituent of cytoskeleton; phospholipid binding;
CDS_24519_transcript_25949	actin binding; structural constituent of cytoskeleton; phospholipid binding;
CDS_10582_transcript_9620	actin binding; structural molecule activity;
CDS_10583_transcript_9621	actin binding; structural molecule activity;
CDS_10589_transcript_9624	actin binding; structural molecule activity;
CDS_10591_transcript_9625	actin binding; structural molecule activity;
CDS_10595_transcript_9627	actin binding; structural molecule activity;
CDS_11377_transcript_10325	actin binding; zinc ion binding;
CDS_11379_transcript_10327	actin binding; zinc ion binding;
CDS_11380_transcript_10328	actin binding; zinc ion binding;
CDS_11378_transcript_10327	actin binding; zinc ion binding; transferase activity;
CDS_11696_transcript_10655	actin filament binding;
CDS_12834_transcript_11650	actin filament binding;
CDS_12836_transcript_11651	actin filament binding;
CDS_21669_transcript_21029	actin filament binding;
CDS_9720_transcript_8951	acyl-[acyl-carrier-protein] hydrolase activity;
CDS_9721_transcript_8952	acyl-[acyl-carrier-protein] hydrolase activity;
CDS_6615_transcript_6314	acyl-[acyl-carrier-protein] hydrolase activity; oxidoreductase activity;
CDS_6616_transcript_6315	acyl-[acyl-carrier-protein] hydrolase activity; oxidoreductase activity;
CDS_6617_transcript_6315	acyl-[acyl-carrier-protein] hydrolase activity; oxidoreductase activity;
CDS_6618_transcript_6316	acyl-[acyl-carrier-protein] hydrolase activity; oxidoreductase activity;
CDS_6619_transcript_6316	acyl-[acyl-carrier-protein] hydrolase activity; oxidoreductase activity;
CDS_6620_transcript_6317	acyl-[acyl-carrier-protein] hydrolase activity; oxidoreductase activity;
CDS_6621_transcript_6317	acyl-[acyl-carrier-protein] hydrolase activity; oxidoreductase activity;
CDS_2718_transcript_3100	acyl-[acyl-carrier-protein] hydrolase activity; S-acyltransferase activity; oxidoreductase activity;
CDS_2719_transcript_3101	acyl-[acyl-carrier-protein] hydrolase activity; S-acyltransferase activity; oxidoreductase activity;
CDS_1037_transcript_1610	acyl-CoA dehydrogenase activity;
CDS_5664_transcript_5582	acyl-CoA dehydrogenase activity; acyl-CoA oxidase activity; flavin adenine dinucleotide binding;
CDS_5665_transcript_5583	acyl-CoA dehydrogenase activity; acyl-CoA oxidase activity; flavin adenine dinucleotide binding;
CDS_5666_transcript_5583	acyl-CoA dehydrogenase activity; acyl-CoA oxidase activity; flavin adenine dinucleotide binding;
CDS_5667_transcript_5584	acyl-CoA dehydrogenase activity; acyl-CoA oxidase activity; flavin adenine dinucleotide binding;
CDS_5668_transcript_5585	acyl-CoA dehydrogenase activity; acyl-CoA oxidase activity; flavin adenine dinucleotide binding;
CDS_5669_transcript_5585	acyl-CoA dehydrogenase activity; acyl-CoA oxidase activity; flavin adenine dinucleotide binding;
CDS_5677_transcript_5587	acyl-CoA dehydrogenase activity; acyl-CoA oxidase activity; flavin adenine dinucleotide binding;
CDS_5678_transcript_5588	acyl-CoA dehydrogenase activity; acyl-CoA oxidase activity; flavin adenine dinucleotide binding;
CDS_5686_transcript_5590	acyl-CoA dehydrogenase activity; acyl-CoA oxidase activity; flavin adenine dinucleotide binding;
CDS_1025_transcript_1606	acyl-CoA dehydrogenase activity; flavin adenine dinucleotide binding;
CDS_1028_transcript_1606	acyl-CoA dehydrogenase activity; flavin adenine dinucleotide binding;
CDS_1029_transcript_1607	acyl-CoA dehydrogenase activity; flavin adenine dinucleotide binding;
CDS_1030_transcript_1607	acyl-CoA dehydrogenase activity; flavin adenine dinucleotide binding;
CDS_1033_transcript_1608	acyl-CoA dehydrogenase activity; flavin adenine dinucleotide binding;
CDS_1034_transcript_1609	acyl-CoA dehydrogenase activity; flavin adenine dinucleotide binding;
CDS_1040_transcript_1612	acyl-CoA dehydrogenase activity; flavin adenine dinucleotide binding;
CDS_4818_transcript_4792	acyl-CoA dehydrogenase activity; flavin adenine dinucleotide binding;
CDS_4823_transcript_4794	acyl-CoA dehydrogenase activity; flavin adenine dinucleotide binding;
CDS_4826_transcript_4796	acyl-CoA dehydrogenase activity; flavin adenine dinucleotide binding;
CDS_5115_transcript_5054	acyl-CoA dehydrogenase activity; flavin adenine dinucleotide binding;
CDS_5116_transcript_5055	acyl-CoA dehydrogenase activity; flavin adenine dinucleotide binding;
CDS_5117_transcript_5056	acyl-CoA dehydrogenase activity; flavin adenine dinucleotide binding;
CDS_5118_transcript_5057	acyl-CoA dehydrogenase activity; flavin adenine dinucleotide binding;
CDS_5172_transcript_5113	acyl-CoA dehydrogenase activity; flavin adenine dinucleotide binding;
CDS_14432_transcript_13202	acyl-CoA dehydrogenase activity; flavin adenine dinucleotide binding;
CDS_14435_transcript_13203	acyl-CoA dehydrogenase activity; flavin adenine dinucleotide binding;
CDS_24217_transcript_25305	acyl-CoA dehydrogenase activity; flavin adenine dinucleotide binding;
CDS_24218_transcript_25306	acyl-CoA dehydrogenase activity; flavin adenine dinucleotide binding;
CDS_24219_transcript_25307	acyl-CoA dehydrogenase activity; flavin adenine dinucleotide binding;
CDS_25652_transcript_28566	acyl-CoA dehydrogenase activity; flavin adenine dinucleotide binding;
CDS_25903_transcript_29223	acyl-CoA dehydrogenase activity; flavin adenine dinucleotide binding;
CDS_24985_transcript_27002	acylphosphatase activity; serine-type peptidase activity;
CDS_7977_transcript_7463	adenosylhomocysteinase activity;
CDS_7979_transcript_7464	adenosylhomocysteinase activity;
CDS_7982_transcript_7465	adenosylhomocysteinase activity;
CDS_7983_transcript_7466	adenosylhomocysteinase activity;
CDS_7986_transcript_7467	adenosylhomocysteinase activity;
CDS_7990_transcript_7468	adenosylhomocysteinase activity;
CDS_7992_transcript_7469	adenosylhomocysteinase activity;
CDS_7995_transcript_7470	adenosylhomocysteinase activity;
CDS_12538_transcript_11399	adenosylhomocysteinase activity;
CDS_12539_transcript_11400	adenosylhomocysteinase activity;
CDS_9408_transcript_8682	adenosylmethionine decarboxylase activity;
CDS_8208_transcript_7643	adenyl-nucleotide exchange factor activity; protein homodimerization activity; chaperone binding;
CDS_8210_transcript_7644	adenyl-nucleotide exchange factor activity; protein homodimerization activity; chaperone binding;
CDS_8212_transcript_7645	adenyl-nucleotide exchange factor activity; protein homodimerization activity; chaperone binding;
CDS_21932_transcript_21432	adenylate kinase activity; ATP binding;
CDS_15305_transcript_14017	adenylate kinase activity; ATP binding; ATPase activity;
CDS_13021_transcript_11853	adenylylsulfate kinase activity; sulfate adenylyltransferase (ATP) activity; ATP binding;
CDS_13022_transcript_11854	adenylylsulfate kinase activity; sulfate adenylyltransferase (ATP) activity; ATP binding;
CDS_13023_transcript_11855	adenylylsulfate kinase activity; sulfate adenylyltransferase (ATP) activity; ATP binding;
CDS_13024_transcript_11856	adenylylsulfate kinase activity; sulfate adenylyltransferase (ATP) activity; ATP binding;
CDS_25421_transcript_28037	alanine-glyoxylate transaminase activity; protein homodimerization activity; anion binding; protein self-association;
CDS_10174_transcript_9301	aldehyde dehydrogenase [NAD(P)+] activity;
CDS_10177_transcript_9303	aldehyde dehydrogenase [NAD(P)+] activity;
CDS_10181_transcript_9305	aldehyde dehydrogenase [NAD(P)+] activity;
CDS_10182_transcript_9306	aldehyde dehydrogenase [NAD(P)+] activity;
CDS_10183_transcript_9306	aldehyde dehydrogenase [NAD(P)+] activity;
CDS_22412_transcript_22128	alkaline phosphatase activity;
CDS_20085_transcript_19032	alkylglycerone-phosphate synthase activity; oxidoreductase activity, acting on CH-OH group of donors; flavin adenine dinucleotide binding;
CDS_24301_transcript_25487	alpha-mannosidase activity; zinc ion binding; carbohydrate binding;
CDS_26546_transcript_31015	alpha-mannosidase activity; zinc ion binding; carbohydrate binding;
CDS_5540_transcript_5468	alpha,alpha-trehalase activity;
CDS_5541_transcript_5469	alpha,alpha-trehalase activity;
CDS_5542_transcript_5470	alpha,alpha-trehalase activity;
CDS_4367_transcript_4404	alpha,alpha-trehalose-phosphate synthase (UDP-forming) activity; trehalose-phosphatase activity;
CDS_4370_transcript_4408	alpha,alpha-trehalose-phosphate synthase (UDP-forming) activity; trehalose-phosphatase activity;
CDS_4372_transcript_4409	alpha,alpha-trehalose-phosphate synthase (UDP-forming) activity; trehalose-phosphatase activity;
CDS_27644_transcript_35075	alpha,alpha-trehalose-phosphate synthase (UDP-forming) activity; trehalose-phosphatase activity;
CDS_9532_transcript_8767	amidophosphoribosyltransferase activity; metal ion binding; iron-sulfur cluster binding;
CDS_9534_transcript_8768	amidophosphoribosyltransferase activity; metal ion binding; iron-sulfur cluster binding;
CDS_20840_transcript_19889	amino acid transmembrane transporter activity;
CDS_20841_transcript_19889	amino acid transmembrane transporter activity;
CDS_5860_transcript_5726	aminoacyl-tRNA editing activity; valine-tRNA ligase activity; ATP binding;
CDS_5861_transcript_5727	aminoacyl-tRNA editing activity; valine-tRNA ligase activity; ATP binding;
CDS_5863_transcript_5729	aminoacyl-tRNA editing activity; valine-tRNA ligase activity; ATP binding;
CDS_11527_transcript_10508	aminoacylase activity; metallopeptidase activity; metal ion binding;
CDS_11528_transcript_10510	aminoacylase activity; metallopeptidase activity; metal ion binding;
CDS_11529_transcript_10511	aminoacylase activity; metallopeptidase activity; metal ion binding;
CDS_11530_transcript_10512	aminoacylase activity; metallopeptidase activity; metal ion binding;
CDS_11531_transcript_10513	aminoacylase activity; metallopeptidase activity; metal ion binding;
CDS_11532_transcript_10514	aminoacylase activity; metallopeptidase activity; metal ion binding;
CDS_11533_transcript_10517	aminoacylase activity; metallopeptidase activity; metal ion binding;
CDS_13544_transcript_12365	aminopeptidase activity; metal ion binding;
CDS_13545_transcript_12366	aminopeptidase activity; metal ion binding;
CDS_650_transcript_1306	aminopeptidase activity; metalloexopeptidase activity; manganese ion binding;
CDS_653_transcript_1309	aminopeptidase activity; metalloexopeptidase activity; manganese ion binding;
CDS_851_transcript_1437	aminopeptidase activity; metallopeptidase activity; zinc ion binding;
CDS_5238_transcript_5176	anaphase-promoting complex binding; ubiquitin-protein transferase activator activity;
CDS_6719_transcript_6386	anaphase-promoting complex binding; ubiquitin-protein transferase activator activity;
CDS_27694_transcript_35325	anaphase-promoting complex binding; ubiquitin-protein transferase activator activity;
CDS_7444_transcript_6980	anion transmembrane transporter activity;
CDS_6712_transcript_6381	ARF guanyl-nucleotide exchange factor activity;
CDS_6713_transcript_6382	ARF guanyl-nucleotide exchange factor activity;
CDS_6715_transcript_6383	ARF guanyl-nucleotide exchange factor activity;
CDS_6716_transcript_6384	ARF guanyl-nucleotide exchange factor activity;
CDS_23737_transcript_24335	arginine-tRNA ligase activity; ATP binding;
CDS_24273_transcript_25430	asparaginase activity;
CDS_24274_transcript_25430	asparaginase activity;
CDS_4156_transcript_4232	asparagine synthase (glutamine-hydrolyzing) activity;
CDS_4157_transcript_4233	asparagine synthase (glutamine-hydrolyzing) activity;
CDS_26481_transcript_30807	asparagine synthase (glutamine-hydrolyzing) activity;
CDS_27674_transcript_35234	asparagine synthase (glutamine-hydrolyzing) activity;
CDS_22691_transcript_22559	aspartate carbamoyltransferase activity; carbamoyl-phosphate synthase (ammonia) activity; carbamoyl-phosphate synthase (glutamine-hydrolyzing) activity; dihydroorotase activity; ATP binding; amino acid binding; metal ion binding;
CDS_1417_transcript_1960	aspartic-type endopeptidase activity;
CDS_9574_transcript_8807	aspartic-type endopeptidase activity;
CDS_13585_transcript_12410	aspartic-type endopeptidase activity;
CDS_13586_transcript_12411	aspartic-type endopeptidase activity;
CDS_24408_transcript_25717	aspartic-type endopeptidase activity;
CDS_24421_transcript_25748	aspartic-type endopeptidase activity;
CDS_26513_transcript_30902	aspartic-type endopeptidase activity;
CDS_4_transcript_4	ATP binding;
CDS_218_transcript_861	ATP binding;
CDS_221_transcript_862	ATP binding;
CDS_222_transcript_863	ATP binding;
CDS_224_transcript_865	ATP binding;
CDS_377_transcript_1061	ATP binding;
CDS_378_transcript_1061	ATP binding;
CDS_379_transcript_1061	ATP binding;
CDS_380_transcript_1062	ATP binding;
CDS_381_transcript_1062	ATP binding;
CDS_382_transcript_1062	ATP binding;
CDS_1154_transcript_1717	ATP binding;
CDS_2004_transcript_2493	ATP binding;
CDS_2014_transcript_2495	ATP binding;
CDS_2029_transcript_2498	ATP binding;
CDS_2042_transcript_2501	ATP binding;
CDS_2047_transcript_2502	ATP binding;
CDS_3030_transcript_3344	ATP binding;
CDS_3037_transcript_3349	ATP binding;
CDS_3042_transcript_3352	ATP binding;
CDS_3356_transcript_3592	ATP binding;
CDS_3361_transcript_3593	ATP binding;
CDS_3365_transcript_3594	ATP binding;
CDS_3368_transcript_3596	ATP binding;
CDS_3372_transcript_3597	ATP binding;
CDS_3377_transcript_3598	ATP binding;
CDS_3860_transcript_4030	ATP binding;
CDS_4323_transcript_4372	ATP binding;
CDS_4324_transcript_4373	ATP binding;
CDS_4325_transcript_4374	ATP binding;
CDS_4600_transcript_4611	ATP binding;
CDS_4601_transcript_4612	ATP binding;
CDS_4602_transcript_4613	ATP binding;
CDS_4603_transcript_4614	ATP binding;
CDS_4604_transcript_4615	ATP binding;
CDS_4605_transcript_4616	ATP binding;
CDS_4606_transcript_4617	ATP binding;
CDS_4607_transcript_4618	ATP binding;
CDS_4608_transcript_4619	ATP binding;
CDS_5313_transcript_5249	ATP binding;
CDS_5316_transcript_5250	ATP binding;
CDS_5317_transcript_5251	ATP binding;
CDS_5421_transcript_5341	ATP binding;
CDS_5422_transcript_5342	ATP binding;
CDS_5424_transcript_5343	ATP binding;
CDS_5426_transcript_5344	ATP binding;
CDS_5428_transcript_5345	ATP binding;
CDS_5893_transcript_5772	ATP binding;
CDS_5894_transcript_5773	ATP binding;
CDS_5895_transcript_5774	ATP binding;
CDS_5896_transcript_5775	ATP binding;
CDS_5897_transcript_5776	ATP binding;
CDS_5898_transcript_5777	ATP binding;
CDS_6600_transcript_6300	ATP binding;
CDS_6604_transcript_6302	ATP binding;
CDS_8759_transcript_8142	ATP binding;
CDS_8760_transcript_8143	ATP binding;
CDS_11009_transcript_10004	ATP binding;
CDS_11162_transcript_10139	ATP binding;
CDS_11164_transcript_10140	ATP binding;
CDS_12241_transcript_11131	ATP binding;
CDS_12845_transcript_11665	ATP binding;
CDS_13958_transcript_12750	ATP binding;
CDS_13960_transcript_12751	ATP binding;
CDS_13961_transcript_12752	ATP binding;
CDS_13962_transcript_12752	ATP binding;
CDS_14838_transcript_13561	ATP binding;
CDS_15638_transcript_14346	ATP binding;
CDS_15688_transcript_14384	ATP binding;
CDS_15700_transcript_14389	ATP binding;
CDS_16774_transcript_15436	ATP binding;
CDS_16997_transcript_15645	ATP binding;
CDS_16999_transcript_15647	ATP binding;
CDS_17002_transcript_15648	ATP binding;
CDS_17314_transcript_15991	ATP binding;
CDS_17489_transcript_16154	ATP binding;
CDS_18210_transcript_16897	ATP binding;
CDS_18211_transcript_16898	ATP binding;
CDS_20050_transcript_18991	ATP binding;
CDS_20051_transcript_18992	ATP binding;
CDS_20052_transcript_18993	ATP binding;
CDS_21552_transcript_20895	ATP binding;
CDS_21553_transcript_20895	ATP binding;
CDS_22868_transcript_22843	ATP binding;
CDS_22869_transcript_22843	ATP binding;
CDS_22870_transcript_22844	ATP binding;
CDS_22871_transcript_22844	ATP binding;
CDS_22872_transcript_22845	ATP binding;
CDS_22873_transcript_22845	ATP binding;
CDS_22874_transcript_22846	ATP binding;
CDS_22875_transcript_22846	ATP binding;
CDS_22876_transcript_22847	ATP binding;
CDS_22877_transcript_22847	ATP binding;
CDS_22878_transcript_22848	ATP binding;
CDS_22879_transcript_22848	ATP binding;
CDS_22880_transcript_22850	ATP binding;
CDS_22881_transcript_22850	ATP binding;
CDS_23813_transcript_24537	ATP binding;
CDS_23814_transcript_24538	ATP binding;
CDS_24163_transcript_25186	ATP binding;
CDS_24300_transcript_25479	ATP binding;
CDS_24510_transcript_25927	ATP binding;
CDS_24763_transcript_26458	ATP binding;
CDS_26119_transcript_29771	ATP binding;
CDS_26213_transcript_30058	ATP binding;
CDS_26326_transcript_30357	ATP binding;
CDS_26762_transcript_31718	ATP binding;
CDS_27580_transcript_34769	ATP binding;
CDS_27764_transcript_35724	ATP binding;
CDS_2094_transcript_2530	ATP binding; 2-alkenal reductase [NAD(P)] activity; unfolded protein binding;
CDS_20872_transcript_19925	ATP binding; 2-alkenal reductase [NAD(P)] activity; unfolded protein binding;
CDS_20873_transcript_19926	ATP binding; 2-alkenal reductase [NAD(P)] activity; unfolded protein binding;
CDS_20874_transcript_19927	ATP binding; 2-alkenal reductase [NAD(P)] activity; unfolded protein binding;
CDS_1251_transcript_1818	ATP binding; ATP-dependent 5'-3' DNA helicase activity;
CDS_1419_transcript_1962	ATP binding; ATPase activity, coupled to transmembrane movement of substances;
CDS_1421_transcript_1963	ATP binding; ATPase activity, coupled to transmembrane movement of substances;
CDS_1423_transcript_1965	ATP binding; ATPase activity, coupled to transmembrane movement of substances;
CDS_10644_transcript_9684	ATP binding; ATPase activity, coupled to transmembrane movement of substances;
CDS_10645_transcript_9685	ATP binding; ATPase activity, coupled to transmembrane movement of substances;
CDS_10646_transcript_9686	ATP binding; ATPase activity, coupled to transmembrane movement of substances;
CDS_10647_transcript_9687	ATP binding; ATPase activity, coupled to transmembrane movement of substances;
CDS_13414_transcript_12249	ATP binding; ATPase activity, coupled to transmembrane movement of substances; protein homodimerization activity;
CDS_13415_transcript_12250	ATP binding; ATPase activity, coupled to transmembrane movement of substances; protein homodimerization activity;
CDS_4066_transcript_4177	ATP binding; ATPase activity;
CDS_14845_transcript_13567	ATP binding; ATPase activity;
CDS_14846_transcript_13568	ATP binding; ATPase activity;
CDS_14847_transcript_13569	ATP binding; ATPase activity;
CDS_18373_transcript_17042	ATP binding; ATPase activity;
CDS_18377_transcript_17043	ATP binding; ATPase activity;
CDS_18380_transcript_17044	ATP binding; ATPase activity;
CDS_19925_transcript_18858	ATP binding; ATPase activity;
CDS_19926_transcript_18858	ATP binding; ATPase activity;
CDS_20127_transcript_19064	ATP binding; ATPase activity;
CDS_20970_transcript_20036	ATP binding; ATPase activity;
CDS_20971_transcript_20036	ATP binding; ATPase activity;
CDS_21770_transcript_21198	ATP binding; ATPase activity;
CDS_22025_transcript_21542	ATP binding; ATPase activity;
CDS_22027_transcript_21543	ATP binding; ATPase activity;
CDS_24047_transcript_24963	ATP binding; ATPase activity;
CDS_24366_transcript_25642	ATP binding; ATPase activity;
CDS_24367_transcript_25644	ATP binding; ATPase activity;
CDS_24945_transcript_26887	ATP binding; ATPase activity;
CDS_25103_transcript_27262	ATP binding; ATPase activity;
CDS_26214_transcript_30059	ATP binding; ATPase activity;
CDS_27743_transcript_35594	ATP binding; ATPase activity;
CDS_7543_transcript_7051	ATP binding; ATPase activity; fatty-acyl-CoA reductase (alcohol-forming) activity;
CDS_7547_transcript_7052	ATP binding; ATPase activity; fatty-acyl-CoA reductase (alcohol-forming) activity;
CDS_7548_transcript_7053	ATP binding; ATPase activity; fatty-acyl-CoA reductase (alcohol-forming) activity;
CDS_14990_transcript_13692	ATP binding; ATPase activity; metal ion binding;
CDS_14991_transcript_13693	ATP binding; ATPase activity; metal ion binding;
CDS_16172_transcript_14830	ATP binding; ATPase activity; metal ion binding;
CDS_14509_transcript_13281	ATP binding; heat shock protein binding; metal ion binding; unfolded protein binding;
CDS_14514_transcript_13284	ATP binding; heat shock protein binding; metal ion binding; unfolded protein binding;
CDS_25018_transcript_27076	ATP binding; heat shock protein binding; metal ion binding; unfolded protein binding;
CDS_1878_transcript_2393	ATP binding; hydrolase activity, acting on acid anhydrides, catalyzing transmembrane movement of substances;
CDS_1883_transcript_2394	ATP binding; hydrolase activity, acting on acid anhydrides, catalyzing transmembrane movement of substances;
CDS_1886_transcript_2395	ATP binding; hydrolase activity, acting on acid anhydrides, catalyzing transmembrane movement of substances;
CDS_1889_transcript_2396	ATP binding; hydrolase activity, acting on acid anhydrides, catalyzing transmembrane movement of substances;
CDS_1893_transcript_2398	ATP binding; hydrolase activity, acting on acid anhydrides, catalyzing transmembrane movement of substances;
CDS_3837_transcript_4012	ATP binding; hydrolase activity, acting on acid anhydrides, catalyzing transmembrane movement of substances;
CDS_3841_transcript_4013	ATP binding; hydrolase activity, acting on acid anhydrides, catalyzing transmembrane movement of substances;
CDS_3845_transcript_4014	ATP binding; hydrolase activity, acting on acid anhydrides, catalyzing transmembrane movement of substances;
CDS_17059_transcript_15693	ATP binding; hydrolase activity, acting on acid anhydrides, catalyzing transmembrane movement of substances;
CDS_17060_transcript_15694	ATP binding; hydrolase activity, acting on acid anhydrides, catalyzing transmembrane movement of substances;
CDS_17061_transcript_15697	ATP binding; hydrolase activity, acting on acid anhydrides, catalyzing transmembrane movement of substances;
CDS_17062_transcript_15698	ATP binding; hydrolase activity, acting on acid anhydrides, catalyzing transmembrane movement of substances;
CDS_24220_transcript_25314	ATP binding; hydrolase activity, acting on acid anhydrides, catalyzing transmembrane movement of substances;
CDS_3894_transcript_4066	ATP binding; hydrolase activity;
CDS_3896_transcript_4067	ATP binding; hydrolase activity;
CDS_4234_transcript_4287	ATP binding; hydrolase activity;
CDS_4235_transcript_4288	ATP binding; hydrolase activity;
CDS_8264_transcript_7697	ATP binding; hydrolase activity;
CDS_11427_transcript_10388	ATP binding; hydrolase activity;
CDS_11428_transcript_10389	ATP binding; hydrolase activity;
CDS_19341_transcript_18198	ATP binding; hydrolase activity;
CDS_20751_transcript_19777	ATP binding; hydrolase activity;
CDS_23586_transcript_24072	ATP binding; hydrolase activity;
CDS_26953_transcript_32357	ATP binding; hydrolase activity;
CDS_27070_transcript_32731	ATP binding; hydrolase activity;
CDS_27272_transcript_33475	ATP binding; hydrolase activity; metal ion binding;
CDS_386_transcript_1070	ATP binding; kinase activity;
CDS_397_transcript_1076	ATP binding; kinase activity;
CDS_1161_transcript_1727	ATP binding; kinase activity;
CDS_19827_transcript_18761	ATP binding; kinase activity;
CDS_10131_transcript_9275	ATP binding; ligase activity;
CDS_10132_transcript_9276	ATP binding; ligase activity;
CDS_10133_transcript_9277	ATP binding; ligase activity;
CDS_1923_transcript_2427	ATP binding; ligase activity; SUMO transferase activity;
CDS_1932_transcript_2430	ATP binding; ligase activity; SUMO transferase activity;
CDS_1934_transcript_2431	ATP binding; ligase activity; SUMO transferase activity;
CDS_1936_transcript_2432	ATP binding; ligase activity; SUMO transferase activity;
CDS_18325_transcript_16985	ATP binding; metal ion binding;
CDS_21841_transcript_21302	ATP binding; metal ion binding; 4 iron, 4 sulfur cluster binding;
CDS_3488_transcript_3687	ATP binding; microtubule binding; microtubule-severing ATPase activity;
CDS_3489_transcript_3688	ATP binding; microtubule binding; microtubule-severing ATPase activity;
CDS_3492_transcript_3689	ATP binding; microtubule binding; microtubule-severing ATPase activity;
CDS_26530_transcript_30949	ATP binding; microtubule binding; microtubule-severing ATPase activity;
CDS_19291_transcript_18142	ATP binding; mismatched DNA binding;
CDS_2749_transcript_3123	ATP binding; nucleoside kinase activity;
CDS_2751_transcript_3124	ATP binding; nucleoside kinase activity;
CDS_2753_transcript_3125	ATP binding; nucleoside kinase activity;
CDS_2756_transcript_3126	ATP binding; nucleoside kinase activity;
CDS_2757_transcript_3127	ATP binding; nucleoside kinase activity;
CDS_2760_transcript_3128	ATP binding; nucleoside kinase activity;
CDS_2761_transcript_3129	ATP binding; nucleoside kinase activity;
CDS_2763_transcript_3130	ATP binding; nucleoside kinase activity;
CDS_2768_transcript_3132	ATP binding; nucleoside kinase activity;
CDS_99_transcript_391	ATP binding; peptidase activity;
CDS_144_transcript_580	ATP binding; peptidase activity;
CDS_4154_transcript_4229	ATP binding; peptidase activity;
CDS_9329_transcript_8616	ATP binding; peptidase activity;
CDS_15710_transcript_14398	ATP binding; peptidase activity;
CDS_23932_transcript_24750	ATP binding; peptidase activity;
CDS_24014_transcript_24897	ATP binding; peptidase activity;
CDS_26093_transcript_29715	ATP binding; peptidase activity;
CDS_24663_transcript_26263	ATP binding; peptidase activity; microtubule-severing ATPase activity;
CDS_3839_transcript_4012	ATP binding; proton-transporting ATP synthase activity, rotational mechanism;
CDS_3840_transcript_4013	ATP binding; proton-transporting ATP synthase activity, rotational mechanism;
CDS_3844_transcript_4014	ATP binding; proton-transporting ATP synthase activity, rotational mechanism;
CDS_11759_transcript_10704	ATP binding; proton-transporting ATP synthase activity, rotational mechanism;
CDS_24997_transcript_27026	ATP binding; proton-transporting ATP synthase activity, rotational mechanism;
CDS_1684_transcript_2212	ATP binding; proton-transporting ATP synthase activity, rotational mechanism; proton-transporting ATPase activity, rotational mechanism;
CDS_1685_transcript_2213	ATP binding; proton-transporting ATP synthase activity, rotational mechanism; proton-transporting ATPase activity, rotational mechanism;
CDS_1686_transcript_2214	ATP binding; proton-transporting ATP synthase activity, rotational mechanism; proton-transporting ATPase activity, rotational mechanism;
CDS_1687_transcript_2215	ATP binding; proton-transporting ATP synthase activity, rotational mechanism; proton-transporting ATPase activity, rotational mechanism;
CDS_1688_transcript_2215	ATP binding; proton-transporting ATP synthase activity, rotational mechanism; proton-transporting ATPase activity, rotational mechanism;
CDS_1689_transcript_2215	ATP binding; proton-transporting ATP synthase activity, rotational mechanism; proton-transporting ATPase activity, rotational mechanism;
CDS_1691_transcript_2216	ATP binding; proton-transporting ATP synthase activity, rotational mechanism; proton-transporting ATPase activity, rotational mechanism;
CDS_1692_transcript_2216	ATP binding; proton-transporting ATP synthase activity, rotational mechanism; proton-transporting ATPase activity, rotational mechanism;
CDS_1693_transcript_2216	ATP binding; proton-transporting ATP synthase activity, rotational mechanism; proton-transporting ATPase activity, rotational mechanism;
CDS_1695_transcript_2218	ATP binding; proton-transporting ATP synthase activity, rotational mechanism; proton-transporting ATPase activity, rotational mechanism;
CDS_1696_transcript_2219	ATP binding; proton-transporting ATP synthase activity, rotational mechanism; proton-transporting ATPase activity, rotational mechanism;
CDS_26746_transcript_31671	ATP binding; proton-transporting ATP synthase activity, rotational mechanism; proton-transporting ATPase activity, rotational mechanism;
CDS_24575_transcript_26066	ATP binding; proton-transporting ATPase activity, rotational mechanism;
CDS_27627_transcript_34994	ATP binding; proton-transporting ATPase activity, rotational mechanism;
CDS_22704_transcript_22596	ATP binding; RNA polymerase II carboxy-terminal domain kinase activity;
CDS_1427_transcript_1968	ATP binding; unfolded protein binding;
CDS_1428_transcript_1968	ATP binding; unfolded protein binding;
CDS_1609_transcript_2173	ATP binding; unfolded protein binding;
CDS_1610_transcript_2174	ATP binding; unfolded protein binding;
CDS_1614_transcript_2177	ATP binding; unfolded protein binding;
CDS_1615_transcript_2178	ATP binding; unfolded protein binding;
CDS_1618_transcript_2179	ATP binding; unfolded protein binding;
CDS_1619_transcript_2181	ATP binding; unfolded protein binding;
CDS_1646_transcript_2199	ATP binding; unfolded protein binding;
CDS_2229_transcript_2737	ATP binding; unfolded protein binding;
CDS_2701_transcript_3088	ATP binding; unfolded protein binding;
CDS_2878_transcript_3209	ATP binding; unfolded protein binding;
CDS_3058_transcript_3367	ATP binding; unfolded protein binding;
CDS_7041_transcript_6628	ATP binding; unfolded protein binding;
CDS_8656_transcript_8055	ATP binding; unfolded protein binding;
CDS_11327_transcript_10272	ATP binding; unfolded protein binding;
CDS_11328_transcript_10272	ATP binding; unfolded protein binding;
CDS_21568_transcript_20924	ATP binding; unfolded protein binding;
CDS_21569_transcript_20925	ATP binding; unfolded protein binding;
CDS_21570_transcript_20926	ATP binding; unfolded protein binding;
CDS_21571_transcript_20927	ATP binding; unfolded protein binding;
CDS_21572_transcript_20928	ATP binding; unfolded protein binding;
CDS_21573_transcript_20929	ATP binding; unfolded protein binding;
CDS_21970_transcript_21484	ATP binding; unfolded protein binding;
CDS_23200_transcript_23380	ATP binding; unfolded protein binding;
CDS_23891_transcript_24673	ATP binding; unfolded protein binding;
CDS_23920_transcript_24727	ATP binding; unfolded protein binding;
CDS_23921_transcript_24728	ATP binding; unfolded protein binding;
CDS_24710_transcript_26348	ATP binding; unfolded protein binding;
CDS_25077_transcript_27212	ATP binding; unfolded protein binding;
CDS_26217_transcript_30064	ATP binding; unfolded protein binding;
CDS_26790_transcript_31796	ATP binding; unfolded protein binding;
CDS_27449_transcript_34203	ATP binding; unfolded protein binding;
CDS_27572_transcript_34736	ATP binding; unfolded protein binding;
CDS_26100_transcript_29729	ATP binding; xenobiotic-transporting ATPase activity; protein homodimerization activity;
CDS_23807_transcript_24522	ATP-dependent DNA helicase activity;
CDS_18624_transcript_17345	ATP-dependent peptidase activity; serine-type endopeptidase activity; ATP binding;
CDS_4596_transcript_4606	ATP-dependent peptidase activity; serine-type endopeptidase activity; ATP binding; sequence-specific DNA binding;
CDS_4597_transcript_4607	ATP-dependent peptidase activity; serine-type endopeptidase activity; ATP binding; sequence-specific DNA binding;
CDS_1138_transcript_1702	ATPase activity, coupled to transmembrane movement of substances;
CDS_1139_transcript_1703	ATPase activity, coupled to transmembrane movement of substances;
CDS_13361_transcript_12191	ATPase activity;
CDS_25675_transcript_28611	beta-1,4-mannosyltransferase activity;
CDS_2577_transcript_2974	beta-catenin binding;
CDS_2578_transcript_2975	beta-catenin binding;
CDS_27624_transcript_34977	beta-galactosidase activity;
CDS_18942_transcript_17765	beta-galactosidase activity; carbohydrate binding;
CDS_18943_transcript_17766	beta-galactosidase activity; carbohydrate binding;
CDS_18944_transcript_17767	beta-galactosidase activity; carbohydrate binding;
CDS_18945_transcript_17768	beta-galactosidase activity; carbohydrate binding;
CDS_18946_transcript_17769	beta-galactosidase activity; carbohydrate binding;
CDS_18947_transcript_17770	beta-galactosidase activity; carbohydrate binding;
CDS_15727_transcript_14426	beta-glucanase activity;
CDS_15728_transcript_14426	beta-glucanase activity;
CDS_27731_transcript_35550	beta-glucosidase activity;
CDS_26400_transcript_30563	beta-N-acetylhexosaminidase activity;
CDS_92_transcript_357	binding;
CDS_164_transcript_723	binding;
CDS_1541_transcript_2104	binding;
CDS_1558_transcript_2139	binding;
CDS_1965_transcript_2457	binding;
CDS_3085_transcript_3397	binding;
CDS_3095_transcript_3402	binding;
CDS_4414_transcript_4447	binding;
CDS_5219_transcript_5156	binding;
CDS_5220_transcript_5158	binding;
CDS_5221_transcript_5159	binding;
CDS_5320_transcript_5252	binding;
CDS_5321_transcript_5253	binding;
CDS_5819_transcript_5696	binding;
CDS_5820_transcript_5697	binding;
CDS_5822_transcript_5698	binding;
CDS_5825_transcript_5699	binding;
CDS_5827_transcript_5700	binding;
CDS_5829_transcript_5701	binding;
CDS_5831_transcript_5702	binding;
CDS_5833_transcript_5703	binding;
CDS_6732_transcript_6398	binding;
CDS_6738_transcript_6400	binding;
CDS_6741_transcript_6401	binding;
CDS_6745_transcript_6402	binding;
CDS_6749_transcript_6403	binding;
CDS_7105_transcript_6677	binding;
CDS_7888_transcript_7381	binding;
CDS_7890_transcript_7382	binding;
CDS_8172_transcript_7613	binding;
CDS_8272_transcript_7713	binding;
CDS_8415_transcript_7824	binding;
CDS_8416_transcript_7825	binding;
CDS_8417_transcript_7826	binding;
CDS_8418_transcript_7827	binding;
CDS_8880_transcript_8208	binding;
CDS_9352_transcript_8632	binding;
CDS_9353_transcript_8633	binding;
CDS_10523_transcript_9585	binding;
CDS_10524_transcript_9586	binding;
CDS_10528_transcript_9587	binding;
CDS_10651_transcript_9691	binding;
CDS_10653_transcript_9692	binding;
CDS_10656_transcript_9693	binding;
CDS_11195_transcript_10159	binding;
CDS_11847_transcript_10790	binding;
CDS_12110_transcript_11016	binding;
CDS_12932_transcript_11757	binding;
CDS_13592_transcript_12417	binding;
CDS_13717_transcript_12525	binding;
CDS_13720_transcript_12527	binding;
CDS_13723_transcript_12528	binding;
CDS_13724_transcript_12529	binding;
CDS_13758_transcript_12560	binding;
CDS_13760_transcript_12561	binding;
CDS_13763_transcript_12562	binding;
CDS_13764_transcript_12563	binding;
CDS_14171_transcript_12947	binding;
CDS_14172_transcript_12949	binding;
CDS_14173_transcript_12950	binding;
CDS_14175_transcript_12951	binding;
CDS_14177_transcript_12952	binding;
CDS_14257_transcript_13049	binding;
CDS_14739_transcript_13475	binding;
CDS_14741_transcript_13476	binding;
CDS_14742_transcript_13477	binding;
CDS_14747_transcript_13482	binding;
CDS_15492_transcript_14214	binding;
CDS_15493_transcript_14215	binding;
CDS_15494_transcript_14216	binding;
CDS_15940_transcript_14604	binding;
CDS_16051_transcript_14721	binding;
CDS_17527_transcript_16193	binding;
CDS_18677_transcript_17412	binding;
CDS_18799_transcript_17552	binding;
CDS_18997_transcript_17825	binding;
CDS_19637_transcript_18520	binding;
CDS_19638_transcript_18521	binding;
CDS_19639_transcript_18522	binding;
CDS_20147_transcript_19085	binding;
CDS_20390_transcript_19362	binding;
CDS_20393_transcript_19365	binding;
CDS_20394_transcript_19366	binding;
CDS_22019_transcript_21535	binding;
CDS_23209_transcript_23391	binding;
CDS_23249_transcript_23458	binding;
CDS_23566_transcript_24036	binding;
CDS_23738_transcript_24338	binding;
CDS_23970_transcript_24817	binding;
CDS_24279_transcript_25437	binding;
CDS_24848_transcript_26641	binding;
CDS_25456_transcript_28095	binding;
CDS_25629_transcript_28513	binding;
CDS_26132_transcript_29820	binding;
CDS_27152_transcript_33027	binding;
CDS_27261_transcript_33412	binding;
CDS_20071_transcript_19016	binding; hydrolase activity;
CDS_21800_transcript_21234	binding; hydrolase activity;
CDS_17417_transcript_16090	binding; nucleotidyltransferase activity;
CDS_27247_transcript_33329	binding; oxidoreductase activity, acting on the CH-OH group of donors, NAD or NADP as acceptor;
CDS_60_transcript_141	binding; oxidoreductase activity;
CDS_131_transcript_521	binding; oxidoreductase activity;
CDS_259_transcript_904	binding; oxidoreductase activity;
CDS_261_transcript_905	binding; oxidoreductase activity;
CDS_264_transcript_906	binding; oxidoreductase activity;
CDS_1053_transcript_1627	binding; oxidoreductase activity;
CDS_1054_transcript_1628	binding; oxidoreductase activity;
CDS_1057_transcript_1629	binding; oxidoreductase activity;
CDS_1063_transcript_1636	binding; oxidoreductase activity;
CDS_2785_transcript_3142	binding; oxidoreductase activity;
CDS_6093_transcript_5934	binding; oxidoreductase activity;
CDS_6094_transcript_5935	binding; oxidoreductase activity;
CDS_6095_transcript_5936	binding; oxidoreductase activity;
CDS_6096_transcript_5937	binding; oxidoreductase activity;
CDS_6097_transcript_5938	binding; oxidoreductase activity;
CDS_6098_transcript_5943	binding; oxidoreductase activity;
CDS_8683_transcript_8087	binding; oxidoreductase activity;
CDS_8685_transcript_8090	binding; oxidoreductase activity;
CDS_8686_transcript_8091	binding; oxidoreductase activity;
CDS_8689_transcript_8095	binding; oxidoreductase activity;
CDS_9285_transcript_8569	binding; oxidoreductase activity;
CDS_9509_transcript_8753	binding; oxidoreductase activity;
CDS_9511_transcript_8755	binding; oxidoreductase activity;
CDS_9512_transcript_8756	binding; oxidoreductase activity;
CDS_9517_transcript_8757	binding; oxidoreductase activity;
CDS_9518_transcript_8758	binding; oxidoreductase activity;
CDS_9905_transcript_9078	binding; oxidoreductase activity;
CDS_13750_transcript_12550	binding; oxidoreductase activity;
CDS_17448_transcript_16121	binding; oxidoreductase activity;
CDS_17450_transcript_16123	binding; oxidoreductase activity;
CDS_17451_transcript_16123	binding; oxidoreductase activity;
CDS_17452_transcript_16123	binding; oxidoreductase activity;
CDS_17584_transcript_16244	binding; oxidoreductase activity;
CDS_18650_transcript_17383	binding; oxidoreductase activity;
CDS_19069_transcript_17915	binding; oxidoreductase activity;
CDS_19070_transcript_17915	binding; oxidoreductase activity;
CDS_19071_transcript_17916	binding; oxidoreductase activity;
CDS_19072_transcript_17916	binding; oxidoreductase activity;
CDS_19560_transcript_18434	binding; oxidoreductase activity;
CDS_19563_transcript_18435	binding; oxidoreductase activity;
CDS_20173_transcript_19117	binding; oxidoreductase activity;
CDS_20174_transcript_19119	binding; oxidoreductase activity;
CDS_22372_transcript_22069	binding; oxidoreductase activity;
CDS_22484_transcript_22244	binding; oxidoreductase activity;
CDS_22485_transcript_22244	binding; oxidoreductase activity;
CDS_22486_transcript_22245	binding; oxidoreductase activity;
CDS_23855_transcript_24598	binding; oxidoreductase activity;
CDS_23934_transcript_24752	binding; oxidoreductase activity;
CDS_24323_transcript_25534	binding; oxidoreductase activity;
CDS_24345_transcript_25592	binding; oxidoreductase activity;
CDS_25089_transcript_27237	binding; oxidoreductase activity;
CDS_27098_transcript_32822	binding; oxidoreductase activity;
CDS_27828_transcript_36270	binding; oxidoreductase activity;
CDS_10957_transcript_9965	binding; transferase activity;
CDS_27834_transcript_36327	binding; transferase activity;
CDS_12441_transcript_11299	bis(5'-nucleosyl)-tetraphosphatase activity;
CDS_1758_transcript_2281	cadherin binding;
CDS_1720_transcript_2241	calcium ion binding;
CDS_1721_transcript_2242	calcium ion binding;
CDS_1722_transcript_2243	calcium ion binding;
CDS_1724_transcript_2244	calcium ion binding;
CDS_1725_transcript_2245	calcium ion binding;
CDS_1786_transcript_2316	calcium ion binding;
CDS_2139_transcript_2562	calcium ion binding;
CDS_2140_transcript_2563	calcium ion binding;
CDS_2142_transcript_2564	calcium ion binding;
CDS_2144_transcript_2565	calcium ion binding;
CDS_2147_transcript_2566	calcium ion binding;
CDS_2148_transcript_2567	calcium ion binding;
CDS_2151_transcript_2569	calcium ion binding;
CDS_4458_transcript_4478	calcium ion binding;
CDS_4460_transcript_4479	calcium ion binding;
CDS_4875_transcript_4841	calcium ion binding;
CDS_4876_transcript_4842	calcium ion binding;
CDS_5367_transcript_5289	calcium ion binding;
CDS_5368_transcript_5290	calcium ion binding;
CDS_5370_transcript_5293	calcium ion binding;
CDS_5373_transcript_5298	calcium ion binding;
CDS_5713_transcript_5607	calcium ion binding;
CDS_6321_transcript_6058	calcium ion binding;
CDS_6322_transcript_6060	calcium ion binding;
CDS_7719_transcript_7189	calcium ion binding;
CDS_7726_transcript_7192	calcium ion binding;
CDS_7728_transcript_7193	calcium ion binding;
CDS_7730_transcript_7194	calcium ion binding;
CDS_8663_transcript_8067	calcium ion binding;
CDS_8667_transcript_8071	calcium ion binding;
CDS_8673_transcript_8075	calcium ion binding;
CDS_8924_transcript_8233	calcium ion binding;
CDS_9722_transcript_8953	calcium ion binding;
CDS_9725_transcript_8954	calcium ion binding;
CDS_9727_transcript_8955	calcium ion binding;
CDS_9729_transcript_8956	calcium ion binding;
CDS_9730_transcript_8957	calcium ion binding;
CDS_9731_transcript_8957	calcium ion binding;
CDS_9733_transcript_8958	calcium ion binding;
CDS_9734_transcript_8959	calcium ion binding;
CDS_10829_transcript_9864	calcium ion binding;
CDS_10830_transcript_9865	calcium ion binding;
CDS_10831_transcript_9866	calcium ion binding;
CDS_11259_transcript_10216	calcium ion binding;
CDS_11265_transcript_10218	calcium ion binding;
CDS_11674_transcript_10634	calcium ion binding;
CDS_11723_transcript_10675	calcium ion binding;
CDS_11772_transcript_10712	calcium ion binding;
CDS_12922_transcript_11745	calcium ion binding;
CDS_12925_transcript_11747	calcium ion binding;
CDS_14375_transcript_13151	calcium ion binding;
CDS_14809_transcript_13538	calcium ion binding;
CDS_14853_transcript_13576	calcium ion binding;
CDS_14855_transcript_13576	calcium ion binding;
CDS_14856_transcript_13577	calcium ion binding;
CDS_14857_transcript_13577	calcium ion binding;
CDS_15065_transcript_13766	calcium ion binding;
CDS_15408_transcript_14123	calcium ion binding;
CDS_15409_transcript_14123	calcium ion binding;
CDS_15410_transcript_14124	calcium ion binding;
CDS_15411_transcript_14124	calcium ion binding;
CDS_15412_transcript_14125	calcium ion binding;
CDS_15413_transcript_14125	calcium ion binding;
CDS_16401_transcript_15047	calcium ion binding;
CDS_16403_transcript_15049	calcium ion binding;
CDS_16511_transcript_15150	calcium ion binding;
CDS_16512_transcript_15151	calcium ion binding;
CDS_16514_transcript_15153	calcium ion binding;
CDS_16515_transcript_15154	calcium ion binding;
CDS_17130_transcript_15796	calcium ion binding;
CDS_17132_transcript_15797	calcium ion binding;
CDS_17134_transcript_15798	calcium ion binding;
CDS_17137_transcript_15799	calcium ion binding;
CDS_17139_transcript_15800	calcium ion binding;
CDS_17143_transcript_15806	calcium ion binding;
CDS_18117_transcript_16795	calcium ion binding;
CDS_18118_transcript_16796	calcium ion binding;
CDS_18119_transcript_16797	calcium ion binding;
CDS_18120_transcript_16798	calcium ion binding;
CDS_18558_transcript_17265	calcium ion binding;
CDS_20263_transcript_19220	calcium ion binding;
CDS_20758_transcript_19783	calcium ion binding;
CDS_22386_transcript_22086	calcium ion binding;
CDS_23014_transcript_23102	calcium ion binding;
CDS_23086_transcript_23224	calcium ion binding;
CDS_23741_transcript_24341	calcium ion binding;
CDS_23866_transcript_24614	calcium ion binding;
CDS_24471_transcript_25846	calcium ion binding;
CDS_24765_transcript_26465	calcium ion binding;
CDS_24890_transcript_26753	calcium ion binding;
CDS_25016_transcript_27074	calcium ion binding;
CDS_25223_transcript_27541	calcium ion binding;
CDS_25518_transcript_28230	calcium ion binding;
CDS_25803_transcript_28932	calcium ion binding;
CDS_25817_transcript_28965	calcium ion binding;
CDS_26073_transcript_29662	calcium ion binding;
CDS_26281_transcript_30241	calcium ion binding;
CDS_26282_transcript_30241	calcium ion binding;
CDS_26284_transcript_30254	calcium ion binding;
CDS_26318_transcript_30344	calcium ion binding;
CDS_26565_transcript_31087	calcium ion binding;
CDS_26800_transcript_31820	calcium ion binding;
CDS_27671_transcript_35224	calcium ion binding;
CDS_1358_transcript_1914	calcium ion binding; 2-alkenal reductase [NAD(P)] activity;
CDS_1359_transcript_1915	calcium ion binding; 2-alkenal reductase [NAD(P)] activity;
CDS_11165_transcript_10142	calcium ion binding; actin filament binding;
CDS_2571_transcript_2970	calcium ion binding; calcium-dependent phospholipid binding;
CDS_4299_transcript_4353	calcium ion binding; calcium-dependent phospholipid binding;
CDS_4300_transcript_4354	calcium ion binding; calcium-dependent phospholipid binding;
CDS_4301_transcript_4355	calcium ion binding; calcium-dependent phospholipid binding;
CDS_4302_transcript_4356	calcium ion binding; calcium-dependent phospholipid binding;
CDS_4303_transcript_4357	calcium ion binding; calcium-dependent phospholipid binding;
CDS_6325_transcript_6067	calcium ion binding; calcium-dependent phospholipid binding;
CDS_6326_transcript_6067	calcium ion binding; calcium-dependent phospholipid binding;
CDS_25846_transcript_29054	calcium ion binding; calcium-dependent phospholipid binding;
CDS_26929_transcript_32282	calcium ion binding; calcium-dependent phospholipid binding;
CDS_13095_transcript_11926	calcium ion binding; calcium-dependent phospholipid binding; syntaxin binding; clathrin binding;
CDS_13096_transcript_11927	calcium ion binding; calcium-dependent phospholipid binding; syntaxin binding; clathrin binding;
CDS_13097_transcript_11928	calcium ion binding; calcium-dependent phospholipid binding; syntaxin binding; clathrin binding;
CDS_13099_transcript_11930	calcium ion binding; calcium-dependent phospholipid binding; syntaxin binding; clathrin binding;
CDS_17600_transcript_16258	calcium ion binding; GTP binding;
CDS_27307_transcript_33612	calcium ion binding; kinase activity;
CDS_4884_transcript_4850	calcium ion binding; sn-glycerol-3-phosphate:ubiquinone-8 oxidoreductase activity;
CDS_4885_transcript_4851	calcium ion binding; sn-glycerol-3-phosphate:ubiquinone-8 oxidoreductase activity;
CDS_4886_transcript_4852	calcium ion binding; sn-glycerol-3-phosphate:ubiquinone-8 oxidoreductase activity;
CDS_4887_transcript_4853	calcium ion binding; sn-glycerol-3-phosphate:ubiquinone-8 oxidoreductase activity;
CDS_4888_transcript_4854	calcium ion binding; sn-glycerol-3-phosphate:ubiquinone-8 oxidoreductase activity;
CDS_4889_transcript_4856	calcium ion binding; sn-glycerol-3-phosphate:ubiquinone-8 oxidoreductase activity;
CDS_19312_transcript_18159	calcium ion binding; sn-glycerol-3-phosphate:ubiquinone-8 oxidoreductase activity;
CDS_20913_transcript_19978	calcium ion binding; transferase activity, transferring acyl groups;
CDS_3308_transcript_3555	calcium ion binding; unfolded protein binding;
CDS_8017_transcript_7494	calcium ion binding; unfolded protein binding;
CDS_8019_transcript_7495	calcium ion binding; unfolded protein binding;
CDS_8022_transcript_7496	calcium ion binding; unfolded protein binding;
CDS_8023_transcript_7497	calcium ion binding; unfolded protein binding;
CDS_20459_transcript_19447	calcium ion binding; unfolded protein binding;
CDS_20460_transcript_19448	calcium ion binding; unfolded protein binding;
CDS_20461_transcript_19450	calcium ion binding; unfolded protein binding;
CDS_20462_transcript_19451	calcium ion binding; unfolded protein binding;
CDS_23078_transcript_23208	calcium ion binding; unfolded protein binding;
CDS_22399_transcript_22105	calcium-dependent cysteine-type endopeptidase activity;
CDS_27250_transcript_33343	calcium-dependent cysteine-type endopeptidase activity;
CDS_12528_transcript_11382	calcium-dependent cysteine-type endopeptidase activity; calcium ion binding;
CDS_19995_transcript_18928	calcium-dependent cysteine-type endopeptidase activity; zinc ion binding;
CDS_19996_transcript_18929	calcium-dependent cysteine-type endopeptidase activity; zinc ion binding;
CDS_19997_transcript_18930	calcium-dependent cysteine-type endopeptidase activity; zinc ion binding;
CDS_1789_transcript_2320	calcium-transporting ATPase activity; ATP binding;
CDS_1792_transcript_2321	calcium-transporting ATPase activity; ATP binding;
CDS_1793_transcript_2322	calcium-transporting ATPase activity; ATP binding;
CDS_1798_transcript_2324	calcium-transporting ATPase activity; ATP binding;
CDS_1806_transcript_2329	calcium-transporting ATPase activity; ATP binding;
CDS_27487_transcript_34333	calcium-transporting ATPase activity; ATP binding;
CDS_1804_transcript_2327	calcium-transporting ATPase activity; ATP binding; metal ion binding;
CDS_13155_transcript_11994	calcium-transporting ATPase activity; ATP binding; metal ion binding;
CDS_13156_transcript_11996	calcium-transporting ATPase activity; ATP binding; metal ion binding;
CDS_13157_transcript_11997	calcium-transporting ATPase activity; ATP binding; metal ion binding;
CDS_13158_transcript_11998	calcium-transporting ATPase activity; ATP binding; metal ion binding;
CDS_13159_transcript_11999	calcium-transporting ATPase activity; ATP binding; metal ion binding;
CDS_26288_transcript_30267	calcium-transporting ATPase activity; ATP binding; metal ion binding;
CDS_21071_transcript_20161	calcium:sodium antiporter activity;
CDS_24645_transcript_26222	calcium:sodium antiporter activity;
CDS_19537_transcript_18410	calmodulin binding; kinase activity;
CDS_19539_transcript_18412	calmodulin binding; kinase activity;
CDS_20922_transcript_19990	calmodulin binding; kinase activity;
CDS_20923_transcript_19991	calmodulin binding; kinase activity;
CDS_20924_transcript_19992	calmodulin binding; kinase activity;
CDS_6931_transcript_6556	calmodulin binding; microtubule binding; spectrin binding;
CDS_3462_transcript_3671	calmodulin-dependent protein kinase activity; calmodulin binding;
CDS_3453_transcript_3666	calmodulin-dependent protein kinase activity; calmodulin binding; ATP binding;
CDS_3456_transcript_3668	calmodulin-dependent protein kinase activity; calmodulin binding; ATP binding;
CDS_3458_transcript_3669	calmodulin-dependent protein kinase activity; calmodulin binding; ATP binding;
CDS_3460_transcript_3670	calmodulin-dependent protein kinase activity; calmodulin binding; ATP binding;
CDS_3465_transcript_3673	calmodulin-dependent protein kinase activity; calmodulin binding; ATP binding;
CDS_23915_transcript_24719	calmodulin-dependent protein kinase activity; protein kinase C activity; ATP binding;
CDS_14455_transcript_13229	cAMP-dependent protein kinase regulator activity; kinase activity; cAMP binding;
CDS_14456_transcript_13230	cAMP-dependent protein kinase regulator activity; kinase activity; cAMP binding;
CDS_14457_transcript_13231	cAMP-dependent protein kinase regulator activity; kinase activity; cAMP binding;
CDS_8196_transcript_7633	carbohydrate binding;
CDS_19579_transcript_18452	carbonate dehydratase activity; zinc ion binding;
CDS_19580_transcript_18453	carbonate dehydratase activity; zinc ion binding;
CDS_26425_transcript_30642	carbonate dehydratase activity; zinc ion binding;
CDS_26426_transcript_30643	carbonate dehydratase activity; zinc ion binding;
CDS_15182_transcript_13903	carboxy-lyase activity; pyridoxal phosphate binding;
CDS_22480_transcript_22231	carboxy-lyase activity; pyridoxal phosphate binding;
CDS_26763_transcript_31720	carboxy-lyase activity; pyridoxal phosphate binding;
CDS_5473_transcript_5383	carboxypeptidase activity;
CDS_5474_transcript_5386	carboxypeptidase activity;
CDS_27178_transcript_33105	carboxypeptidase activity;
CDS_17945_transcript_16622	carboxypeptidase activity; metallopeptidase activity; peptidyl-dipeptidase activity; metal ion binding;
CDS_17946_transcript_16622	carboxypeptidase activity; metallopeptidase activity; peptidyl-dipeptidase activity; metal ion binding;
CDS_17947_transcript_16623	carboxypeptidase activity; metallopeptidase activity; peptidyl-dipeptidase activity; metal ion binding;
CDS_25623_transcript_28483	carboxypeptidase activity; metallopeptidase activity; peptidyl-dipeptidase activity; metal ion binding;
CDS_25647_transcript_28551	carboxypeptidase activity; metallopeptidase activity; peptidyl-dipeptidase activity; metal ion binding;
CDS_17112_transcript_15773	catalase activity; heme binding;
CDS_1899_transcript_2401	catalase activity; heme binding; metal ion binding;
CDS_1900_transcript_2402	catalase activity; heme binding; metal ion binding;
CDS_17113_transcript_15774	catalase activity; heme binding; metal ion binding;
CDS_17114_transcript_15775	catalase activity; heme binding; metal ion binding;
CDS_282_transcript_937	catalytic activity;
CDS_283_transcript_938	catalytic activity;
CDS_284_transcript_945	catalytic activity;
CDS_287_transcript_947	catalytic activity;
CDS_297_transcript_949	catalytic activity;
CDS_301_transcript_950	catalytic activity;
CDS_306_transcript_951	catalytic activity;
CDS_309_transcript_952	catalytic activity;
CDS_313_transcript_953	catalytic activity;
CDS_316_transcript_954	catalytic activity;
CDS_1075_transcript_1647	catalytic activity;
CDS_2024_transcript_2497	catalytic activity;
CDS_2028_transcript_2498	catalytic activity;
CDS_2344_transcript_2825	catalytic activity;
CDS_3665_transcript_3870	catalytic activity;
CDS_4112_transcript_4204	catalytic activity;
CDS_4113_transcript_4205	catalytic activity;
CDS_4114_transcript_4205	catalytic activity;
CDS_4115_transcript_4206	catalytic activity;
CDS_4116_transcript_4206	catalytic activity;
CDS_4117_transcript_4207	catalytic activity;
CDS_4118_transcript_4207	catalytic activity;
CDS_4119_transcript_4208	catalytic activity;
CDS_4121_transcript_4209	catalytic activity;
CDS_4122_transcript_4210	catalytic activity;
CDS_4123_transcript_4210	catalytic activity;
CDS_4124_transcript_4211	catalytic activity;
CDS_4125_transcript_4211	catalytic activity;
CDS_4126_transcript_4212	catalytic activity;
CDS_4128_transcript_4213	catalytic activity;
CDS_4129_transcript_4213	catalytic activity;
CDS_4225_transcript_4281	catalytic activity;
CDS_4226_transcript_4282	catalytic activity;
CDS_4228_transcript_4284	catalytic activity;
CDS_4230_transcript_4285	catalytic activity;
CDS_4232_transcript_4286	catalytic activity;
CDS_5065_transcript_5019	catalytic activity;
CDS_5293_transcript_5231	catalytic activity;
CDS_5759_transcript_5647	catalytic activity;
CDS_5764_transcript_5649	catalytic activity;
CDS_5845_transcript_5708	catalytic activity;
CDS_6020_transcript_5876	catalytic activity;
CDS_6021_transcript_5877	catalytic activity;
CDS_7312_transcript_6856	catalytic activity;
CDS_7596_transcript_7090	catalytic activity;
CDS_7599_transcript_7091	catalytic activity;
CDS_7601_transcript_7092	catalytic activity;
CDS_7603_transcript_7093	catalytic activity;
CDS_9330_transcript_8617	catalytic activity;
CDS_10518_transcript_9583	catalytic activity;
CDS_10536_transcript_9599	catalytic activity;
CDS_10633_transcript_9669	catalytic activity;
CDS_11043_transcript_10026	catalytic activity;
CDS_11044_transcript_10027	catalytic activity;
CDS_11231_transcript_10193	catalytic activity;
CDS_11233_transcript_10194	catalytic activity;
CDS_11294_transcript_10240	catalytic activity;
CDS_11295_transcript_10241	catalytic activity;
CDS_11296_transcript_10242	catalytic activity;
CDS_11297_transcript_10243	catalytic activity;
CDS_11298_transcript_10244	catalytic activity;
CDS_11299_transcript_10244	catalytic activity;
CDS_11300_transcript_10246	catalytic activity;
CDS_11301_transcript_10247	catalytic activity;
CDS_11302_transcript_10248	catalytic activity;
CDS_11315_transcript_10264	catalytic activity;
CDS_11316_transcript_10265	catalytic activity;
CDS_11318_transcript_10267	catalytic activity;
CDS_11422_transcript_10362	catalytic activity;
CDS_11424_transcript_10363	catalytic activity;
CDS_11426_transcript_10364	catalytic activity;
CDS_11541_transcript_10524	catalytic activity;
CDS_12326_transcript_11207	catalytic activity;
CDS_12328_transcript_11209	catalytic activity;
CDS_12391_transcript_11261	catalytic activity;
CDS_12392_transcript_11262	catalytic activity;
CDS_12613_transcript_11470	catalytic activity;
CDS_12614_transcript_11471	catalytic activity;
CDS_12616_transcript_11472	catalytic activity;
CDS_13064_transcript_11905	catalytic activity;
CDS_13067_transcript_11907	catalytic activity;
CDS_13072_transcript_11909	catalytic activity;
CDS_13074_transcript_11909	catalytic activity;
CDS_13076_transcript_11910	catalytic activity;
CDS_13078_transcript_11911	catalytic activity;
CDS_13080_transcript_11912	catalytic activity;
CDS_13081_transcript_11913	catalytic activity;
CDS_13730_transcript_12537	catalytic activity;
CDS_13751_transcript_12551	catalytic activity;
CDS_14663_transcript_13419	catalytic activity;
CDS_14688_transcript_13442	catalytic activity;
CDS_14691_transcript_13443	catalytic activity;
CDS_14779_transcript_13511	catalytic activity;
CDS_14780_transcript_13512	catalytic activity;
CDS_14783_transcript_13513	catalytic activity;
CDS_14796_transcript_13520	catalytic activity;
CDS_14797_transcript_13521	catalytic activity;
CDS_15615_transcript_14321	catalytic activity;
CDS_15617_transcript_14322	catalytic activity;
CDS_15618_transcript_14323	catalytic activity;
CDS_16784_transcript_15446	catalytic activity;
CDS_16785_transcript_15447	catalytic activity;
CDS_16786_transcript_15448	catalytic activity;
CDS_17040_transcript_15669	catalytic activity;
CDS_17041_transcript_15669	catalytic activity;
CDS_17334_transcript_16013	catalytic activity;
CDS_17338_transcript_16014	catalytic activity;
CDS_17340_transcript_16015	catalytic activity;
CDS_17341_transcript_16016	catalytic activity;
CDS_17343_transcript_16017	catalytic activity;
CDS_17345_transcript_16018	catalytic activity;
CDS_17346_transcript_16019	catalytic activity;
CDS_17874_transcript_16528	catalytic activity;
CDS_17924_transcript_16592	catalytic activity;
CDS_17926_transcript_16594	catalytic activity;
CDS_18775_transcript_17530	catalytic activity;
CDS_18776_transcript_17531	catalytic activity;
CDS_19397_transcript_18278	catalytic activity;
CDS_19782_transcript_18714	catalytic activity;
CDS_19913_transcript_18849	catalytic activity;
CDS_19916_transcript_18850	catalytic activity;
CDS_19919_transcript_18851	catalytic activity;
CDS_19939_transcript_18875	catalytic activity;
CDS_19989_transcript_18922	catalytic activity;
CDS_19990_transcript_18923	catalytic activity;
CDS_19991_transcript_18924	catalytic activity;
CDS_19992_transcript_18925	catalytic activity;
CDS_19993_transcript_18926	catalytic activity;
CDS_20180_transcript_19130	catalytic activity;
CDS_20353_transcript_19324	catalytic activity;
CDS_20445_transcript_19433	catalytic activity;
CDS_20820_transcript_19868	catalytic activity;
CDS_20821_transcript_19869	catalytic activity;
CDS_20822_transcript_19870	catalytic activity;
CDS_20823_transcript_19871	catalytic activity;
CDS_20965_transcript_20032	catalytic activity;
CDS_21212_transcript_20380	catalytic activity;
CDS_21213_transcript_20381	catalytic activity;
CDS_21518_transcript_20847	catalytic activity;
CDS_21519_transcript_20848	catalytic activity;
CDS_21943_transcript_21452	catalytic activity;
CDS_21956_transcript_21473	catalytic activity;
CDS_21957_transcript_21474	catalytic activity;
CDS_23413_transcript_23751	catalytic activity;
CDS_23570_transcript_24042	catalytic activity;
CDS_23576_transcript_24053	catalytic activity;
CDS_23577_transcript_24054	catalytic activity;
CDS_23602_transcript_24100	catalytic activity;
CDS_23812_transcript_24529	catalytic activity;
CDS_23893_transcript_24680	catalytic activity;
CDS_23894_transcript_24681	catalytic activity;
CDS_23981_transcript_24840	catalytic activity;
CDS_23982_transcript_24841	catalytic activity;
CDS_23983_transcript_24842	catalytic activity;
CDS_23984_transcript_24843	catalytic activity;
CDS_23985_transcript_24843	catalytic activity;
CDS_24775_transcript_26480	catalytic activity;
CDS_25098_transcript_27254	catalytic activity;
CDS_25099_transcript_27254	catalytic activity;
CDS_25178_transcript_27449	catalytic activity;
CDS_25371_transcript_27924	catalytic activity;
CDS_25542_transcript_28306	catalytic activity;
CDS_26534_transcript_30965	catalytic activity;
CDS_26871_transcript_32060	catalytic activity;
CDS_26786_transcript_31780	catalytic activity; ATP binding; metal ion binding;
CDS_27191_transcript_33160	catalytic activity; ATP binding; metal ion binding;
CDS_1077_transcript_1648	catalytic activity; binding;
CDS_14021_transcript_12831	catalytic activity; binding;
CDS_14022_transcript_12832	catalytic activity; binding;
CDS_14023_transcript_12833	catalytic activity; binding;
CDS_10102_transcript_9249	catalytic activity; calcium ion binding;
CDS_10103_transcript_9250	catalytic activity; calcium ion binding;
CDS_10104_transcript_9251	catalytic activity; calcium ion binding;
CDS_8451_transcript_7865	catalytic activity; coenzyme binding;
CDS_14733_transcript_13468	catalytic activity; coenzyme binding;
CDS_18229_transcript_16909	catalytic activity; coenzyme binding;
CDS_18233_transcript_16910	catalytic activity; coenzyme binding;
CDS_18236_transcript_16911	catalytic activity; coenzyme binding;
CDS_18240_transcript_16912	catalytic activity; coenzyme binding;
CDS_18242_transcript_16913	catalytic activity; coenzyme binding;
CDS_18246_transcript_16914	catalytic activity; coenzyme binding;
CDS_25634_transcript_28525	catalytic activity; coenzyme binding;
CDS_25635_transcript_28525	catalytic activity; coenzyme binding;
CDS_16029_transcript_14705	catalytic activity; metal ion binding; 4 iron, 4 sulfur cluster binding;
CDS_16030_transcript_14706	catalytic activity; metal ion binding; 4 iron, 4 sulfur cluster binding;
CDS_16033_transcript_14707	catalytic activity; metal ion binding; 4 iron, 4 sulfur cluster binding;
CDS_7297_transcript_6840	catalytic activity; organic cyclic compound binding; heterocyclic compound binding;
CDS_7299_transcript_6841	catalytic activity; organic cyclic compound binding; heterocyclic compound binding;
CDS_7301_transcript_6842	catalytic activity; organic cyclic compound binding; heterocyclic compound binding;
CDS_6834_transcript_6467	catalytic activity; pyridoxal phosphate binding;
CDS_6835_transcript_6468	catalytic activity; pyridoxal phosphate binding;
CDS_6836_transcript_6469	catalytic activity; pyridoxal phosphate binding;
CDS_10519_transcript_9583	catalytic activity; pyridoxal phosphate binding;
CDS_10522_transcript_9584	catalytic activity; pyridoxal phosphate binding;
CDS_22624_transcript_22461	catalytic activity; pyridoxal phosphate binding;
CDS_22625_transcript_22462	catalytic activity; pyridoxal phosphate binding;
CDS_6908_transcript_6538	cation transmembrane transporter activity;
CDS_6909_transcript_6539	cation transmembrane transporter activity;
CDS_6910_transcript_6540	cation transmembrane transporter activity;
CDS_6912_transcript_6542	cation transmembrane transporter activity;
CDS_10717_transcript_9762	cation transmembrane transporter activity;
CDS_13727_transcript_12531	cation transmembrane transporter activity;
CDS_13728_transcript_12532	cation transmembrane transporter activity;
CDS_13729_transcript_12533	cation transmembrane transporter activity;
CDS_15448_transcript_14164	cation transmembrane transporter activity;
CDS_15449_transcript_14165	cation transmembrane transporter activity;
CDS_15450_transcript_14166	cation transmembrane transporter activity;
CDS_17210_transcript_15867	cation:chloride symporter activity;
CDS_18295_transcript_16970	cation:chloride symporter activity;
CDS_18296_transcript_16971	cation:chloride symporter activity;
CDS_18297_transcript_16971	cation:chloride symporter activity;
CDS_18299_transcript_16972	cation:chloride symporter activity;
CDS_18301_transcript_16972	cation:chloride symporter activity;
CDS_18304_transcript_16973	cation:chloride symporter activity;
CDS_18306_transcript_16974	cation:chloride symporter activity;
CDS_18307_transcript_16974	cation:chloride symporter activity;
CDS_18310_transcript_16975	cation:chloride symporter activity;
CDS_18312_transcript_16976	cation:chloride symporter activity;
CDS_18313_transcript_16976	cation:chloride symporter activity;
CDS_18314_transcript_16977	cation:chloride symporter activity;
CDS_18316_transcript_16978	cation:chloride symporter activity;
CDS_18318_transcript_16978	cation:chloride symporter activity;
CDS_18320_transcript_16979	cation:chloride symporter activity;
CDS_18321_transcript_16979	cation:chloride symporter activity;
CDS_7819_transcript_7299	cGMP-dependent protein kinase activity; ATP binding;
CDS_7820_transcript_7300	cGMP-dependent protein kinase activity; ATP binding;
CDS_7821_transcript_7301	cGMP-dependent protein kinase activity; ATP binding;
CDS_7822_transcript_7302	cGMP-dependent protein kinase activity; ATP binding;
CDS_7823_transcript_7303	cGMP-dependent protein kinase activity; ATP binding;
CDS_7824_transcript_7304	cGMP-dependent protein kinase activity; ATP binding;
CDS_26205_transcript_30040	cGMP-dependent protein kinase activity; ATP binding; ATPase activity, coupled to transmembrane movement of substances;
CDS_15314_transcript_14028	chitin binding;
CDS_15315_transcript_14029	chitin binding;
CDS_15879_transcript_14541	chitin binding;
CDS_20564_transcript_19561	chitin binding;
CDS_20565_transcript_19562	chitin binding;
CDS_4109_transcript_4203	chitin binding; hydrolase activity, acting on carbon-nitrogen (but not peptide) bonds;
CDS_18327_transcript_16986	chitin binding; hydrolase activity, acting on carbon-nitrogen (but not peptide) bonds;
CDS_24207_transcript_25287	chitin deacetylase activity; chitin binding;
CDS_25498_transcript_28179	chitin synthase activity;
CDS_26506_transcript_30877	chitin synthase activity;
CDS_27147_transcript_32997	chitinase activity;
CDS_16234_transcript_14889	chitinase activity; chitin binding;
CDS_25989_transcript_29472	chitinase activity; chitin binding;
CDS_26231_transcript_30094	chitinase activity; chitin binding;
CDS_26987_transcript_32486	chitinase activity; chitin binding;
CDS_23941_transcript_24761	cholinesterase activity;
CDS_23942_transcript_24761	cholinesterase activity;
CDS_23943_transcript_24761	cholinesterase activity;
CDS_16889_transcript_15551	chromatin binding; ATP binding;
CDS_22645_transcript_22487	chromatin binding; transcription factor activity, sequence-specific DNA binding; zinc ion binding; sequence-specific DNA binding;
CDS_4544_transcript_4564	citrate (Si)-synthase activity;
CDS_4546_transcript_4565	citrate (Si)-synthase activity;
CDS_12017_transcript_10942	citrate (Si)-synthase activity;
CDS_12018_transcript_10943	citrate (Si)-synthase activity;
CDS_12019_transcript_10945	citrate (Si)-synthase activity;
CDS_12020_transcript_10946	citrate (Si)-synthase activity;
CDS_3874_transcript_4047	CoA-transferase activity;
CDS_3875_transcript_4048	CoA-transferase activity;
CDS_3876_transcript_4049	CoA-transferase activity;
CDS_13799_transcript_12596	copper ion binding;
CDS_13800_transcript_12597	copper ion binding;
CDS_11310_transcript_10254	copper ion binding; oxidoreductase activity;
CDS_11311_transcript_10255	copper ion binding; oxidoreductase activity;
CDS_11312_transcript_10256	copper ion binding; oxidoreductase activity;
CDS_11313_transcript_10257	copper ion binding; oxidoreductase activity;
CDS_11314_transcript_10258	copper ion binding; oxidoreductase activity;
CDS_27254_transcript_33370	copper ion binding; oxidoreductase activity;
CDS_19802_transcript_18736	coproporphyrinogen oxidase activity;
CDS_19803_transcript_18737	coproporphyrinogen oxidase activity;
CDS_19804_transcript_18738	coproporphyrinogen oxidase activity;
CDS_12810_transcript_11628	CTP synthase activity; ATP binding;
CDS_7448_transcript_6984	cyclin-dependent protein serine/threonine kinase regulator activity;
CDS_7451_transcript_6985	cyclin-dependent protein serine/threonine kinase regulator activity;
CDS_7453_transcript_6986	cyclin-dependent protein serine/threonine kinase regulator activity;
CDS_7927_transcript_7412	cystathionine beta-synthase activity;
CDS_7930_transcript_7413	cystathionine beta-synthase activity;
CDS_7932_transcript_7417	cystathionine beta-synthase activity;
CDS_7935_transcript_7419	cystathionine beta-synthase activity;
CDS_4883_transcript_4849	cysteine-tRNA ligase activity; ATP binding;
CDS_11472_transcript_10449	cysteine-type endopeptidase activity;
CDS_11473_transcript_10450	cysteine-type endopeptidase activity;
CDS_11474_transcript_10451	cysteine-type endopeptidase activity;
CDS_11475_transcript_10452	cysteine-type endopeptidase activity;
CDS_19998_transcript_18931	cysteine-type endopeptidase activity;
CDS_21794_transcript_21228	cysteine-type endopeptidase activity;
CDS_21795_transcript_21228	cysteine-type endopeptidase activity;
CDS_21798_transcript_21230	cysteine-type endopeptidase activity;
CDS_21799_transcript_21230	cysteine-type endopeptidase activity;
CDS_27736_transcript_35563	cysteine-type endopeptidase activity;
CDS_16862_transcript_15518	cysteine-type endopeptidase activity; serine-type endopeptidase activity; peptidase activator activity involved in apoptotic process; phosphatase binding; chloride ion binding; identical protein binding; protein self-association; chaperone binding;
CDS_16863_transcript_15519	cysteine-type endopeptidase activity; serine-type endopeptidase activity; peptidase activator activity involved in apoptotic process; phosphatase binding; chloride ion binding; identical protein binding; protein self-association; chaperone binding;
CDS_23270_transcript_23486	cysteine-type endopeptidase inhibitor activity; cysteine-type peptidase activity;
CDS_542_transcript_1196	cysteine-type peptidase activity;
CDS_544_transcript_1196	cysteine-type peptidase activity;
CDS_545_transcript_1197	cysteine-type peptidase activity;
CDS_546_transcript_1198	cysteine-type peptidase activity;
CDS_547_transcript_1198	cysteine-type peptidase activity;
CDS_548_transcript_1199	cysteine-type peptidase activity;
CDS_551_transcript_1200	cysteine-type peptidase activity;
CDS_552_transcript_1201	cysteine-type peptidase activity;
CDS_557_transcript_1202	cysteine-type peptidase activity;
CDS_2421_transcript_2878	cysteine-type peptidase activity;
CDS_3590_transcript_3786	cysteine-type peptidase activity;
CDS_3591_transcript_3787	cysteine-type peptidase activity;
CDS_3592_transcript_3788	cysteine-type peptidase activity;
CDS_3851_transcript_4022	cysteine-type peptidase activity;
CDS_4925_transcript_4880	cysteine-type peptidase activity;
CDS_4926_transcript_4880	cysteine-type peptidase activity;
CDS_4927_transcript_4882	cysteine-type peptidase activity;
CDS_4928_transcript_4883	cysteine-type peptidase activity;
CDS_4929_transcript_4884	cysteine-type peptidase activity;
CDS_4930_transcript_4885	cysteine-type peptidase activity;
CDS_4931_transcript_4886	cysteine-type peptidase activity;
CDS_4932_transcript_4887	cysteine-type peptidase activity;
CDS_4933_transcript_4888	cysteine-type peptidase activity;
CDS_15022_transcript_13726	cysteine-type peptidase activity;
CDS_15023_transcript_13727	cysteine-type peptidase activity;
CDS_15024_transcript_13728	cysteine-type peptidase activity;
CDS_15025_transcript_13729	cysteine-type peptidase activity;
CDS_17775_transcript_16446	cysteine-type peptidase activity;
CDS_17777_transcript_16447	cysteine-type peptidase activity;
CDS_18146_transcript_16827	cysteine-type peptidase activity;
CDS_18147_transcript_16828	cysteine-type peptidase activity;
CDS_21796_transcript_21229	cysteine-type peptidase activity;
CDS_21797_transcript_21229	cysteine-type peptidase activity;
CDS_24993_transcript_27017	cysteine-type peptidase activity;
CDS_11167_transcript_10144	cysteine-type peptidase activity; metal ion binding;
CDS_5010_transcript_4961	cytidylate kinase activity; ATP binding; uridylate kinase activity;
CDS_25557_transcript_28335	cytidylate kinase activity; ATP binding; uridylate kinase activity;
CDS_20633_transcript_19652	cytochrome-c oxidase activity; iron ion binding; heme binding;
CDS_4153_transcript_4228	cytochrome-c oxidase activity; oxidoreductase activity, acting on the CH-CH group of donors; oxidoreductase activity, acting on NAD(P)H, heme protein as acceptor;
CDS_6925_transcript_6553	cytoskeletal protein binding;
CDS_10587_transcript_9623	cytoskeletal protein binding;
CDS_16175_transcript_14833	damaged DNA binding;
CDS_8644_transcript_8044	damaged DNA binding; endonuclease activity;
CDS_17273_transcript_15944	deaminase activity;
CDS_18554_transcript_17260	delta24(24-1) sterol reductase activity; oxidoreductase activity, acting on CH-OH group of donors; flavin adenine dinucleotide binding;
CDS_9314_transcript_8595	deoxyhypusine monooxygenase activity; metal ion binding;
CDS_9315_transcript_8596	deoxyhypusine monooxygenase activity; metal ion binding;
CDS_16642_transcript_15288	deoxyribodipyrimidine photo-lyase activity;
CDS_20261_transcript_19219	deoxyribose-phosphate aldolase activity;
CDS_23950_transcript_24778	diacylglycerol kinase activity; ATP binding;
CDS_26652_transcript_31345	diacylglycerol O-acyltransferase activity;
CDS_5157_transcript_5102	dihydrolipoyl dehydrogenase activity; flavin adenine dinucleotide binding;
CDS_5159_transcript_5102	dihydrolipoyl dehydrogenase activity; flavin adenine dinucleotide binding;
CDS_21926_transcript_21426	dihydrolipoyl dehydrogenase activity; flavin adenine dinucleotide binding;
CDS_21927_transcript_21427	dihydrolipoyl dehydrogenase activity; flavin adenine dinucleotide binding;
CDS_21928_transcript_21428	dihydrolipoyl dehydrogenase activity; flavin adenine dinucleotide binding;
CDS_5515_transcript_5440	dihydrolipoyllysine-residue succinyltransferase activity;
CDS_12679_transcript_11515	dipeptidyl-peptidase activity; metal ion binding;
CDS_7349_transcript_6885	diphosphoinositol-polyphosphate diphosphatase activity; inositol diphosphate tetrakisphosphate diphosphatase activity; inositol-1-diphosphate-2,3,4,5,6-pentakisphosphate diphosphatase activity; inositol-3-diphosphate-1,2,4,5,6-pentakisphosphate diphosphatase activity; inositol-5-diphosphate-1,2,3,4,6-pentakisphosphate diphosphatase activity; inositol-1,5-bisdiphosphate-2,3,4,6-tetrakisphosphate 1…
CDS_7350_transcript_6886	diphosphoinositol-polyphosphate diphosphatase activity; inositol diphosphate tetrakisphosphate diphosphatase activity; inositol-1-diphosphate-2,3,4,5,6-pentakisphosphate diphosphatase activity; inositol-3-diphosphate-1,2,4,5,6-pentakisphosphate diphosphatase activity; inositol-5-diphosphate-1,2,3,4,6-pentakisphosphate diphosphatase activity; inositol-1,5-bisdiphosphate-2,3,4,6-tetrakisphosphate 1…
CDS_7351_transcript_6887	diphosphoinositol-polyphosphate diphosphatase activity; inositol diphosphate tetrakisphosphate diphosphatase activity; inositol-1-diphosphate-2,3,4,5,6-pentakisphosphate diphosphatase activity; inositol-3-diphosphate-1,2,4,5,6-pentakisphosphate diphosphatase activity; inositol-5-diphosphate-1,2,3,4,6-pentakisphosphate diphosphatase activity; inositol-1,5-bisdiphosphate-2,3,4,6-tetrakisphosphate 1…
CDS_6038_transcript_5894	diphthine synthase activity;
CDS_6040_transcript_5895	diphthine synthase activity;
CDS_6042_transcript_5896	diphthine synthase activity;
CDS_1044_transcript_1614	DNA binding;
CDS_1045_transcript_1615	DNA binding;
CDS_1046_transcript_1616	DNA binding;
CDS_1049_transcript_1621	DNA binding;
CDS_1050_transcript_1622	DNA binding;
CDS_1051_transcript_1623	DNA binding;
CDS_2680_transcript_3064	DNA binding;
CDS_3483_transcript_3684	DNA binding;
CDS_3485_transcript_3686	DNA binding;
CDS_4854_transcript_4817	DNA binding;
CDS_4857_transcript_4820	DNA binding;
CDS_4858_transcript_4821	DNA binding;
CDS_5078_transcript_5027	DNA binding;
CDS_5080_transcript_5028	DNA binding;
CDS_5081_transcript_5029	DNA binding;
CDS_5084_transcript_5030	DNA binding;
CDS_5085_transcript_5031	DNA binding;
CDS_5088_transcript_5032	DNA binding;
CDS_5091_transcript_5035	DNA binding;
CDS_5095_transcript_5036	DNA binding;
CDS_5971_transcript_5843	DNA binding;
CDS_5972_transcript_5845	DNA binding;
CDS_7046_transcript_6631	DNA binding;
CDS_7047_transcript_6632	DNA binding;
CDS_7048_transcript_6633	DNA binding;
CDS_8828_transcript_8179	DNA binding;
CDS_8829_transcript_8180	DNA binding;
CDS_8830_transcript_8181	DNA binding;
CDS_8831_transcript_8182	DNA binding;
CDS_10657_transcript_9694	DNA binding;
CDS_10658_transcript_9695	DNA binding;
CDS_10659_transcript_9697	DNA binding;
CDS_10980_transcript_9985	DNA binding;
CDS_12162_transcript_11058	DNA binding;
CDS_12163_transcript_11059	DNA binding;
CDS_12349_transcript_11226	DNA binding;
CDS_12351_transcript_11228	DNA binding;
CDS_13118_transcript_11949	DNA binding;
CDS_14875_transcript_13590	DNA binding;
CDS_16059_transcript_14727	DNA binding;
CDS_17819_transcript_16493	DNA binding;
CDS_17967_transcript_16648	DNA binding;
CDS_18173_transcript_16859	DNA binding;
CDS_18174_transcript_16860	DNA binding;
CDS_18874_transcript_17639	DNA binding;
CDS_18993_transcript_17822	DNA binding;
CDS_20328_transcript_19295	DNA binding;
CDS_20329_transcript_19296	DNA binding;
CDS_20331_transcript_19298	DNA binding;
CDS_21261_transcript_20443	DNA binding;
CDS_22763_transcript_22670	DNA binding;
CDS_22764_transcript_22671	DNA binding;
CDS_22766_transcript_22672	DNA binding;
CDS_22910_transcript_22894	DNA binding;
CDS_24296_transcript_25472	DNA binding;
CDS_25940_transcript_29337	DNA binding;
CDS_26779_transcript_31766	DNA binding;
CDS_26782_transcript_31771	DNA binding;
CDS_26783_transcript_31773	DNA binding;
CDS_26826_transcript_31903	DNA binding;
CDS_27110_transcript_32852	DNA binding;
CDS_21170_transcript_20315	DNA binding; alkylbase DNA N-glycosylase activity;
CDS_4413_transcript_4446	DNA binding; ATP binding;
CDS_11141_transcript_10122	DNA binding; ATP binding;
CDS_15437_transcript_14151	DNA binding; ATP binding;
CDS_15438_transcript_14152	DNA binding; ATP binding;
CDS_25924_transcript_29272	DNA binding; ATP binding;
CDS_6577_transcript_6270	DNA binding; ATP-dependent DNA helicase activity; ATP binding;
CDS_11354_transcript_10299	DNA binding; ATP-dependent DNA helicase activity; ATP binding;
CDS_13123_transcript_11956	DNA binding; biotin carboxylase activity; pyruvate carboxylase activity; ATP binding; biotin binding; metal ion binding;
CDS_17292_transcript_15969	DNA binding; catalytic activity;
CDS_12771_transcript_11585	DNA binding; chromatin binding; transcription factor binding; zinc ion binding;
CDS_1072_transcript_1645	DNA binding; DNA 5'-adenosine monophosphate hydrolase activity; metal ion binding;
CDS_1076_transcript_1647	DNA binding; DNA 5'-adenosine monophosphate hydrolase activity; metal ion binding;
CDS_390_transcript_1071	DNA binding; DNA helicase activity; ATP binding;
CDS_394_transcript_1073	DNA binding; DNA helicase activity; ATP binding;
CDS_395_transcript_1075	DNA binding; DNA helicase activity; ATP binding;
CDS_400_transcript_1077	DNA binding; DNA helicase activity; ATP binding;
CDS_8082_transcript_7541	DNA binding; DNA helicase activity; ATP binding;
CDS_10827_transcript_9862	DNA binding; DNA helicase activity; ATP binding;
CDS_10828_transcript_9863	DNA binding; DNA helicase activity; ATP binding;
CDS_13180_transcript_12023	DNA binding; DNA helicase activity; ATP binding;
CDS_13814_transcript_12605	DNA binding; DNA ligase (ATP) activity; ATP binding;
CDS_13816_transcript_12606	DNA binding; DNA ligase (ATP) activity; ATP binding;
CDS_26115_transcript_29759	DNA binding; DNA N-glycosylase activity;
CDS_11154_transcript_10133	DNA binding; DNA polymerase processivity factor activity;
CDS_24022_transcript_24911	DNA binding; DNA polymerase processivity factor activity;
CDS_13028_transcript_11864	DNA binding; DNA topoisomerase type I activity;
CDS_13029_transcript_11865	DNA binding; DNA topoisomerase type I activity;
CDS_27462_transcript_34253	DNA binding; DNA topoisomerase type I activity;
CDS_14930_transcript_13636	DNA binding; DNA topoisomerase type I activity; DNA topoisomerase type II (ATP-hydrolyzing) activity;
CDS_14931_transcript_13637	DNA binding; DNA topoisomerase type I activity; DNA topoisomerase type II (ATP-hydrolyzing) activity;
CDS_12434_transcript_11295	DNA binding; DNA-directed RNA polymerase activity;
CDS_12436_transcript_11296	DNA binding; DNA-directed RNA polymerase activity;
CDS_12437_transcript_11297	DNA binding; DNA-directed RNA polymerase activity;
CDS_13897_transcript_12673	DNA binding; DNA-directed RNA polymerase activity;
CDS_13899_transcript_12674	DNA binding; DNA-directed RNA polymerase activity;
CDS_13901_transcript_12675	DNA binding; DNA-directed RNA polymerase activity;
CDS_13903_transcript_12676	DNA binding; DNA-directed RNA polymerase activity;
CDS_15955_transcript_14622	DNA binding; DNA-directed RNA polymerase activity;
CDS_27132_transcript_32950	DNA binding; DNA-directed RNA polymerase activity;
CDS_4388_transcript_4422	DNA binding; DNA-directed RNA polymerase activity; protein dimerization activity;
CDS_18439_transcript_17108	DNA binding; DNA-directed RNA polymerase activity; protein dimerization activity;
CDS_20318_transcript_19284	DNA binding; DNA-directed RNA polymerase activity; ribonucleoside binding;
CDS_22687_transcript_22555	DNA binding; DNA-directed RNA polymerase activity; ribonucleoside binding;
CDS_6947_transcript_6563	DNA binding; exopeptidase activity; transition metal ion binding;
CDS_6953_transcript_6564	DNA binding; exopeptidase activity; transition metal ion binding;
CDS_6956_transcript_6565	DNA binding; exopeptidase activity; transition metal ion binding;
CDS_6960_transcript_6566	DNA binding; exopeptidase activity; transition metal ion binding;
CDS_6965_transcript_6567	DNA binding; exopeptidase activity; transition metal ion binding;
CDS_6970_transcript_6568	DNA binding; exopeptidase activity; transition metal ion binding;
CDS_6976_transcript_6569	DNA binding; exopeptidase activity; transition metal ion binding;
CDS_19340_transcript_18196	DNA binding; helicase activity; ATP binding;
CDS_10228_transcript_9351	DNA binding; helicase activity; ATP binding; zinc ion binding;
CDS_10229_transcript_9352	DNA binding; helicase activity; ATP binding; zinc ion binding;
CDS_16036_transcript_14708	DNA binding; metal ion binding;
CDS_21574_transcript_20931	DNA binding; metal ion binding;
CDS_20327_transcript_19294	DNA binding; methyltransferase activity; oxidoreductase activity; flavin adenine dinucleotide binding;
CDS_14598_transcript_13363	DNA binding; nuclease activity;
CDS_14036_transcript_12847	DNA binding; protein dimerization activity;
CDS_15169_transcript_13891	DNA binding; protein dimerization activity;
CDS_27156_transcript_33039	DNA binding; protein dimerization activity;
CDS_3429_transcript_3640	DNA binding; protein heterodimerization activity;
CDS_3709_transcript_3910	DNA binding; protein heterodimerization activity;
CDS_4874_transcript_4840	DNA binding; protein heterodimerization activity;
CDS_4877_transcript_4843	DNA binding; protein heterodimerization activity;
CDS_22679_transcript_22545	DNA binding; protein heterodimerization activity;
CDS_5119_transcript_5058	DNA binding; protein kinase activity; ATP binding;
CDS_5121_transcript_5059	DNA binding; protein kinase activity; ATP binding;
CDS_5123_transcript_5060	DNA binding; protein kinase activity; ATP binding;
CDS_5125_transcript_5061	DNA binding; protein kinase activity; ATP binding;
CDS_4855_transcript_4818	DNA binding; protein serine/threonine kinase activity; ATP binding;
CDS_4856_transcript_4819	DNA binding; protein serine/threonine kinase activity; ATP binding;
CDS_23564_transcript_24034	DNA binding; Rho guanyl-nucleotide exchange factor activity; protein heterodimerization activity;
CDS_9858_transcript_9036	DNA binding; steroid hormone receptor activity;
CDS_22515_transcript_22300	DNA binding; steroid hormone receptor activity; thyroid hormone receptor activity;
CDS_22516_transcript_22300	DNA binding; steroid hormone receptor activity; thyroid hormone receptor activity;
CDS_22517_transcript_22300	DNA binding; steroid hormone receptor activity; thyroid hormone receptor activity;
CDS_1173_transcript_1740	DNA binding; transcription factor activity, sequence-specific DNA binding;
CDS_1174_transcript_1741	DNA binding; transcription factor activity, sequence-specific DNA binding;
CDS_9178_transcript_8479	DNA binding; transcription factor activity, sequence-specific DNA binding;
CDS_9179_transcript_8480	DNA binding; transcription factor activity, sequence-specific DNA binding;
CDS_9181_transcript_8485	DNA binding; transcription factor activity, sequence-specific DNA binding;
CDS_16646_transcript_15292	DNA binding; transcription factor activity, sequence-specific DNA binding;
CDS_21601_transcript_20964	DNA binding; transcription factor activity, sequence-specific DNA binding;
CDS_21602_transcript_20965	DNA binding; transcription factor activity, sequence-specific DNA binding;
CDS_21603_transcript_20966	DNA binding; transcription factor activity, sequence-specific DNA binding;
CDS_21605_transcript_20967	DNA binding; transcription factor activity, sequence-specific DNA binding;
CDS_15468_transcript_14197	DNA binding; transcription factor activity, sequence-specific DNA binding; signal transducer activity;
CDS_15469_transcript_14198	DNA binding; transcription factor activity, sequence-specific DNA binding; signal transducer activity;
CDS_19728_transcript_18641	DNA binding; transcription factor activity, sequence-specific DNA binding; signal transducer activity;
CDS_3536_transcript_3730	DNA binding; transcription factor activity, sequence-specific DNA binding; steroid hormone receptor activity; metal ion binding;
CDS_14194_transcript_12969	DNA binding; translation elongation factor activity;
CDS_14195_transcript_12970	DNA binding; translation elongation factor activity;
CDS_13963_transcript_12753	DNA binding; translation elongation factor activity; zinc ion binding;
CDS_22244_transcript_21847	DNA binding; translation initiation factor activity;
CDS_22505_transcript_22283	DNA binding; translation initiation factor activity;
CDS_16738_transcript_15403	DNA binding; zinc ion binding;
CDS_18994_transcript_17823	DNA binding; zinc ion binding;
CDS_18996_transcript_17824	DNA binding; zinc ion binding;
CDS_4030_transcript_4142	DNA helicase activity; chromatin binding; DNA replication origin binding; ATP binding;
CDS_4032_transcript_4143	DNA helicase activity; chromatin binding; DNA replication origin binding; ATP binding;
CDS_5834_transcript_5704	DNA N-glycosylase activity;
CDS_5843_transcript_5707	DNA N-glycosylase activity;
CDS_5844_transcript_5708	DNA N-glycosylase activity;
CDS_5849_transcript_5709	DNA N-glycosylase activity;
CDS_5851_transcript_5711	DNA N-glycosylase activity;
CDS_5854_transcript_5713	DNA N-glycosylase activity;
CDS_10730_transcript_9775	DNA primase activity;
CDS_10733_transcript_9776	DNA primase activity;
CDS_10736_transcript_9779	DNA primase activity;
CDS_13562_transcript_12379	DNA-directed RNA polymerase activity;
CDS_3724_transcript_3926	dolichyl-diphosphooligosaccharide-protein glycotransferase activity;
CDS_3726_transcript_3927	dolichyl-diphosphooligosaccharide-protein glycotransferase activity;
CDS_3727_transcript_3928	dolichyl-diphosphooligosaccharide-protein glycotransferase activity;
CDS_3729_transcript_3929	dolichyl-diphosphooligosaccharide-protein glycotransferase activity;
CDS_4702_transcript_4696	double-stranded RNA binding; enzyme activator activity;
CDS_18965_transcript_17792	drug transmembrane transporter activity;
CDS_18966_transcript_17792	drug transmembrane transporter activity;
CDS_18967_transcript_17793	drug transmembrane transporter activity;
CDS_18968_transcript_17793	drug transmembrane transporter activity;
CDS_6354_transcript_6086	dynein binding;
CDS_6355_transcript_6087	dynein binding;
CDS_6356_transcript_6088	dynein binding;
CDS_6357_transcript_6089	dynein binding;
CDS_17590_transcript_16248	ecdysone 20-monooxygenase activity; iron ion binding; heme binding;
CDS_7887_transcript_7381	electron carrier activity;
CDS_7889_transcript_7382	electron carrier activity;
CDS_26219_transcript_30067	electron carrier activity;
CDS_26399_transcript_30557	electron carrier activity;
CDS_9650_transcript_8886	electron carrier activity; flavin adenine dinucleotide binding;
CDS_9651_transcript_8887	electron carrier activity; flavin adenine dinucleotide binding;
CDS_9653_transcript_8888	electron carrier activity; flavin adenine dinucleotide binding;
CDS_9656_transcript_8889	electron carrier activity; flavin adenine dinucleotide binding;
CDS_25127_transcript_27333	electron carrier activity; flavin adenine dinucleotide binding;
CDS_1071_transcript_1645	electron carrier activity; heme binding;
CDS_1073_transcript_1646	electron carrier activity; heme binding;
CDS_1074_transcript_1647	electron carrier activity; heme binding;
CDS_1078_transcript_1648	electron carrier activity; heme binding;
CDS_1080_transcript_1649	electron carrier activity; heme binding;
CDS_1081_transcript_1650	electron carrier activity; heme binding;
CDS_4045_transcript_4161	electron carrier activity; heme binding;
CDS_4046_transcript_4162	electron carrier activity; heme binding;
CDS_4049_transcript_4163	electron carrier activity; heme binding;
CDS_4051_transcript_4164	electron carrier activity; heme binding;
CDS_21219_transcript_20387	electron carrier activity; protein disulfide oxidoreductase activity;
CDS_25258_transcript_27610	electron carrier activity; protein disulfide oxidoreductase activity;
CDS_27409_transcript_34010	electron carrier activity; protein disulfide oxidoreductase activity;
CDS_27792_transcript_35922	electron carrier activity; protein disulfide oxidoreductase activity;
CDS_19064_transcript_17911	endonuclease activity; ATP binding; mismatched DNA binding;
CDS_19065_transcript_17911	endonuclease activity; ATP binding; mismatched DNA binding;
CDS_5259_transcript_5192	endonuclease activity; metal ion binding;
CDS_24336_transcript_25568	endonuclease activity; metal ion binding;
CDS_23851_transcript_24592	endopeptidase activity;
CDS_4558_transcript_4578	endopeptidase inhibitor activity;
CDS_4559_transcript_4579	endopeptidase inhibitor activity;
CDS_4560_transcript_4580	endopeptidase inhibitor activity;
CDS_26111_transcript_29756	endopeptidase inhibitor activity;
CDS_26112_transcript_29756	endopeptidase inhibitor activity;
CDS_26113_transcript_29756	endopeptidase inhibitor activity;
CDS_11581_transcript_10556	endoribonuclease activity;
CDS_11582_transcript_10557	endoribonuclease activity;
CDS_26293_transcript_30283	enzyme inhibitor activity;
CDS_27283_transcript_33500	enzyme inhibitor activity;
CDS_27284_transcript_33501	enzyme inhibitor activity;
CDS_27614_transcript_34917	enzyme inhibitor activity;
CDS_9803_transcript_8998	enzyme inhibitor activity; pectinesterase activity; aspartyl esterase activity;
CDS_9804_transcript_8999	enzyme inhibitor activity; pectinesterase activity; aspartyl esterase activity;
CDS_9806_transcript_9001	enzyme inhibitor activity; pectinesterase activity; aspartyl esterase activity;
CDS_9807_transcript_9002	enzyme inhibitor activity; pectinesterase activity; aspartyl esterase activity;
CDS_9808_transcript_9003	enzyme inhibitor activity; pectinesterase activity; aspartyl esterase activity;
CDS_10846_transcript_9881	enzyme inhibitor activity; pectinesterase activity; aspartyl esterase activity;
CDS_10847_transcript_9882	enzyme inhibitor activity; pectinesterase activity; aspartyl esterase activity;
CDS_10848_transcript_9883	enzyme inhibitor activity; pectinesterase activity; aspartyl esterase activity;
CDS_10849_transcript_9884	enzyme inhibitor activity; pectinesterase activity; aspartyl esterase activity;
CDS_25996_transcript_29487	enzyme inhibitor activity; pectinesterase activity; aspartyl esterase activity;
CDS_26814_transcript_31881	enzyme inhibitor activity; pectinesterase activity; aspartyl esterase activity;
CDS_27089_transcript_32792	enzyme inhibitor activity; pectinesterase activity; aspartyl esterase activity;
CDS_355_transcript_1040	enzyme regulator activity;
CDS_356_transcript_1041	enzyme regulator activity;
CDS_357_transcript_1042	enzyme regulator activity;
CDS_358_transcript_1043	enzyme regulator activity;
CDS_360_transcript_1044	enzyme regulator activity;
CDS_361_transcript_1045	enzyme regulator activity;
CDS_362_transcript_1046	enzyme regulator activity;
CDS_363_transcript_1047	enzyme regulator activity;
CDS_364_transcript_1047	enzyme regulator activity;
CDS_365_transcript_1048	enzyme regulator activity;
CDS_21128_transcript_20250	exonuclease activity;
CDS_21787_transcript_21220	exonuclease activity;
CDS_21788_transcript_21221	exonuclease activity;
CDS_24135_transcript_25137	exonuclease activity;
CDS_759_transcript_1383	exopeptidase activity;
CDS_12221_transcript_11105	exopeptidase activity;
CDS_12222_transcript_11105	exopeptidase activity;
CDS_19533_transcript_18407	exopeptidase activity;
CDS_16065_transcript_14736	extracellular ligand-gated ion channel activity;
CDS_16066_transcript_14736	extracellular ligand-gated ion channel activity;
CDS_24466_transcript_25837	extracellular ligand-gated ion channel activity;
CDS_15406_transcript_14120	extracellular matrix structural constituent;
CDS_15407_transcript_14120	extracellular matrix structural constituent;
CDS_17306_transcript_15982	fatty-acyl-CoA binding;
CDS_23349_transcript_23616	fatty-acyl-CoA binding;
CDS_23350_transcript_23617	fatty-acyl-CoA binding;
CDS_5173_transcript_5113	fatty-acyl-CoA binding; acyl-CoA dehydrogenase activity; electron carrier activity; flavin adenine dinucleotide binding; oxidoreductase activity, acting on the CH-CH group of donors, with a flavin as acceptor;
CDS_21362_transcript_20604	fatty-acyl-CoA binding; acyl-CoA dehydrogenase activity; electron carrier activity; flavin adenine dinucleotide binding; oxidoreductase activity, acting on the CH-CH group of donors, with a flavin as acceptor;
CDS_24216_transcript_25304	fatty-acyl-CoA binding; electron carrier activity; flavin adenine dinucleotide binding; oxidoreductase activity, acting on the CH-CH group of donors, with a flavin as acceptor; medium-chain-acyl-CoA dehydrogenase activity;
CDS_4033_transcript_4144	fatty-acyl-CoA binding; isovaleryl-CoA dehydrogenase activity; electron carrier activity; flavin adenine dinucleotide binding; oxidoreductase activity, acting on the CH-CH group of donors, with a flavin as acceptor;
CDS_11891_transcript_10825	fatty-acyl-CoA reductase (alcohol-forming) activity;
CDS_11892_transcript_10826	fatty-acyl-CoA reductase (alcohol-forming) activity;
CDS_11893_transcript_10827	fatty-acyl-CoA reductase (alcohol-forming) activity;
CDS_15524_transcript_14246	fibroblast growth factor binding;
CDS_15529_transcript_14251	fibroblast growth factor binding;
CDS_15532_transcript_14252	fibroblast growth factor binding;
CDS_3076_transcript_3386	first spliceosomal transesterification activity;
CDS_4567_transcript_4589	FMN binding; oxidoreductase activity;
CDS_4571_transcript_4590	FMN binding; oxidoreductase activity;
CDS_4572_transcript_4591	FMN binding; oxidoreductase activity;
CDS_4575_transcript_4592	FMN binding; oxidoreductase activity;
CDS_4577_transcript_4593	FMN binding; oxidoreductase activity;
CDS_19932_transcript_18867	FMN binding; oxidoreductase activity;
CDS_19933_transcript_18868	FMN binding; oxidoreductase activity;
CDS_19934_transcript_18869	FMN binding; oxidoreductase activity;
CDS_19935_transcript_18870	FMN binding; oxidoreductase activity;
CDS_21591_transcript_20950	FMN binding; oxidoreductase activity;
CDS_21592_transcript_20950	FMN binding; oxidoreductase activity;
CDS_20531_transcript_19516	formyltetrahydrofolate dehydrogenase activity; oxidoreductase activity, acting on the aldehyde or oxo group of donors, NAD or NADP as acceptor; hydroxymethyl-, formyl- and related transferase activity;
CDS_20532_transcript_19516	formyltetrahydrofolate dehydrogenase activity; oxidoreductase activity, acting on the aldehyde or oxo group of donors, NAD or NADP as acceptor; hydroxymethyl-, formyl- and related transferase activity;
CDS_9604_transcript_8841	fructose 1,6-bisphosphate 1-phosphatase activity;
CDS_1491_transcript_2028	fructose-bisphosphate aldolase activity;
CDS_1492_transcript_2028	fructose-bisphosphate aldolase activity;
CDS_1493_transcript_2028	fructose-bisphosphate aldolase activity;
CDS_1499_transcript_2033	fructose-bisphosphate aldolase activity;
CDS_1500_transcript_2035	fructose-bisphosphate aldolase activity;
CDS_1501_transcript_2035	fructose-bisphosphate aldolase activity;
CDS_1502_transcript_2036	fructose-bisphosphate aldolase activity;
CDS_27384_transcript_33900	fructose-bisphosphate aldolase activity;
CDS_1181_transcript_1746	fumarate hydratase activity;
CDS_1182_transcript_1747	fumarate hydratase activity;
CDS_10868_transcript_9896	fumarylacetoacetase activity;
CDS_22468_transcript_22220	G-protein coupled GABA receptor activity;
CDS_22469_transcript_22220	G-protein coupled GABA receptor activity;
CDS_22470_transcript_22220	G-protein coupled GABA receptor activity;
CDS_24671_transcript_26274	G-protein coupled GABA receptor activity;
CDS_27220_transcript_33251	G-protein coupled GABA receptor activity;
CDS_23671_transcript_24224	G-protein coupled peptide receptor activity;
CDS_23672_transcript_24224	G-protein coupled peptide receptor activity;
CDS_23266_transcript_23483	G-protein coupled receptor activity;
CDS_23267_transcript_23483	G-protein coupled receptor activity;
CDS_24872_transcript_26709	G-protein coupled receptor activity;
CDS_24873_transcript_26709	G-protein coupled receptor activity;
CDS_24874_transcript_26709	G-protein coupled receptor activity;
CDS_27202_transcript_33200	G-protein coupled receptor activity;
CDS_27433_transcript_34144	G-protein coupled receptor activity;
CDS_27434_transcript_34144	G-protein coupled receptor activity;
CDS_18732_transcript_17477	G-protein coupled receptor activity; carbohydrate binding;
CDS_18733_transcript_17477	G-protein coupled receptor activity; carbohydrate binding;
CDS_18735_transcript_17479	G-protein coupled receptor activity; carbohydrate binding;
CDS_18736_transcript_17479	G-protein coupled receptor activity; carbohydrate binding;
CDS_12402_transcript_11269	G-protein coupled receptor activity; photoreceptor activity;
CDS_17403_transcript_16073	G-protein coupled receptor activity; photoreceptor activity;
CDS_17404_transcript_16073	G-protein coupled receptor activity; photoreceptor activity;
CDS_21826_transcript_21278	G-protein coupled receptor activity; photoreceptor activity;
CDS_13468_transcript_12294	G-protein coupled receptor kinase activity; ATP binding;
CDS_13470_transcript_12295	G-protein coupled receptor kinase activity; ATP binding;
CDS_7660_transcript_7133	GABA-A receptor activity; extracellular ligand-gated ion channel activity;
CDS_7661_transcript_7134	GABA-A receptor activity; extracellular ligand-gated ion channel activity;
CDS_16562_transcript_15208	galactosylgalactosylxylosylprotein 3-beta-glucuronosyltransferase activity;
CDS_16564_transcript_15210	galactosylgalactosylxylosylprotein 3-beta-glucuronosyltransferase activity;
CDS_16566_transcript_15211	galactosylgalactosylxylosylprotein 3-beta-glucuronosyltransferase activity;
CDS_16569_transcript_15212	galactosylgalactosylxylosylprotein 3-beta-glucuronosyltransferase activity;
CDS_16571_transcript_15213	galactosylgalactosylxylosylprotein 3-beta-glucuronosyltransferase activity;
CDS_16572_transcript_15214	galactosylgalactosylxylosylprotein 3-beta-glucuronosyltransferase activity;
CDS_14102_transcript_12890	galactosyltransferase activity;
CDS_10532_transcript_9589	GDP-mannose 4,6-dehydratase activity;
CDS_10533_transcript_9590	GDP-mannose 4,6-dehydratase activity;
CDS_25777_transcript_28870	glucose 1-dehydrogenase [NAD(P)] activity;
CDS_13743_transcript_12546	glucose transmembrane transporter activity;
CDS_5027_transcript_4982	glucose-6-phosphate dehydrogenase activity; NADP binding;
CDS_5028_transcript_4983	glucose-6-phosphate dehydrogenase activity; NADP binding;
CDS_5029_transcript_4984	glucose-6-phosphate dehydrogenase activity; NADP binding;
CDS_23227_transcript_23408	glucose-6-phosphate dehydrogenase activity; NADP binding;
CDS_15302_transcript_14015	glucose-6-phosphate isomerase activity;
CDS_10112_transcript_9258	glucuronosyltransferase activity;
CDS_1322_transcript_1884	glutamate-ammonia ligase activity; ATP binding;
CDS_1325_transcript_1885	glutamate-ammonia ligase activity; ATP binding;
CDS_1328_transcript_1886	glutamate-ammonia ligase activity; ATP binding;
CDS_1330_transcript_1887	glutamate-ammonia ligase activity; ATP binding;
CDS_1333_transcript_1888	glutamate-ammonia ligase activity; ATP binding;
CDS_26262_transcript_30184	glutamate-ammonia ligase activity; ATP binding;
CDS_9293_transcript_8576	glutamate-cysteine ligase activity;
CDS_9294_transcript_8577	glutamate-cysteine ligase activity;
CDS_9295_transcript_8578	glutamate-cysteine ligase activity;
CDS_6070_transcript_5923	glutamate-tRNA ligase activity; proline-tRNA ligase activity; ATP binding;
CDS_27398_transcript_33959	glutamate-tRNA ligase activity; proline-tRNA ligase activity; ATP binding;
CDS_7810_transcript_7293	glutaminase activity;
CDS_10683_transcript_9724	glutamine-fructose-6-phosphate transaminase (isomerizing) activity; carbohydrate binding;
CDS_854_transcript_1438	glutaminyl-tRNA synthase (glutamine-hydrolyzing) activity;
CDS_856_transcript_1439	glutaminyl-tRNA synthase (glutamine-hydrolyzing) activity;
CDS_4817_transcript_4791	glutaryl-CoA dehydrogenase activity; flavin adenine dinucleotide binding;
CDS_4820_transcript_4793	glutaryl-CoA dehydrogenase activity; flavin adenine dinucleotide binding;
CDS_4825_transcript_4795	glutaryl-CoA dehydrogenase activity; flavin adenine dinucleotide binding;
CDS_710_transcript_1357	glutathione peroxidase activity;
CDS_711_transcript_1358	glutathione peroxidase activity;
CDS_715_transcript_1359	glutathione peroxidase activity;
CDS_719_transcript_1360	glutathione peroxidase activity;
CDS_722_transcript_1361	glutathione peroxidase activity;
CDS_724_transcript_1362	glutathione peroxidase activity;
CDS_726_transcript_1363	glutathione peroxidase activity;
CDS_729_transcript_1364	glutathione peroxidase activity;
CDS_731_transcript_1365	glutathione peroxidase activity;
CDS_734_transcript_1366	glutathione peroxidase activity;
CDS_23508_transcript_23916	glutathione peroxidase activity;
CDS_23510_transcript_23918	glutathione peroxidase activity;
CDS_12909_transcript_11732	glutathione transferase activity;
CDS_12910_transcript_11733	glutathione transferase activity;
CDS_12911_transcript_11734	glutathione transferase activity;
CDS_1121_transcript_1690	glyceraldehyde-3-phosphate dehydrogenase (NAD+) (phosphorylating) activity; NADP binding; NAD binding;
CDS_1123_transcript_1691	glyceraldehyde-3-phosphate dehydrogenase (NAD+) (phosphorylating) activity; NADP binding; NAD binding;
CDS_1125_transcript_1692	glyceraldehyde-3-phosphate dehydrogenase (NAD+) (phosphorylating) activity; NADP binding; NAD binding;
CDS_1127_transcript_1693	glyceraldehyde-3-phosphate dehydrogenase (NAD+) (phosphorylating) activity; NADP binding; NAD binding;
CDS_3936_transcript_4086	glycerol kinase activity;
CDS_3937_transcript_4087	glycerol kinase activity;
CDS_3938_transcript_4088	glycerol kinase activity;
CDS_16518_transcript_15157	glycerol kinase activity;
CDS_16519_transcript_15158	glycerol kinase activity;
CDS_25900_transcript_29219	glycerol kinase activity;
CDS_25993_transcript_29477	glycine dehydrogenase (decarboxylating) activity;
CDS_1839_transcript_2362	glycine dehydrogenase (decarboxylating) activity; lyase activity;
CDS_9763_transcript_8977	glycine hydroxymethyltransferase activity; methyltransferase activity; pyridoxal phosphate binding;
CDS_9764_transcript_8978	glycine hydroxymethyltransferase activity; methyltransferase activity; pyridoxal phosphate binding;
CDS_26669_transcript_31411	glycine hydroxymethyltransferase activity; methyltransferase activity; pyridoxal phosphate binding;
CDS_2424_transcript_2880	glycine hydroxymethyltransferase activity; pyridoxal phosphate binding;
CDS_2425_transcript_2881	glycine hydroxymethyltransferase activity; pyridoxal phosphate binding;
CDS_2426_transcript_2882	glycine hydroxymethyltransferase activity; pyridoxal phosphate binding;
CDS_2428_transcript_2883	glycine hydroxymethyltransferase activity; pyridoxal phosphate binding;
CDS_2429_transcript_2884	glycine hydroxymethyltransferase activity; pyridoxal phosphate binding;
CDS_25637_transcript_28530	glycine hydroxymethyltransferase activity; pyridoxal phosphate binding;
CDS_2450_transcript_2900	glycine N-methyltransferase activity;
CDS_2451_transcript_2901	glycine N-methyltransferase activity;
CDS_9557_transcript_8784	glycine-tRNA ligase activity; ATP binding;
CDS_26906_transcript_32212	glycine-tRNA ligase activity; ATP binding;
CDS_3269_transcript_3519	glycogen phosphorylase activity; pyridoxal phosphate binding;
CDS_3270_transcript_3519	glycogen phosphorylase activity; pyridoxal phosphate binding;
CDS_3272_transcript_3520	glycogen phosphorylase activity; pyridoxal phosphate binding;
CDS_3274_transcript_3520	glycogen phosphorylase activity; pyridoxal phosphate binding;
CDS_3276_transcript_3521	glycogen phosphorylase activity; pyridoxal phosphate binding;
CDS_3277_transcript_3521	glycogen phosphorylase activity; pyridoxal phosphate binding;
CDS_25230_transcript_27558	glycogen phosphorylase activity; pyridoxal phosphate binding;
CDS_15770_transcript_14457	glycylpeptide N-tetradecanoyltransferase activity;
CDS_15773_transcript_14458	glycylpeptide N-tetradecanoyltransferase activity;
CDS_15774_transcript_14459	glycylpeptide N-tetradecanoyltransferase activity;
CDS_15776_transcript_14460	glycylpeptide N-tetradecanoyltransferase activity;
CDS_3588_transcript_3780	GMP reductase activity; metal ion binding;
CDS_26996_transcript_32504	GMP reductase activity; metal ion binding;
CDS_1565_transcript_2147	GMP synthase (glutamine-hydrolyzing) activity; ATP binding; pyrophosphatase activity;
CDS_1582_transcript_2154	GMP synthase (glutamine-hydrolyzing) activity; ATP binding; pyrophosphatase activity;
CDS_1585_transcript_2155	GMP synthase (glutamine-hydrolyzing) activity; ATP binding; pyrophosphatase activity;
CDS_24344_transcript_25590	GMP synthase (glutamine-hydrolyzing) activity; ATP binding; pyrophosphatase activity;
CDS_27800_transcript_35961	GMP synthase (glutamine-hydrolyzing) activity; ATP binding; pyrophosphatase activity;
CDS_19494_transcript_18366	GPI-anchor transamidase activity; peptidase activity;
CDS_19495_transcript_18367	GPI-anchor transamidase activity; peptidase activity;
CDS_14555_transcript_13322	growth factor activity;
CDS_14556_transcript_13323	growth factor activity;
CDS_14559_transcript_13324	growth factor activity;
CDS_889_transcript_1478	GTP binding;
CDS_890_transcript_1479	GTP binding;
CDS_892_transcript_1480	GTP binding;
CDS_894_transcript_1481	GTP binding;
CDS_896_transcript_1482	GTP binding;
CDS_898_transcript_1483	GTP binding;
CDS_900_transcript_1484	GTP binding;
CDS_1706_transcript_2230	GTP binding;
CDS_1707_transcript_2231	GTP binding;
CDS_1708_transcript_2232	GTP binding;
CDS_2497_transcript_2928	GTP binding;
CDS_2512_transcript_2934	GTP binding;
CDS_2513_transcript_2935	GTP binding;
CDS_2771_transcript_3134	GTP binding;
CDS_2773_transcript_3136	GTP binding;
CDS_2779_transcript_3138	GTP binding;
CDS_2783_transcript_3140	GTP binding;
CDS_2859_transcript_3196	GTP binding;
CDS_2861_transcript_3197	GTP binding;
CDS_2865_transcript_3199	GTP binding;
CDS_4075_transcript_4183	GTP binding;
CDS_4077_transcript_4184	GTP binding;
CDS_4155_transcript_4230	GTP binding;
CDS_4313_transcript_4366	GTP binding;
CDS_4316_transcript_4367	GTP binding;
CDS_4317_transcript_4368	GTP binding;
CDS_4322_transcript_4370	GTP binding;
CDS_4681_transcript_4675	GTP binding;
CDS_4682_transcript_4676	GTP binding;
CDS_4683_transcript_4677	GTP binding;
CDS_4684_transcript_4678	GTP binding;
CDS_4685_transcript_4679	GTP binding;
CDS_4686_transcript_4680	GTP binding;
CDS_5562_transcript_5492	GTP binding;
CDS_5565_transcript_5493	GTP binding;
CDS_5566_transcript_5494	GTP binding;
CDS_5567_transcript_5495	GTP binding;
CDS_5569_transcript_5496	GTP binding;
CDS_5571_transcript_5497	GTP binding;
CDS_5853_transcript_5712	GTP binding;
CDS_6023_transcript_5878	GTP binding;
CDS_6024_transcript_5879	GTP binding;
CDS_6026_transcript_5880	GTP binding;
CDS_6028_transcript_5881	GTP binding;
CDS_6517_transcript_6215	GTP binding;
CDS_6518_transcript_6216	GTP binding;
CDS_6519_transcript_6220	GTP binding;
CDS_6520_transcript_6222	GTP binding;
CDS_6521_transcript_6224	GTP binding;
CDS_7155_transcript_6738	GTP binding;
CDS_7156_transcript_6739	GTP binding;
CDS_8461_transcript_7880	GTP binding;
CDS_8462_transcript_7881	GTP binding;
CDS_9034_transcript_8350	GTP binding;
CDS_9037_transcript_8352	GTP binding;
CDS_9247_transcript_8538	GTP binding;
CDS_9248_transcript_8539	GTP binding;
CDS_9249_transcript_8540	GTP binding;
CDS_9250_transcript_8541	GTP binding;
CDS_9339_transcript_8624	GTP binding;
CDS_9341_transcript_8625	GTP binding;
CDS_10124_transcript_9266	GTP binding;
CDS_10134_transcript_9278	GTP binding;
CDS_10143_transcript_9279	GTP binding;
CDS_10145_transcript_9280	GTP binding;
CDS_10153_transcript_9282	GTP binding;
CDS_11519_transcript_10501	GTP binding;
CDS_11622_transcript_10598	GTP binding;
CDS_11623_transcript_10599	GTP binding;
CDS_11627_transcript_10600	GTP binding;
CDS_11629_transcript_10601	GTP binding;
CDS_11632_transcript_10602	GTP binding;
CDS_11635_transcript_10603	GTP binding;
CDS_11642_transcript_10604	GTP binding;
CDS_11643_transcript_10605	GTP binding;
CDS_12201_transcript_11091	GTP binding;
CDS_12202_transcript_11092	GTP binding;
CDS_12203_transcript_11093	GTP binding;
CDS_12745_transcript_11559	GTP binding;
CDS_12746_transcript_11560	GTP binding;
CDS_12827_transcript_11645	GTP binding;
CDS_12828_transcript_11646	GTP binding;
CDS_12831_transcript_11648	GTP binding;
CDS_12867_transcript_11682	GTP binding;
CDS_12868_transcript_11683	GTP binding;
CDS_12869_transcript_11684	GTP binding;
CDS_12870_transcript_11685	GTP binding;
CDS_12871_transcript_11686	GTP binding;
CDS_13145_transcript_11982	GTP binding;
CDS_13737_transcript_12543	GTP binding;
CDS_13854_transcript_12632	GTP binding;
CDS_13992_transcript_12802	GTP binding;
CDS_13994_transcript_12803	GTP binding;
CDS_13999_transcript_12805	GTP binding;
CDS_14000_transcript_12806	GTP binding;
CDS_14284_transcript_13066	GTP binding;
CDS_14285_transcript_13067	GTP binding;
CDS_14288_transcript_13068	GTP binding;
CDS_14289_transcript_13069	GTP binding;
CDS_14291_transcript_13070	GTP binding;
CDS_14293_transcript_13071	GTP binding;
CDS_14295_transcript_13072	GTP binding;
CDS_14297_transcript_13073	GTP binding;
CDS_14299_transcript_13075	GTP binding;
CDS_15196_transcript_13917	GTP binding;
CDS_15197_transcript_13918	GTP binding;
CDS_15199_transcript_13919	GTP binding;
CDS_15202_transcript_13920	GTP binding;
CDS_15204_transcript_13921	GTP binding;
CDS_15355_transcript_14083	GTP binding;
CDS_15358_transcript_14084	GTP binding;
CDS_15560_transcript_14273	GTP binding;
CDS_15561_transcript_14274	GTP binding;
CDS_16408_transcript_15057	GTP binding;
CDS_16409_transcript_15058	GTP binding;
CDS_16473_transcript_15113	GTP binding;
CDS_18708_transcript_17448	GTP binding;
CDS_18709_transcript_17449	GTP binding;
CDS_18710_transcript_17450	GTP binding;
CDS_18711_transcript_17451	GTP binding;
CDS_19743_transcript_18663	GTP binding;
CDS_19744_transcript_18664	GTP binding;
CDS_19746_transcript_18665	GTP binding;
CDS_20416_transcript_19400	GTP binding;
CDS_20622_transcript_19638	GTP binding;
CDS_20626_transcript_19647	GTP binding;
CDS_20627_transcript_19647	GTP binding;
CDS_20629_transcript_19648	GTP binding;
CDS_20630_transcript_19649	GTP binding;
CDS_20631_transcript_19650	GTP binding;
CDS_20632_transcript_19651	GTP binding;
CDS_21859_transcript_21328	GTP binding;
CDS_22421_transcript_22146	GTP binding;
CDS_23521_transcript_23935	GTP binding;
CDS_24338_transcript_25570	GTP binding;
CDS_25157_transcript_27401	GTP binding;
CDS_25204_transcript_27512	GTP binding;
CDS_25452_transcript_28090	GTP binding;
CDS_25534_transcript_28275	GTP binding;
CDS_26074_transcript_29666	GTP binding;
CDS_26171_transcript_29921	GTP binding;
CDS_26327_transcript_30359	GTP binding;
CDS_26945_transcript_32335	GTP binding;
CDS_27209_transcript_33222	GTP binding;
CDS_27518_transcript_34450	GTP binding;
CDS_22092_transcript_21622	GTP binding; zinc ion binding;
CDS_5045_transcript_4998	GTPase activator activity;
CDS_5046_transcript_4999	GTPase activator activity;
CDS_5047_transcript_5000	GTPase activator activity;
CDS_5048_transcript_5001	GTPase activator activity;
CDS_5049_transcript_5002	GTPase activator activity;
CDS_9623_transcript_8857	GTPase activator activity;
CDS_9624_transcript_8858	GTPase activator activity;
CDS_9625_transcript_8859	GTPase activator activity;
CDS_9626_transcript_8860	GTPase activator activity;
CDS_16399_transcript_15046	GTPase activator activity;
CDS_19612_transcript_18492	GTPase activator activity;
CDS_19613_transcript_18493	GTPase activator activity;
CDS_21814_transcript_21252	GTPase activator activity;
CDS_21815_transcript_21253	GTPase activator activity;
CDS_22718_transcript_22610	GTPase activator activity;
CDS_24897_transcript_26771	GTPase activator activity;
CDS_25436_transcript_28061	GTPase activator activity;
CDS_7364_transcript_6903	GTPase activity;
CDS_7366_transcript_6904	GTPase activity;
CDS_2510_transcript_2934	GTPase activity; GTP binding;
CDS_2514_transcript_2935	GTPase activity; GTP binding;
CDS_4428_transcript_4453	GTPase activity; GTP binding;
CDS_5303_transcript_5243	GTPase activity; GTP binding;
CDS_5304_transcript_5244	GTPase activity; GTP binding;
CDS_7054_transcript_6644	GTPase activity; GTP binding;
CDS_7055_transcript_6645	GTPase activity; GTP binding;
CDS_7056_transcript_6646	GTPase activity; GTP binding;
CDS_7100_transcript_6673	GTPase activity; GTP binding;
CDS_10357_transcript_9459	GTPase activity; GTP binding;
CDS_10361_transcript_9460	GTPase activity; GTP binding;
CDS_10362_transcript_9461	GTPase activity; GTP binding;
CDS_11453_transcript_10428	GTPase activity; GTP binding;
CDS_12069_transcript_10976	GTPase activity; GTP binding;
CDS_12070_transcript_10977	GTPase activity; GTP binding;
CDS_12071_transcript_10978	GTPase activity; GTP binding;
CDS_12443_transcript_11301	GTPase activity; GTP binding;
CDS_12445_transcript_11303	GTPase activity; GTP binding;
CDS_12446_transcript_11304	GTPase activity; GTP binding;
CDS_12447_transcript_11305	GTPase activity; GTP binding;
CDS_12448_transcript_11306	GTPase activity; GTP binding;
CDS_12449_transcript_11307	GTPase activity; GTP binding;
CDS_12450_transcript_11308	GTPase activity; GTP binding;
CDS_12451_transcript_11309	GTPase activity; GTP binding;
CDS_12452_transcript_11310	GTPase activity; GTP binding;
CDS_13290_transcript_12124	GTPase activity; GTP binding;
CDS_13291_transcript_12125	GTPase activity; GTP binding;
CDS_13795_transcript_12593	GTPase activity; GTP binding;
CDS_13796_transcript_12594	GTPase activity; GTP binding;
CDS_13797_transcript_12595	GTPase activity; GTP binding;
CDS_21319_transcript_20533	GTPase activity; GTP binding;
CDS_22587_transcript_22400	GTPase activity; GTP binding;
CDS_24039_transcript_24954	GTPase activity; GTP binding;
CDS_24174_transcript_25216	GTPase activity; GTP binding;
CDS_27018_transcript_32577	GTPase activity; GTP binding;
CDS_27697_transcript_35347	GTPase activity; GTP binding;
CDS_21281_transcript_20472	GTPase activity; GTP binding; 7S RNA binding;
CDS_21282_transcript_20473	GTPase activity; GTP binding; 7S RNA binding;
CDS_21283_transcript_20474	GTPase activity; GTP binding; 7S RNA binding;
CDS_27212_transcript_33228	GTPase activity; signal recognition particle binding; GTP binding;
CDS_15376_transcript_14100	GTPase activity; signal transducer activity; GTP binding; G-protein beta/gamma-subunit complex binding;
CDS_15377_transcript_14101	GTPase activity; signal transducer activity; GTP binding; G-protein beta/gamma-subunit complex binding;
CDS_15379_transcript_14102	GTPase activity; signal transducer activity; GTP binding; G-protein beta/gamma-subunit complex binding;
CDS_15382_transcript_14103	GTPase activity; signal transducer activity; GTP binding; G-protein beta/gamma-subunit complex binding;
CDS_18028_transcript_16698	GTPase activity; signal transducer activity; GTP binding; G-protein beta/gamma-subunit complex binding;
CDS_10332_transcript_9436	GTPase activity; signal transducer activity; GTP binding; G-protein beta/gamma-subunit complex binding; metal ion binding;
CDS_10333_transcript_9437	GTPase activity; signal transducer activity; GTP binding; G-protein beta/gamma-subunit complex binding; metal ion binding;
CDS_1877_transcript_2385	GTPase activity; structural constituent of cytoskeleton; GTP binding;
CDS_2072_transcript_2520	GTPase activity; structural constituent of cytoskeleton; GTP binding;
CDS_2074_transcript_2521	GTPase activity; structural constituent of cytoskeleton; GTP binding;
CDS_2076_transcript_2522	GTPase activity; structural constituent of cytoskeleton; GTP binding;
CDS_2078_transcript_2523	GTPase activity; structural constituent of cytoskeleton; GTP binding;
CDS_2081_transcript_2524	GTPase activity; structural constituent of cytoskeleton; GTP binding;
CDS_2082_transcript_2525	GTPase activity; structural constituent of cytoskeleton; GTP binding;
CDS_2083_transcript_2525	GTPase activity; structural constituent of cytoskeleton; GTP binding;
CDS_2086_transcript_2526	GTPase activity; structural constituent of cytoskeleton; GTP binding;
CDS_2088_transcript_2527	GTPase activity; structural constituent of cytoskeleton; GTP binding;
CDS_2089_transcript_2527	GTPase activity; structural constituent of cytoskeleton; GTP binding;
CDS_2090_transcript_2528	GTPase activity; structural constituent of cytoskeleton; GTP binding;
CDS_2091_transcript_2529	GTPase activity; structural constituent of cytoskeleton; GTP binding;
CDS_2092_transcript_2529	GTPase activity; structural constituent of cytoskeleton; GTP binding;
CDS_2483_transcript_2914	GTPase activity; structural constituent of cytoskeleton; GTP binding;
CDS_4060_transcript_4173	GTPase activity; structural constituent of cytoskeleton; GTP binding;
CDS_15781_transcript_14464	GTPase activity; structural constituent of cytoskeleton; GTP binding;
CDS_15782_transcript_14464	GTPase activity; structural constituent of cytoskeleton; GTP binding;
CDS_15783_transcript_14465	GTPase activity; structural constituent of cytoskeleton; GTP binding;
CDS_15784_transcript_14465	GTPase activity; structural constituent of cytoskeleton; GTP binding;
CDS_15785_transcript_14466	GTPase activity; structural constituent of cytoskeleton; GTP binding;
CDS_15786_transcript_14466	GTPase activity; structural constituent of cytoskeleton; GTP binding;
CDS_15787_transcript_14467	GTPase activity; structural constituent of cytoskeleton; GTP binding;
CDS_15788_transcript_14467	GTPase activity; structural constituent of cytoskeleton; GTP binding;
CDS_15789_transcript_14468	GTPase activity; structural constituent of cytoskeleton; GTP binding;
CDS_15790_transcript_14468	GTPase activity; structural constituent of cytoskeleton; GTP binding;
CDS_25296_transcript_27709	GTPase activity; structural constituent of cytoskeleton; GTP binding;
CDS_25297_transcript_27710	GTPase activity; structural constituent of cytoskeleton; GTP binding;
CDS_25487_transcript_28158	GTPase activity; structural constituent of cytoskeleton; GTP binding;
CDS_25636_transcript_28529	GTPase activity; structural constituent of cytoskeleton; GTP binding;
CDS_26874_transcript_32075	GTPase activity; structural constituent of cytoskeleton; GTP binding;
CDS_2106_transcript_2537	guanyl-nucleotide exchange factor activity;
CDS_6371_transcript_6104	guanyl-nucleotide exchange factor activity;
CDS_6372_transcript_6104	guanyl-nucleotide exchange factor activity;
CDS_6373_transcript_6105	guanyl-nucleotide exchange factor activity;
CDS_6374_transcript_6105	guanyl-nucleotide exchange factor activity;
CDS_6376_transcript_6106	guanyl-nucleotide exchange factor activity;
CDS_6377_transcript_6106	guanyl-nucleotide exchange factor activity;
CDS_6379_transcript_6107	guanyl-nucleotide exchange factor activity;
CDS_6381_transcript_6107	guanyl-nucleotide exchange factor activity;
CDS_8287_transcript_7727	guanyl-nucleotide exchange factor activity;
CDS_8676_transcript_8082	guanyl-nucleotide exchange factor activity;
CDS_8677_transcript_8083	guanyl-nucleotide exchange factor activity;
CDS_8678_transcript_8084	guanyl-nucleotide exchange factor activity;
CDS_13089_transcript_11919	guanyl-nucleotide exchange factor activity;
CDS_13090_transcript_11920	guanyl-nucleotide exchange factor activity;
CDS_14863_transcript_13581	guanyl-nucleotide exchange factor activity;
CDS_25009_transcript_27052	guanyl-nucleotide exchange factor activity;
CDS_26201_transcript_30011	guanyl-nucleotide exchange factor activity;
CDS_21531_transcript_20869	guanyl-nucleotide exchange factor activity; GTPase activator activity;
CDS_21532_transcript_20870	guanyl-nucleotide exchange factor activity; GTPase activator activity;
CDS_21533_transcript_20871	guanyl-nucleotide exchange factor activity; GTPase activator activity;
CDS_21534_transcript_20872	guanyl-nucleotide exchange factor activity; GTPase activator activity;
CDS_25011_transcript_27062	guanylate cyclase activity; heme binding;
CDS_24666_transcript_26267	guanylate cyclase activity; protein tyrosine kinase activity; G-protein coupled GABA receptor activity; ATP binding;
CDS_24667_transcript_26268	guanylate cyclase activity; protein tyrosine kinase activity; G-protein coupled GABA receptor activity; ATP binding;
CDS_10940_transcript_9956	H4 histone acetyltransferase activity; histone binding;
CDS_10941_transcript_9957	H4 histone acetyltransferase activity; histone binding;
CDS_10945_transcript_9958	H4 histone acetyltransferase activity; histone binding;
CDS_10947_transcript_9959	H4 histone acetyltransferase activity; histone binding;
CDS_25700_transcript_28658	hedgehog receptor activity;
CDS_26423_transcript_30636	hedgehog receptor activity;
CDS_11476_transcript_10453	helicase activity;
CDS_5631_transcript_5560	helicase activity; organic cyclic compound binding; heterocyclic compound binding;
CDS_5632_transcript_5561	helicase activity; organic cyclic compound binding; heterocyclic compound binding;
CDS_5635_transcript_5562	helicase activity; organic cyclic compound binding; heterocyclic compound binding;
CDS_5639_transcript_5563	helicase activity; organic cyclic compound binding; heterocyclic compound binding;
CDS_9254_transcript_8543	helicase activity; organic cyclic compound binding; heterocyclic compound binding;
CDS_9255_transcript_8544	helicase activity; organic cyclic compound binding; heterocyclic compound binding;
CDS_15672_transcript_14369	heparan sulfate proteoglycan binding;
CDS_15673_transcript_14371	heparan sulfate proteoglycan binding;
CDS_18461_transcript_17142	heparin binding; low-density lipoprotein particle receptor binding;
CDS_18462_transcript_17143	heparin binding; low-density lipoprotein particle receptor binding;
CDS_15032_transcript_13738	heparin binding; transition metal ion binding;
CDS_15033_transcript_13738	heparin binding; transition metal ion binding;
CDS_4895_transcript_4861	hexokinase activity; ATP binding; glucose binding;
CDS_4898_transcript_4863	hexokinase activity; ATP binding; glucose binding;
CDS_4900_transcript_4864	hexokinase activity; ATP binding; glucose binding;
CDS_4901_transcript_4865	hexokinase activity; ATP binding; glucose binding;
CDS_4902_transcript_4866	hexokinase activity; ATP binding; glucose binding;
CDS_4903_transcript_4866	hexokinase activity; ATP binding; glucose binding;
CDS_4904_transcript_4867	hexokinase activity; ATP binding; glucose binding;
CDS_4905_transcript_4868	hexokinase activity; ATP binding; glucose binding;
CDS_7388_transcript_6925	histone acetyltransferase activity;
[truncated: 3,756 more rows]

## Sheet: Cellular Component
Sequence Name	GO cellular component
CDS_273_transcript_915	actin cytoskeleton;
CDS_8816_transcript_8167	actin cytoskeleton;
CDS_10294_transcript_9409	actin cytoskeleton;
CDS_11540_transcript_10523	actin cytoskeleton;
CDS_25754_transcript_28792	actin cytoskeleton;
CDS_2230_transcript_2737	AMP-activated protein kinase complex;
CDS_2935_transcript_3265	anaphase-promoting complex;
CDS_2938_transcript_3266	anaphase-promoting complex;
CDS_8966_transcript_8268	anaphase-promoting complex;
CDS_8971_transcript_8270	anaphase-promoting complex;
CDS_8973_transcript_8271	anaphase-promoting complex;
CDS_8975_transcript_8272	anaphase-promoting complex;
CDS_18724_transcript_17466	anaphase-promoting complex;
CDS_13422_transcript_12257	AP-3 adaptor complex;
CDS_13424_transcript_12258	AP-3 adaptor complex;
CDS_13426_transcript_12259	AP-3 adaptor complex;
CDS_10782_transcript_9817	Arp2/3 protein complex;
CDS_11434_transcript_10394	Arp2/3 protein complex;
CDS_13176_transcript_12020	Arp2/3 protein complex;
CDS_13958_transcript_12750	Arp2/3 protein complex;
CDS_13960_transcript_12751	Arp2/3 protein complex;
CDS_13961_transcript_12752	Arp2/3 protein complex;
CDS_13962_transcript_12752	Arp2/3 protein complex;
CDS_17489_transcript_16154	Arp2/3 protein complex;
CDS_14949_transcript_13651	ATG1/UKL1 kinase complex;
CDS_14950_transcript_13652	ATG1/UKL1 kinase complex;
CDS_23235_transcript_23433	axonemal dynein complex; motile cilium;
CDS_13118_transcript_11949	BAF-type complex;
CDS_24371_transcript_25661	BBSome;
CDS_15590_transcript_14304	BLOC-1 complex;
CDS_22477_transcript_22228	BLOC-1 complex;
CDS_24004_transcript_24879	BLOC-1 complex;
CDS_22224_transcript_21820	blood microparticle;
CDS_14455_transcript_13229	cAMP-dependent protein kinase complex;
CDS_14456_transcript_13230	cAMP-dependent protein kinase complex;
CDS_14457_transcript_13231	cAMP-dependent protein kinase complex;
CDS_19137_transcript_17983	catalytic step 2 spliceosome;
CDS_16426_transcript_15072	CCR4-NOT complex;
CDS_16427_transcript_15073	CCR4-NOT complex;
CDS_3077_transcript_3387	Cdc73/Paf1 complex;
CDS_3672_transcript_3875	Cdc73/Paf1 complex;
CDS_10980_transcript_9985	Cdc73/Paf1 complex;
CDS_16201_transcript_14851	Cdc73/Paf1 complex;
CDS_17597_transcript_16255	Cdc73/Paf1 complex;
CDS_22524_transcript_22309	Cdc73/Paf1 complex;
CDS_16549_transcript_15191	cell part;
CDS_24986_transcript_27004	cell part;
CDS_1758_transcript_2281	cell-cell adherens junction;
CDS_2543_transcript_2958	cell;
CDS_2547_transcript_2959	cell;
CDS_2548_transcript_2959	cell;
CDS_2551_transcript_2960	cell;
CDS_4895_transcript_4861	cell;
CDS_4898_transcript_4863	cell;
CDS_4900_transcript_4864	cell;
CDS_4901_transcript_4865	cell;
CDS_4902_transcript_4866	cell;
CDS_4903_transcript_4866	cell;
CDS_4904_transcript_4867	cell;
CDS_4905_transcript_4868	cell;
CDS_5157_transcript_5102	cell;
CDS_5159_transcript_5102	cell;
CDS_7753_transcript_7255	cell;
CDS_7754_transcript_7256	cell;
CDS_7755_transcript_7257	cell;
CDS_7756_transcript_7258	cell;
CDS_7757_transcript_7259	cell;
CDS_7760_transcript_7261	cell;
CDS_11868_transcript_10810	cell;
CDS_11869_transcript_10811	cell;
CDS_17498_transcript_16165	cell;
CDS_17501_transcript_16166	cell;
CDS_19977_transcript_18912	cell;
CDS_21219_transcript_20387	cell;
CDS_21926_transcript_21426	cell;
CDS_21927_transcript_21427	cell;
CDS_21928_transcript_21428	cell;
CDS_22098_transcript_21634	cell;
CDS_22099_transcript_21635	cell;
CDS_22100_transcript_21636	cell;
CDS_22101_transcript_21637	cell;
CDS_22102_transcript_21638	cell;
CDS_25258_transcript_27610	cell;
CDS_27409_transcript_34010	cell;
CDS_27781_transcript_35859	cell;
CDS_27792_transcript_35922	cell;
CDS_9392_transcript_8664	cell; integral component of membrane;
CDS_13065_transcript_11905	cell; integral component of membrane;
CDS_13066_transcript_11906	cell; integral component of membrane;
CDS_13068_transcript_11907	cell; integral component of membrane;
CDS_13071_transcript_11908	cell; integral component of membrane;
CDS_13073_transcript_11909	cell; integral component of membrane;
CDS_13075_transcript_11910	cell; integral component of membrane;
CDS_13077_transcript_11911	cell; integral component of membrane;
CDS_13079_transcript_11912	cell; integral component of membrane;
CDS_13082_transcript_11913	cell; integral component of membrane;
CDS_23424_transcript_23775	centriole;
CDS_8198_transcript_7636	centrosome;
CDS_8201_transcript_7638	centrosome;
CDS_23633_transcript_24166	centrosome; midbody;
CDS_23892_transcript_24679	centrosome; midbody;
CDS_25552_transcript_28329	centrosome; midbody;
CDS_27084_transcript_32778	centrosome; midbody;
CDS_2522_transcript_2939	chromosome;
CDS_2524_transcript_2940	chromosome;
CDS_2526_transcript_2941	chromosome;
CDS_2530_transcript_2942	chromosome;
CDS_2533_transcript_2943	chromosome;
CDS_2534_transcript_2944	chromosome;
CDS_7105_transcript_6677	chromosome;
CDS_14930_transcript_13636	chromosome;
CDS_14931_transcript_13637	chromosome;
CDS_27152_transcript_33027	chromosome;
CDS_24179_transcript_25235	cilium; intracellular part;
CDS_7147_transcript_6732	clathrin adaptor complex;
CDS_9064_transcript_8383	clathrin adaptor complex;
CDS_12814_transcript_11633	clathrin adaptor complex;
CDS_12815_transcript_11634	clathrin adaptor complex;
CDS_19435_transcript_18323	clathrin adaptor complex;
CDS_20250_transcript_19201	clathrin adaptor complex;
CDS_21511_transcript_20833	clathrin adaptor complex;
CDS_27071_transcript_32737	clathrin adaptor complex;
CDS_194_transcript_841	clathrin coat of trans-Golgi network vesicle; clathrin coat of coated pit;
CDS_20780_transcript_19815	clathrin coat of trans-Golgi network vesicle; clathrin coat of coated pit;
CDS_24400_transcript_25704	clathrin coat of trans-Golgi network vesicle; clathrin coat of coated pit;
CDS_15406_transcript_14120	collagen trimer;
CDS_15407_transcript_14120	collagen trimer;
CDS_20002_transcript_18935	collagen trimer;
CDS_20003_transcript_18935	collagen trimer;
CDS_15163_transcript_13884	COP9 signalosome;
CDS_15164_transcript_13885	COP9 signalosome;
CDS_26543_transcript_30993	COPI vesicle coat;
CDS_5167_transcript_5108	COPII vesicle coat;
CDS_5168_transcript_5109	COPII vesicle coat;
CDS_5169_transcript_5110	COPII vesicle coat;
CDS_5170_transcript_5111	COPII vesicle coat;
CDS_15091_transcript_13788	COPII vesicle coat;
CDS_15092_transcript_13789	COPII vesicle coat;
CDS_15093_transcript_13790	COPII vesicle coat;
CDS_11866_transcript_10809	core TFIIH complex;
CDS_21171_transcript_20316	core TFIIH complex;
CDS_21172_transcript_20317	core TFIIH complex;
CDS_23807_transcript_24522	core TFIIH complex;
CDS_20179_transcript_19123	Cul3-RING ubiquitin ligase complex;
CDS_5240_transcript_5178	cullin-RING ubiquitin ligase complex;
CDS_10031_transcript_9203	cullin-RING ubiquitin ligase complex;
CDS_10032_transcript_9204	cullin-RING ubiquitin ligase complex;
CDS_10033_transcript_9205	cullin-RING ubiquitin ligase complex;
CDS_14307_transcript_13084	cullin-RING ubiquitin ligase complex;
CDS_17534_transcript_16199	cullin-RING ubiquitin ligase complex;
CDS_17535_transcript_16200	cullin-RING ubiquitin ligase complex;
CDS_650_transcript_1306	cytoplasm;
CDS_653_transcript_1309	cytoplasm;
CDS_1290_transcript_1859	cytoplasm;
CDS_1292_transcript_1860	cytoplasm;
CDS_1609_transcript_2173	cytoplasm;
CDS_1610_transcript_2174	cytoplasm;
CDS_1614_transcript_2177	cytoplasm;
CDS_1615_transcript_2178	cytoplasm;
CDS_1618_transcript_2179	cytoplasm;
CDS_1619_transcript_2181	cytoplasm;
CDS_1646_transcript_2199	cytoplasm;
CDS_1717_transcript_2238	cytoplasm;
CDS_2049_transcript_2503	cytoplasm;
CDS_2229_transcript_2737	cytoplasm;
CDS_2362_transcript_2835	cytoplasm;
CDS_2364_transcript_2836	cytoplasm;
CDS_2366_transcript_2837	cytoplasm;
CDS_2368_transcript_2838	cytoplasm;
CDS_2369_transcript_2839	cytoplasm;
CDS_2729_transcript_3109	cytoplasm;
CDS_2731_transcript_3110	cytoplasm;
CDS_2732_transcript_3111	cytoplasm;
CDS_2733_transcript_3112	cytoplasm;
CDS_2735_transcript_3113	cytoplasm;
CDS_2737_transcript_3114	cytoplasm;
CDS_2738_transcript_3115	cytoplasm;
CDS_2740_transcript_3116	cytoplasm;
CDS_2741_transcript_3117	cytoplasm;
CDS_2873_transcript_3205	cytoplasm;
CDS_2874_transcript_3206	cytoplasm;
CDS_2876_transcript_3207	cytoplasm;
CDS_2878_transcript_3209	cytoplasm;
CDS_3732_transcript_3930	cytoplasm;
CDS_3735_transcript_3931	cytoplasm;
CDS_3894_transcript_4066	cytoplasm;
CDS_3896_transcript_4067	cytoplasm;
CDS_4154_transcript_4229	cytoplasm;
CDS_4218_transcript_4274	cytoplasm;
CDS_4234_transcript_4287	cytoplasm;
CDS_4235_transcript_4288	cytoplasm;
CDS_4287_transcript_4339	cytoplasm;
CDS_4323_transcript_4372	cytoplasm;
CDS_4324_transcript_4373	cytoplasm;
CDS_4325_transcript_4374	cytoplasm;
CDS_4328_transcript_4377	cytoplasm;
CDS_4579_transcript_4594	cytoplasm;
CDS_4837_transcript_4803	cytoplasm;
CDS_4846_transcript_4808	cytoplasm;
CDS_5096_transcript_5037	cytoplasm;
CDS_5101_transcript_5038	cytoplasm;
CDS_5454_transcript_5367	cytoplasm;
CDS_5456_transcript_5368	cytoplasm;
CDS_5863_transcript_5729	cytoplasm;
CDS_6002_transcript_5870	cytoplasm;
CDS_6005_transcript_5871	cytoplasm;
CDS_6007_transcript_5872	cytoplasm;
CDS_6015_transcript_5874	cytoplasm;
CDS_6070_transcript_5923	cytoplasm;
CDS_6523_transcript_6227	cytoplasm;
CDS_6527_transcript_6229	cytoplasm;
CDS_6530_transcript_6230	cytoplasm;
CDS_6531_transcript_6231	cytoplasm;
CDS_6538_transcript_6233	cytoplasm;
CDS_6575_transcript_6267	cytoplasm;
CDS_6576_transcript_6269	cytoplasm;
CDS_6852_transcript_6487	cytoplasm;
CDS_6854_transcript_6488	cytoplasm;
CDS_7041_transcript_6628	cytoplasm;
CDS_7368_transcript_6908	cytoplasm;
CDS_7369_transcript_6909	cytoplasm;
CDS_7927_transcript_7412	cytoplasm;
CDS_7930_transcript_7413	cytoplasm;
CDS_7932_transcript_7417	cytoplasm;
CDS_7935_transcript_7419	cytoplasm;
CDS_8115_transcript_7577	cytoplasm;
CDS_8116_transcript_7578	cytoplasm;
CDS_8117_transcript_7579	cytoplasm;
CDS_8414_transcript_7823	cytoplasm;
CDS_8656_transcript_8055	cytoplasm;
CDS_8659_transcript_8059	cytoplasm;
CDS_9062_transcript_8379	cytoplasm;
CDS_9063_transcript_8379	cytoplasm;
CDS_9329_transcript_8616	cytoplasm;
CDS_9352_transcript_8632	cytoplasm;
CDS_9353_transcript_8633	cytoplasm;
CDS_9557_transcript_8784	cytoplasm;
CDS_9871_transcript_9047	cytoplasm;
CDS_9872_transcript_9048	cytoplasm;
CDS_10228_transcript_9351	cytoplasm;
CDS_10229_transcript_9352	cytoplasm;
CDS_11067_transcript_10065	cytoplasm;
CDS_11249_transcript_10208	cytoplasm;
CDS_11252_transcript_10209	cytoplasm;
CDS_11253_transcript_10210	cytoplasm;
CDS_11327_transcript_10272	cytoplasm;
CDS_11328_transcript_10272	cytoplasm;
CDS_11472_transcript_10449	cytoplasm;
CDS_11473_transcript_10450	cytoplasm;
CDS_11474_transcript_10451	cytoplasm;
CDS_11475_transcript_10452	cytoplasm;
CDS_11527_transcript_10508	cytoplasm;
CDS_11528_transcript_10510	cytoplasm;
CDS_11529_transcript_10511	cytoplasm;
CDS_11530_transcript_10512	cytoplasm;
CDS_11531_transcript_10513	cytoplasm;
CDS_11532_transcript_10514	cytoplasm;
CDS_11533_transcript_10517	cytoplasm;
CDS_11896_transcript_10830	cytoplasm;
CDS_11897_transcript_10831	cytoplasm;
CDS_12679_transcript_11515	cytoplasm;
CDS_12909_transcript_11732	cytoplasm;
CDS_12910_transcript_11733	cytoplasm;
CDS_12911_transcript_11734	cytoplasm;
CDS_12948_transcript_11775	cytoplasm;
CDS_12950_transcript_11775	cytoplasm;
CDS_15007_transcript_13711	cytoplasm;
CDS_15008_transcript_13712	cytoplasm;
CDS_15009_transcript_13713	cytoplasm;
CDS_15296_transcript_14009	cytoplasm;
CDS_15297_transcript_14010	cytoplasm;
CDS_15701_transcript_14390	cytoplasm;
CDS_15703_transcript_14390	cytoplasm;
CDS_15710_transcript_14398	cytoplasm;
CDS_15967_transcript_14632	cytoplasm;
CDS_16144_transcript_14802	cytoplasm;
CDS_16146_transcript_14803	cytoplasm;
CDS_16466_transcript_15103	cytoplasm;
CDS_16467_transcript_15104	cytoplasm;
CDS_16577_transcript_15217	cytoplasm;
CDS_16679_transcript_15329	cytoplasm;
CDS_17075_transcript_15716	cytoplasm;
CDS_18729_transcript_17471	cytoplasm;
CDS_20261_transcript_19219	cytoplasm;
CDS_20383_transcript_19354	cytoplasm;
CDS_20531_transcript_19516	cytoplasm;
CDS_20532_transcript_19516	cytoplasm;
CDS_20751_transcript_19777	cytoplasm;
CDS_20798_transcript_19844	cytoplasm;
CDS_21257_transcript_20435	cytoplasm;
CDS_21696_transcript_21074	cytoplasm;
CDS_21841_transcript_21302	cytoplasm;
CDS_21913_transcript_21412	cytoplasm;
CDS_21970_transcript_21484	cytoplasm;
CDS_22406_transcript_22115	cytoplasm;
CDS_23200_transcript_23380	cytoplasm;
CDS_23586_transcript_24072	cytoplasm;
CDS_23737_transcript_24335	cytoplasm;
CDS_23803_transcript_24515	cytoplasm;
CDS_23813_transcript_24537	cytoplasm;
CDS_23814_transcript_24538	cytoplasm;
CDS_23891_transcript_24673	cytoplasm;
CDS_24014_transcript_24897	cytoplasm;
CDS_24663_transcript_26263	cytoplasm;
CDS_24680_transcript_26289	cytoplasm;
CDS_24710_transcript_26348	cytoplasm;
CDS_24850_transcript_26648	cytoplasm;
CDS_24887_transcript_26744	cytoplasm;
CDS_24949_transcript_26895	cytoplasm;
CDS_25077_transcript_27212	cytoplasm;
CDS_25126_transcript_27332	cytoplasm;
CDS_26093_transcript_29715	cytoplasm;
CDS_26337_transcript_30392	cytoplasm;
CDS_26791_transcript_31801	cytoplasm;
CDS_26906_transcript_32212	cytoplasm;
CDS_26922_transcript_32263	cytoplasm;
CDS_26937_transcript_32309	cytoplasm;
CDS_27070_transcript_32731	cytoplasm;
CDS_27398_transcript_33959	cytoplasm;
CDS_27710_transcript_35437	cytoplasm;
CDS_12893_transcript_11707	cytoplasm; Arp2/3 protein complex;
CDS_16503_transcript_15142	cytoplasm; Arp2/3 protein complex;
CDS_24178_transcript_25235	cytoplasm; cytoskeleton; BBSome;
CDS_9980_transcript_9151	cytoplasm; cytoskeleton; extrinsic component of membrane;
CDS_10582_transcript_9620	cytoplasm; cytoskeleton; extrinsic component of membrane;
CDS_10583_transcript_9621	cytoplasm; cytoskeleton; extrinsic component of membrane;
CDS_10589_transcript_9624	cytoplasm; cytoskeleton; extrinsic component of membrane;
CDS_10591_transcript_9625	cytoplasm; cytoskeleton; extrinsic component of membrane;
CDS_10595_transcript_9627	cytoplasm; cytoskeleton; extrinsic component of membrane;
CDS_14525_transcript_13295	cytoplasm; cytoskeleton; extrinsic component of membrane;
CDS_6417_transcript_6150	cytoplasm; F-actin capping protein complex;
CDS_973_transcript_1559	cytoplasm; integral component of membrane;
CDS_974_transcript_1560	cytoplasm; integral component of membrane;
CDS_976_transcript_1561	cytoplasm; integral component of membrane;
CDS_983_transcript_1567	cytoplasm; integral component of membrane;
CDS_3194_transcript_3460	cytoplasm; integral component of membrane;
CDS_3195_transcript_3461	cytoplasm; integral component of membrane;
CDS_23414_transcript_23754	cytoplasm; integral component of membrane;
CDS_21818_transcript_21254	cytoplasm; membrane;
CDS_6354_transcript_6086	cytoplasm; microtubule organizing center; microtubule; microtubule associated complex;
CDS_6355_transcript_6087	cytoplasm; microtubule organizing center; microtubule; microtubule associated complex;
CDS_6356_transcript_6088	cytoplasm; microtubule organizing center; microtubule; microtubule associated complex;
CDS_6357_transcript_6089	cytoplasm; microtubule organizing center; microtubule; microtubule associated complex;
CDS_1877_transcript_2385	cytoplasm; microtubule;
CDS_2072_transcript_2520	cytoplasm; microtubule;
CDS_2074_transcript_2521	cytoplasm; microtubule;
CDS_2078_transcript_2523	cytoplasm; microtubule;
CDS_2081_transcript_2524	cytoplasm; microtubule;
CDS_2090_transcript_2528	cytoplasm; microtubule;
CDS_2483_transcript_2914	cytoplasm; microtubule;
CDS_15782_transcript_14464	cytoplasm; microtubule;
CDS_15784_transcript_14465	cytoplasm; microtubule;
CDS_15786_transcript_14466	cytoplasm; microtubule;
CDS_15787_transcript_14467	cytoplasm; microtubule;
CDS_15789_transcript_14468	cytoplasm; microtubule;
CDS_25296_transcript_27709	cytoplasm; microtubule;
CDS_25297_transcript_27710	cytoplasm; microtubule;
CDS_25487_transcript_28158	cytoplasm; microtubule;
CDS_25636_transcript_28529	cytoplasm; microtubule;
CDS_11815_transcript_10762	cytoplasm; nuclear speck;
CDS_17234_transcript_15894	cytoplasm; TRAPP complex;
CDS_7891_transcript_7383	cytoplasmic dynein complex;
CDS_7892_transcript_7384	cytoplasmic dynein complex;
CDS_7406_transcript_6936	cytoplasmic mRNA processing body; PAN complex;
CDS_16548_transcript_15190	cytoplasmic part;
CDS_11932_transcript_10865	cytoskeleton;
CDS_11934_transcript_10866	cytoskeleton;
CDS_14019_transcript_12829	cytoskeleton;
CDS_14020_transcript_12830	cytoskeleton;
CDS_16258_transcript_14907	cytoskeleton;
CDS_16260_transcript_14908	cytoskeleton;
CDS_16750_transcript_15415	cytoskeleton;
CDS_16751_transcript_15415	cytoskeleton;
CDS_18558_transcript_17265	cytoskeleton;
CDS_22999_transcript_23072	cytoskeleton;
CDS_23000_transcript_23072	cytoskeleton;
CDS_25669_transcript_28605	cytoskeleton;
CDS_26800_transcript_31820	cytoskeleton;
CDS_3877_transcript_4050	cytoskeleton; focal adhesion;
CDS_11653_transcript_10618	cytosol;
CDS_12731_transcript_11547	cytosol;
CDS_19101_transcript_17942	cytosol;
CDS_13095_transcript_11926	cytosol; plasma membrane; integral component of membrane; synaptic vesicle membrane;
CDS_13096_transcript_11927	cytosol; plasma membrane; integral component of membrane; synaptic vesicle membrane;
CDS_13097_transcript_11928	cytosol; plasma membrane; integral component of membrane; synaptic vesicle membrane;
CDS_13099_transcript_11930	cytosol; plasma membrane; integral component of membrane; synaptic vesicle membrane;
CDS_7220_transcript_6783	cytosol; presynapse;
CDS_7221_transcript_6784	cytosol; presynapse;
CDS_7224_transcript_6785	cytosol; presynapse;
CDS_7226_transcript_6786	cytosol; presynapse;
CDS_7227_transcript_6786	cytosol; presynapse;
CDS_7229_transcript_6787	cytosol; presynapse;
CDS_7230_transcript_6788	cytosol; presynapse;
CDS_8303_transcript_7742	cytosol; retromer complex;
CDS_186_transcript_812	cytosolic large ribosomal subunit;
CDS_25923_transcript_29271	cytosolic large ribosomal subunit;
CDS_3355_transcript_3592	cytosolic small ribosomal subunit;
CDS_3358_transcript_3592	cytosolic small ribosomal subunit;
CDS_3359_transcript_3593	cytosolic small ribosomal subunit;
CDS_3362_transcript_3593	cytosolic small ribosomal subunit;
CDS_3364_transcript_3594	cytosolic small ribosomal subunit;
CDS_3369_transcript_3596	cytosolic small ribosomal subunit;
CDS_3370_transcript_3597	cytosolic small ribosomal subunit;
CDS_3371_transcript_3597	cytosolic small ribosomal subunit;
CDS_3375_transcript_3598	cytosolic small ribosomal subunit;
CDS_3378_transcript_3598	cytosolic small ribosomal subunit;
CDS_3540_transcript_3743	cytosolic small ribosomal subunit;
CDS_3543_transcript_3744	cytosolic small ribosomal subunit;
CDS_3544_transcript_3745	cytosolic small ribosomal subunit;
CDS_3546_transcript_3746	cytosolic small ribosomal subunit;
CDS_3596_transcript_3792	cytosolic small ribosomal subunit;
CDS_18766_transcript_17518	cytosolic small ribosomal subunit;
CDS_18767_transcript_17519	cytosolic small ribosomal subunit;
CDS_18768_transcript_17521	cytosolic small ribosomal subunit;
CDS_25944_transcript_29349	cytosolic small ribosomal subunit;
CDS_26375_transcript_30499	cytosolic small ribosomal subunit;
CDS_26544_transcript_30996	cytosolic small ribosomal subunit;
CDS_27383_transcript_33898	cytosolic small ribosomal subunit;
CDS_937_transcript_1531	DNA-directed RNA polymerase II, core complex;
CDS_944_transcript_1533	DNA-directed RNA polymerase II, core complex;
CDS_946_transcript_1534	DNA-directed RNA polymerase II, core complex;
CDS_950_transcript_1535	DNA-directed RNA polymerase II, core complex;
CDS_953_transcript_1536	DNA-directed RNA polymerase II, core complex;
CDS_958_transcript_1537	DNA-directed RNA polymerase II, core complex;
CDS_962_transcript_1540	DNA-directed RNA polymerase II, core complex;
CDS_15955_transcript_14622	DNA-directed RNA polymerase II, core complex;
CDS_27132_transcript_32950	DNA-directed RNA polymerase II, core complex;
CDS_13562_transcript_12379	DNA-directed RNA polymerase III complex;
CDS_16775_transcript_15437	DRM complex;
CDS_16777_transcript_15438	DRM complex;
CDS_5313_transcript_5249	dynactin complex;
CDS_5316_transcript_5250	dynactin complex;
CDS_5317_transcript_5251	dynactin complex;
CDS_4958_transcript_4913	dynein complex;
CDS_5714_transcript_5609	dynein complex;
CDS_5715_transcript_5610	dynein complex;
CDS_5716_transcript_5611	dynein complex;
CDS_5717_transcript_5612	dynein complex;
CDS_5719_transcript_5614	dynein complex;
CDS_5721_transcript_5616	dynein complex;
CDS_5723_transcript_5618	dynein complex;
CDS_18494_transcript_17180	dynein complex;
CDS_18495_transcript_17182	dynein complex;
CDS_18497_transcript_17184	dynein complex;
CDS_18498_transcript_17185	dynein complex;
CDS_18499_transcript_17186	dynein complex;
CDS_18500_transcript_17187	dynein complex;
CDS_18501_transcript_17188	dynein complex;
CDS_18502_transcript_17189	dynein complex;
CDS_18503_transcript_17190	dynein complex;
CDS_18504_transcript_17191	dynein complex;
CDS_18505_transcript_17192	dynein complex;
CDS_18506_transcript_17192	dynein complex;
CDS_18507_transcript_17193	dynein complex;
CDS_21734_transcript_21131	dynein complex;
CDS_23148_transcript_23305	dynein complex;
CDS_24287_transcript_25453	dynein complex;
CDS_24588_transcript_26090	dynein complex;
CDS_25790_transcript_28905	dynein complex;
CDS_26485_transcript_30825	dynein complex;
CDS_26864_transcript_32032	dynein complex;
CDS_888_transcript_1478	dystrophin-associated glycoprotein complex;
CDS_891_transcript_1479	dystrophin-associated glycoprotein complex;
CDS_893_transcript_1480	dystrophin-associated glycoprotein complex;
CDS_895_transcript_1481	dystrophin-associated glycoprotein complex;
CDS_897_transcript_1482	dystrophin-associated glycoprotein complex;
CDS_899_transcript_1483	dystrophin-associated glycoprotein complex;
CDS_901_transcript_1484	dystrophin-associated glycoprotein complex;
CDS_19640_transcript_18523	dystrophin-associated glycoprotein complex;
CDS_15809_transcript_14481	early endosome; WASH complex;
CDS_3060_transcript_3368	endomembrane system; intracellular membrane-bounded organelle; cytoplasmic part;
CDS_13621_transcript_12432	endomembrane system; membrane; intracellular membrane-bounded organelle; cytoplasmic part;
CDS_26979_transcript_32463	endoplasmic reticulum membrane; Golgi apparatus;
CDS_608_transcript_1269	endoplasmic reticulum membrane; integral component of membrane;
CDS_611_transcript_1270	endoplasmic reticulum membrane; integral component of membrane;
CDS_4568_transcript_4589	endoplasmic reticulum membrane; integral component of membrane;
CDS_4570_transcript_4590	endoplasmic reticulum membrane; integral component of membrane;
CDS_4573_transcript_4591	endoplasmic reticulum membrane; integral component of membrane;
CDS_4574_transcript_4592	endoplasmic reticulum membrane; integral component of membrane;
CDS_4578_transcript_4593	endoplasmic reticulum membrane; integral component of membrane;
CDS_6904_transcript_6534	endoplasmic reticulum membrane; integral component of membrane;
CDS_9297_transcript_8579	endoplasmic reticulum membrane; integral component of membrane;
CDS_9298_transcript_8580	endoplasmic reticulum membrane; integral component of membrane;
CDS_9833_transcript_9015	endoplasmic reticulum membrane; integral component of membrane;
CDS_9834_transcript_9016	endoplasmic reticulum membrane; integral component of membrane;
CDS_10460_transcript_9542	endoplasmic reticulum membrane; integral component of membrane;
CDS_10462_transcript_9542	endoplasmic reticulum membrane; integral component of membrane;
CDS_10464_transcript_9543	endoplasmic reticulum membrane; integral component of membrane;
CDS_10465_transcript_9543	endoplasmic reticulum membrane; integral component of membrane;
CDS_10467_transcript_9544	endoplasmic reticulum membrane; integral component of membrane;
CDS_10468_transcript_9544	endoplasmic reticulum membrane; integral component of membrane;
CDS_10499_transcript_9569	endoplasmic reticulum membrane; integral component of membrane;
CDS_12478_transcript_11338	endoplasmic reticulum membrane; integral component of membrane;
CDS_13629_transcript_12438	endoplasmic reticulum membrane; integral component of membrane;
CDS_13630_transcript_12439	endoplasmic reticulum membrane; integral component of membrane;
CDS_13631_transcript_12440	endoplasmic reticulum membrane; integral component of membrane;
CDS_13632_transcript_12441	endoplasmic reticulum membrane; integral component of membrane;
CDS_15533_transcript_14255	endoplasmic reticulum membrane; integral component of membrane;
CDS_15534_transcript_14257	endoplasmic reticulum membrane; integral component of membrane;
CDS_18077_transcript_16758	endoplasmic reticulum membrane; integral component of membrane;
CDS_18816_transcript_17569	endoplasmic reticulum membrane; integral component of membrane;
CDS_18817_transcript_17570	endoplasmic reticulum membrane; integral component of membrane;
CDS_18818_transcript_17571	endoplasmic reticulum membrane; integral component of membrane;
CDS_18819_transcript_17572	endoplasmic reticulum membrane; integral component of membrane;
CDS_18820_transcript_17573	endoplasmic reticulum membrane; integral component of membrane;
CDS_18821_transcript_17574	endoplasmic reticulum membrane; integral component of membrane;
CDS_23989_transcript_24850	endoplasmic reticulum membrane; integral component of membrane;
CDS_23990_transcript_24851	endoplasmic reticulum membrane; integral component of membrane;
CDS_23991_transcript_24852	endoplasmic reticulum membrane; integral component of membrane;
CDS_265_transcript_907	endoplasmic reticulum;
CDS_267_transcript_909	endoplasmic reticulum;
CDS_269_transcript_911	endoplasmic reticulum;
CDS_270_transcript_912	endoplasmic reticulum;
CDS_272_transcript_914	endoplasmic reticulum;
CDS_3308_transcript_3555	endoplasmic reticulum;
CDS_4402_transcript_4434	endoplasmic reticulum;
CDS_4403_transcript_4435	endoplasmic reticulum;
CDS_5161_transcript_5103	endoplasmic reticulum;
CDS_5162_transcript_5104	endoplasmic reticulum;
CDS_16172_transcript_14830	endoplasmic reticulum;
CDS_18461_transcript_17142	endoplasmic reticulum;
CDS_18462_transcript_17143	endoplasmic reticulum;
CDS_20459_transcript_19447	endoplasmic reticulum;
CDS_20460_transcript_19448	endoplasmic reticulum;
CDS_20461_transcript_19450	endoplasmic reticulum;
CDS_20462_transcript_19451	endoplasmic reticulum;
CDS_20991_transcript_20057	endoplasmic reticulum;
CDS_20992_transcript_20058	endoplasmic reticulum;
CDS_20993_transcript_20059	endoplasmic reticulum;
CDS_22369_transcript_22064	endoplasmic reticulum;
CDS_22657_transcript_22515	endoplasmic reticulum;
CDS_22658_transcript_22516	endoplasmic reticulum;
CDS_22659_transcript_22517	endoplasmic reticulum;
CDS_22660_transcript_22518	endoplasmic reticulum;
CDS_22661_transcript_22519	endoplasmic reticulum;
CDS_22662_transcript_22520	endoplasmic reticulum;
CDS_22663_transcript_22521	endoplasmic reticulum;
CDS_22664_transcript_22522	endoplasmic reticulum;
CDS_22665_transcript_22523	endoplasmic reticulum;
CDS_23078_transcript_23208	endoplasmic reticulum;
CDS_26517_transcript_30908	endoplasmic reticulum;
CDS_889_transcript_1478	endoplasmic reticulum; Golgi apparatus;
CDS_890_transcript_1479	endoplasmic reticulum; Golgi apparatus;
CDS_892_transcript_1480	endoplasmic reticulum; Golgi apparatus;
CDS_894_transcript_1481	endoplasmic reticulum; Golgi apparatus;
CDS_896_transcript_1482	endoplasmic reticulum; Golgi apparatus;
CDS_898_transcript_1483	endoplasmic reticulum; Golgi apparatus;
CDS_900_transcript_1484	endoplasmic reticulum; Golgi apparatus;
CDS_2859_transcript_3196	endoplasmic reticulum; Golgi apparatus;
CDS_2861_transcript_3197	endoplasmic reticulum; Golgi apparatus;
CDS_2865_transcript_3199	endoplasmic reticulum; Golgi apparatus;
CDS_26171_transcript_29921	endoplasmic reticulum; Golgi apparatus;
CDS_6693_transcript_6366	endoplasmic reticulum; integral component of membrane;
CDS_6694_transcript_6367	endoplasmic reticulum; integral component of membrane;
CDS_8017_transcript_7494	endoplasmic reticulum; integral component of membrane;
CDS_8019_transcript_7495	endoplasmic reticulum; integral component of membrane;
CDS_8022_transcript_7496	endoplasmic reticulum; integral component of membrane;
CDS_8023_transcript_7497	endoplasmic reticulum; integral component of membrane;
CDS_18697_transcript_17434	endoplasmic reticulum; integral component of membrane;
CDS_18698_transcript_17435	endoplasmic reticulum; integral component of membrane;
CDS_18699_transcript_17436	endoplasmic reticulum; integral component of membrane;
CDS_18880_transcript_17654	endoplasmic reticulum; integral component of membrane;
CDS_22087_transcript_21617	endoplasmic reticulum; integral component of membrane;
CDS_22088_transcript_21618	endoplasmic reticulum; integral component of membrane;
CDS_22089_transcript_21619	endoplasmic reticulum; integral component of membrane;
CDS_927_transcript_1515	endoplasmic reticulum; membrane part;
CDS_928_transcript_1518	endoplasmic reticulum; membrane part;
CDS_4649_transcript_4650	endoplasmic reticulum; membrane part;
CDS_26130_transcript_29813	endoplasmic reticulum; membrane part;
CDS_16079_transcript_14753	endosome; trans-Golgi network; clathrin-coated vesicle;
CDS_14914_transcript_13626	eukaryotic translation elongation factor 1 complex;
CDS_14915_transcript_13627	eukaryotic translation elongation factor 1 complex;
CDS_24340_transcript_25577	eukaryotic translation elongation factor 1 complex;
CDS_4419_transcript_4448	eukaryotic translation initiation factor 3 complex;
CDS_4421_transcript_4449	eukaryotic translation initiation factor 3 complex;
CDS_4425_transcript_4450	eukaryotic translation initiation factor 3 complex;
CDS_25156_transcript_27397	eukaryotic translation initiation factor 3 complex;
CDS_26977_transcript_32444	eukaryotic translation initiation factor 3 complex;
CDS_27819_transcript_36124	eukaryotic translation initiation factor 3 complex;
CDS_1391_transcript_1943	eukaryotic translation initiation factor 3 complex; eukaryotic 43S preinitiation complex; eukaryotic 48S preinitiation complex;
CDS_5018_transcript_4974	eukaryotic translation initiation factor 3 complex; eukaryotic 43S preinitiation complex; eukaryotic 48S preinitiation complex;
CDS_5019_transcript_4974	eukaryotic translation initiation factor 3 complex; eukaryotic 43S preinitiation complex; eukaryotic 48S preinitiation complex;
CDS_7284_transcript_6832	eukaryotic translation initiation factor 3 complex; eukaryotic 43S preinitiation complex; eukaryotic 48S preinitiation complex;
CDS_7285_transcript_6832	eukaryotic translation initiation factor 3 complex; eukaryotic 43S preinitiation complex; eukaryotic 48S preinitiation complex;
CDS_10981_transcript_9986	eukaryotic translation initiation factor 3 complex; eukaryotic 43S preinitiation complex; eukaryotic 48S preinitiation complex;
CDS_12676_transcript_11512	eukaryotic translation initiation factor 3 complex; eukaryotic 43S preinitiation complex; eukaryotic 48S preinitiation complex;
CDS_13359_transcript_12190	eukaryotic translation initiation factor 3 complex; eukaryotic 43S preinitiation complex; eukaryotic 48S preinitiation complex;
CDS_14123_transcript_12910	eukaryotic translation initiation factor 3 complex; eukaryotic 43S preinitiation complex; eukaryotic 48S preinitiation complex;
CDS_21290_transcript_20483	eukaryotic translation initiation factor 3 complex; eukaryotic 43S preinitiation complex; eukaryotic 48S preinitiation complex;
CDS_22939_transcript_22959	eukaryotic translation initiation factor 3 complex; eukaryotic 43S preinitiation complex; eukaryotic 48S preinitiation complex;
CDS_24341_transcript_25579	eukaryotic translation initiation factor 3 complex; eukaryotic 43S preinitiation complex; eukaryotic 48S preinitiation complex;
CDS_24597_transcript_26111	eukaryotic translation initiation factor 3 complex; eukaryotic 43S preinitiation complex; eukaryotic 48S preinitiation complex;
CDS_24612_transcript_26145	eukaryotic translation initiation factor 3 complex; eukaryotic 43S preinitiation complex; eukaryotic 48S preinitiation complex;
CDS_24686_transcript_26304	eukaryotic translation initiation factor 3 complex; eukaryotic 43S preinitiation complex; eukaryotic 48S preinitiation complex;
CDS_25194_transcript_27485	eukaryotic translation initiation factor 3 complex; eukaryotic 43S preinitiation complex; eukaryotic 48S preinitiation complex;
CDS_25384_transcript_27960	eukaryotic translation initiation factor 3 complex; eukaryotic 43S preinitiation complex; eukaryotic 48S preinitiation complex;
CDS_26467_transcript_30779	eukaryotic translation initiation factor 3 complex; eukaryotic 43S preinitiation complex; eukaryotic 48S preinitiation complex;
CDS_26706_transcript_31545	eukaryotic translation initiation factor 3 complex; eukaryotic 43S preinitiation complex; eukaryotic 48S preinitiation complex;
CDS_27163_transcript_33057	eukaryotic translation initiation factor 3 complex; eukaryotic 43S preinitiation complex; eukaryotic 48S preinitiation complex;
CDS_27245_transcript_33326	eukaryotic translation initiation factor 3 complex; eukaryotic 43S preinitiation complex; eukaryotic 48S preinitiation complex;
CDS_13523_transcript_12353	exocyst;
CDS_13524_transcript_12354	exocyst;
CDS_13529_transcript_12356	exocyst;
CDS_13535_transcript_12357	exocyst;
CDS_20606_transcript_19617	exocyst;
CDS_20607_transcript_19618	exocyst;
CDS_8340_transcript_7760	exosome (RNase complex);
CDS_19002_transcript_17830	extracellular matrix;
CDS_68_transcript_179	extracellular region;
CDS_141_transcript_548	extracellular region;
CDS_4109_transcript_4203	extracellular region;
CDS_15314_transcript_14028	extracellular region;
CDS_15315_transcript_14029	extracellular region;
CDS_15879_transcript_14541	extracellular region;
CDS_16234_transcript_14889	extracellular region;
CDS_17130_transcript_15796	extracellular region;
CDS_17132_transcript_15797	extracellular region;
CDS_17134_transcript_15798	extracellular region;
CDS_17137_transcript_15799	extracellular region;
CDS_17139_transcript_15800	extracellular region;
CDS_18327_transcript_16986	extracellular region;
CDS_20177_transcript_19122	extracellular region;
CDS_20178_transcript_19122	extracellular region;
CDS_20564_transcript_19561	extracellular region;
CDS_20565_transcript_19562	extracellular region;
CDS_22497_transcript_22275	extracellular region;
CDS_22498_transcript_22276	extracellular region;
CDS_22499_transcript_22277	extracellular region;
CDS_22500_transcript_22278	extracellular region;
CDS_22501_transcript_22279	extracellular region;
CDS_22502_transcript_22280	extracellular region;
CDS_22503_transcript_22281	extracellular region;
CDS_23317_transcript_23571	extracellular region;
CDS_24207_transcript_25287	extracellular region;
CDS_25347_transcript_27837	extracellular region;
CDS_25395_transcript_27978	extracellular region;
CDS_25547_transcript_28318	extracellular region;
CDS_25989_transcript_29472	extracellular region;
CDS_26231_transcript_30094	extracellular region;
CDS_26377_transcript_30501	extracellular region;
CDS_26421_transcript_30633	extracellular region;
CDS_26422_transcript_30634	extracellular region;
CDS_26932_transcript_32293	extracellular region;
CDS_26987_transcript_32486	extracellular region;
CDS_9803_transcript_8998	extracellular region; cell wall;
CDS_9804_transcript_8999	extracellular region; cell wall;
CDS_9806_transcript_9001	extracellular region; cell wall;
CDS_9807_transcript_9002	extracellular region; cell wall;
CDS_9808_transcript_9003	extracellular region; cell wall;
CDS_10846_transcript_9881	extracellular region; cell wall;
CDS_10847_transcript_9882	extracellular region; cell wall;
CDS_10848_transcript_9883	extracellular region; cell wall;
CDS_10849_transcript_9884	extracellular region; cell wall;
CDS_25996_transcript_29487	extracellular region; cell wall;
CDS_26814_transcript_31881	extracellular region; cell wall;
CDS_27089_transcript_32792	extracellular region; cell wall;
CDS_1809_transcript_2330	extracellular space;
CDS_24561_transcript_26037	extracellular space;
CDS_26111_transcript_29756	extracellular space;
CDS_26112_transcript_29756	extracellular space;
CDS_26113_transcript_29756	extracellular space;
CDS_4558_transcript_4578	extracellular space; integral component of membrane;
CDS_4559_transcript_4579	extracellular space; integral component of membrane;
CDS_4560_transcript_4580	extracellular space; integral component of membrane;
CDS_16862_transcript_15518	extracellular space; lysosome; endoplasmic reticulum; Golgi apparatus; membrane; extracellular exosome;
CDS_16863_transcript_15519	extracellular space; lysosome; endoplasmic reticulum; Golgi apparatus; membrane; extracellular exosome;
CDS_11199_transcript_10162	extrinsic component of mitochondrial inner membrane;
CDS_15832_transcript_14497	extrinsic component of mitochondrial inner membrane;
CDS_10357_transcript_9459	gamma-tubulin complex; microtubule;
CDS_10361_transcript_9460	gamma-tubulin complex; microtubule;
CDS_10362_transcript_9461	gamma-tubulin complex; microtubule;
CDS_4884_transcript_4850	glycerol-3-phosphate dehydrogenase complex;
CDS_4885_transcript_4851	glycerol-3-phosphate dehydrogenase complex;
CDS_4886_transcript_4852	glycerol-3-phosphate dehydrogenase complex;
CDS_4887_transcript_4853	glycerol-3-phosphate dehydrogenase complex;
CDS_4888_transcript_4854	glycerol-3-phosphate dehydrogenase complex;
CDS_4889_transcript_4856	glycerol-3-phosphate dehydrogenase complex;
CDS_19312_transcript_18159	glycerol-3-phosphate dehydrogenase complex;
CDS_3588_transcript_3780	GMP reductase complex;
CDS_26996_transcript_32504	GMP reductase complex;
CDS_11102_transcript_10090	Golgi apparatus;
CDS_21320_transcript_20534	Golgi apparatus;
CDS_14106_transcript_12894	Golgi apparatus; clathrin adaptor complex;
CDS_6642_transcript_6333	Golgi apparatus; integral component of membrane;
CDS_6649_transcript_6335	Golgi apparatus; integral component of membrane;
CDS_6654_transcript_6337	Golgi apparatus; integral component of membrane;
CDS_6655_transcript_6339	Golgi apparatus; integral component of membrane;
CDS_6630_transcript_6327	Golgi apparatus; membrane;
CDS_6632_transcript_6328	Golgi apparatus; membrane;
CDS_17424_transcript_16098	Golgi apparatus; membrane;
CDS_17425_transcript_16099	Golgi apparatus; membrane;
CDS_20236_transcript_19188	Golgi apparatus; membrane;
CDS_20238_transcript_19189	Golgi apparatus; membrane;
CDS_19210_transcript_18050	Golgi membrane; cis-Golgi network; integral component of membrane;
CDS_14464_transcript_13238	Golgi membrane; COPI vesicle coat;
CDS_14465_transcript_13239	Golgi membrane; COPI vesicle coat;
CDS_14466_transcript_13239	Golgi membrane; COPI vesicle coat;
CDS_14468_transcript_13240	Golgi membrane; COPI vesicle coat;
CDS_14472_transcript_13241	Golgi membrane; COPI vesicle coat;
CDS_14474_transcript_13242	Golgi membrane; COPI vesicle coat;
CDS_14892_transcript_13608	Golgi membrane; COPI vesicle coat;
CDS_16243_transcript_14899	Golgi membrane; COPI vesicle coat;
CDS_16245_transcript_14900	Golgi membrane; COPI vesicle coat;
CDS_16247_transcript_14901	Golgi membrane; COPI vesicle coat;
CDS_26803_transcript_31844	Golgi membrane; COPI vesicle coat;
CDS_27775_transcript_35786	Golgi membrane; COPI vesicle coat;
CDS_63_transcript_154	Golgi membrane; integral component of membrane;
CDS_133_transcript_532	Golgi membrane; integral component of membrane;
CDS_7321_transcript_6866	Golgi membrane; integral component of membrane;
CDS_7324_transcript_6867	Golgi membrane; integral component of membrane;
CDS_12136_transcript_11029	Golgi membrane; integral component of membrane;
CDS_12137_transcript_11030	Golgi membrane; integral component of membrane;
CDS_12139_transcript_11031	Golgi membrane; integral component of membrane;
CDS_12141_transcript_11032	Golgi membrane; integral component of membrane;
CDS_12143_transcript_11033	Golgi membrane; integral component of membrane;
CDS_14102_transcript_12890	Golgi membrane; integral component of membrane;
CDS_7736_transcript_7200	Golgi transport complex;
CDS_7738_transcript_7201	Golgi transport complex;
CDS_7739_transcript_7202	Golgi transport complex;
CDS_7741_transcript_7203	Golgi transport complex;
CDS_18042_transcript_16713	Golgi transport complex;
CDS_19494_transcript_18366	GPI-anchor transamidase complex;
CDS_19495_transcript_18367	GPI-anchor transamidase complex;
CDS_21982_transcript_21497	heterotrimeric G-protein complex;
CDS_21983_transcript_21497	heterotrimeric G-protein complex;
CDS_22831_transcript_22777	heterotrimeric G-protein complex;
CDS_22832_transcript_22777	heterotrimeric G-protein complex;
CDS_22833_transcript_22779	heterotrimeric G-protein complex;
CDS_22834_transcript_22779	heterotrimeric G-protein complex;
CDS_5547_transcript_5475	histone acetyltransferase complex;
CDS_5548_transcript_5476	histone acetyltransferase complex;
CDS_12272_transcript_11163	histone acetyltransferase complex;
CDS_12274_transcript_11164	histone acetyltransferase complex;
CDS_25674_transcript_28610	histone acetyltransferase complex;
CDS_26471_transcript_30789	histone acetyltransferase complex;
CDS_8412_transcript_7821	Hrd1p ubiquitin ligase complex; integral component of membrane;
CDS_8413_transcript_7822	Hrd1p ubiquitin ligase complex; integral component of membrane;
CDS_41_transcript_79	integral component of membrane;
CDS_42_transcript_80	integral component of membrane;
CDS_48_transcript_87	integral component of membrane;
CDS_110_transcript_450	integral component of membrane;
CDS_190_transcript_835	integral component of membrane;
CDS_600_transcript_1231	integral component of membrane;
CDS_615_transcript_1273	integral component of membrane;
CDS_847_transcript_1435	integral component of membrane;
CDS_848_transcript_1435	integral component of membrane;
CDS_849_transcript_1436	integral component of membrane;
CDS_850_transcript_1436	integral component of membrane;
CDS_851_transcript_1437	integral component of membrane;
CDS_925_transcript_1509	integral component of membrane;
CDS_932_transcript_1523	integral component of membrane;
CDS_933_transcript_1526	integral component of membrane;
CDS_1060_transcript_1635	integral component of membrane;
CDS_1318_transcript_1880	integral component of membrane;
CDS_1320_transcript_1883	integral component of membrane;
CDS_1417_transcript_1960	integral component of membrane;
CDS_1419_transcript_1962	integral component of membrane;
CDS_1421_transcript_1963	integral component of membrane;
CDS_1423_transcript_1965	integral component of membrane;
CDS_1475_transcript_2002	integral component of membrane;
CDS_1476_transcript_2003	integral component of membrane;
CDS_1478_transcript_2005	integral component of membrane;
CDS_1479_transcript_2006	integral component of membrane;
CDS_1483_transcript_2010	integral component of membrane;
CDS_1490_transcript_2025	integral component of membrane;
CDS_1804_transcript_2327	integral component of membrane;
CDS_1855_transcript_2374	integral component of membrane;
CDS_1857_transcript_2375	integral component of membrane;
CDS_1920_transcript_2426	integral component of membrane;
CDS_1922_transcript_2427	integral component of membrane;
CDS_1926_transcript_2428	integral component of membrane;
CDS_1930_transcript_2430	integral component of membrane;
CDS_1933_transcript_2431	integral component of membrane;
CDS_1938_transcript_2432	integral component of membrane;
CDS_2284_transcript_2794	integral component of membrane;
CDS_2361_transcript_2835	integral component of membrane;
CDS_2363_transcript_2836	integral component of membrane;
CDS_2365_transcript_2837	integral component of membrane;
CDS_2367_transcript_2838	integral component of membrane;
CDS_2370_transcript_2839	integral component of membrane;
CDS_2419_transcript_2876	integral component of membrane;
CDS_2420_transcript_2877	integral component of membrane;
CDS_2422_transcript_2878	integral component of membrane;
CDS_2423_transcript_2879	integral component of membrane;
CDS_2579_transcript_2977	integral component of membrane;
CDS_2580_transcript_2978	integral component of membrane;
CDS_2581_transcript_2979	integral component of membrane;
CDS_2582_transcript_2980	integral component of membrane;
CDS_2583_transcript_2981	integral component of membrane;
CDS_2584_transcript_2982	integral component of membrane;
CDS_2725_transcript_3105	integral component of membrane;
CDS_2726_transcript_3106	integral component of membrane;
CDS_2727_transcript_3107	integral component of membrane;
CDS_2728_transcript_3108	integral component of membrane;
CDS_2857_transcript_3190	integral component of membrane;
CDS_2858_transcript_3191	integral component of membrane;
CDS_3051_transcript_3361	integral component of membrane;
CDS_3052_transcript_3362	integral component of membrane;
CDS_3078_transcript_3388	integral component of membrane;
CDS_3080_transcript_3389	integral component of membrane;
CDS_3179_transcript_3450	integral component of membrane;
CDS_3181_transcript_3451	integral component of membrane;
CDS_3184_transcript_3452	integral component of membrane;
CDS_3186_transcript_3454	integral component of membrane;
CDS_3261_transcript_3513	integral component of membrane;
CDS_3303_transcript_3552	integral component of membrane;
CDS_3305_transcript_3553	integral component of membrane;
CDS_3449_transcript_3663	integral component of membrane;
CDS_3450_transcript_3664	integral component of membrane;
CDS_3451_transcript_3665	integral component of membrane;
CDS_3557_transcript_3756	integral component of membrane;
CDS_3558_transcript_3757	integral component of membrane;
CDS_3559_transcript_3758	integral component of membrane;
CDS_3561_transcript_3760	integral component of membrane;
CDS_3868_transcript_4042	integral component of membrane;
CDS_4056_transcript_4171	integral component of membrane;
CDS_4057_transcript_4171	integral component of membrane;
CDS_4058_transcript_4171	integral component of membrane;
CDS_4142_transcript_4222	integral component of membrane;
CDS_4143_transcript_4223	integral component of membrane;
CDS_4144_transcript_4224	integral component of membrane;
CDS_4146_transcript_4225	integral component of membrane;
CDS_4148_transcript_4226	integral component of membrane;
CDS_4151_transcript_4227	integral component of membrane;
CDS_4454_transcript_4473	integral component of membrane;
CDS_4481_transcript_4501	integral component of membrane;
CDS_4483_transcript_4504	integral component of membrane;
CDS_4567_transcript_4589	integral component of membrane;
CDS_4571_transcript_4590	integral component of membrane;
CDS_4572_transcript_4591	integral component of membrane;
CDS_4575_transcript_4592	integral component of membrane;
CDS_4577_transcript_4593	integral component of membrane;
CDS_4616_transcript_4630	integral component of membrane;
CDS_4780_transcript_4766	integral component of membrane;
CDS_4783_transcript_4767	integral component of membrane;
CDS_4798_transcript_4774	integral component of membrane;
CDS_4861_transcript_4823	integral component of membrane;
CDS_4865_transcript_4824	integral component of membrane;
CDS_4868_transcript_4831	integral component of membrane;
CDS_4993_transcript_4949	integral component of membrane;
CDS_4994_transcript_4950	integral component of membrane;
CDS_4995_transcript_4951	integral component of membrane;
CDS_4999_transcript_4952	integral component of membrane;
CDS_5104_transcript_5042	integral component of membrane;
CDS_5235_transcript_5172	integral component of membrane;
CDS_5236_transcript_5174	integral component of membrane;
CDS_5325_transcript_5256	integral component of membrane;
CDS_5540_transcript_5468	integral component of membrane;
CDS_5541_transcript_5469	integral component of membrane;
CDS_5542_transcript_5470	integral component of membrane;
CDS_5610_transcript_5531	integral component of membrane;
CDS_5611_transcript_5532	integral component of membrane;
CDS_5612_transcript_5533	integral component of membrane;
CDS_5627_transcript_5558	integral component of membrane;
CDS_5628_transcript_5559	integral component of membrane;
CDS_5756_transcript_5644	integral component of membrane;
CDS_5757_transcript_5645	integral component of membrane;
CDS_5758_transcript_5646	integral component of membrane;
CDS_5874_transcript_5745	integral component of membrane;
CDS_5876_transcript_5746	integral component of membrane;
CDS_5879_transcript_5748	integral component of membrane;
CDS_5882_transcript_5750	integral component of membrane;
CDS_5944_transcript_5816	integral component of membrane;
CDS_5945_transcript_5817	integral component of membrane;
CDS_5946_transcript_5818	integral component of membrane;
CDS_5995_transcript_5867	integral component of membrane;
CDS_5998_transcript_5868	integral component of membrane;
CDS_5999_transcript_5869	integral component of membrane;
CDS_6001_transcript_5870	integral component of membrane;
CDS_6006_transcript_5871	integral component of membrane;
CDS_6010_transcript_5872	integral component of membrane;
CDS_6011_transcript_5873	integral component of membrane;
CDS_6013_transcript_5874	integral component of membrane;
CDS_6018_transcript_5875	integral component of membrane;
CDS_6037_transcript_5893	integral component of membrane;
CDS_6067_transcript_5922	integral component of membrane;
CDS_6071_transcript_5924	integral component of membrane;
CDS_6204_transcript_6008	integral component of membrane;
CDS_6228_transcript_6024	integral component of membrane;
CDS_6320_transcript_6056	integral component of membrane;
CDS_6321_transcript_6058	integral component of membrane;
CDS_6322_transcript_6060	integral component of membrane;
CDS_6384_transcript_6121	integral component of membrane;
CDS_6385_transcript_6122	integral component of membrane;
CDS_6573_transcript_6265	integral component of membrane;
CDS_6574_transcript_6266	integral component of membrane;
CDS_6730_transcript_6397	integral component of membrane;
CDS_6758_transcript_6412	integral component of membrane;
CDS_6762_transcript_6413	integral component of membrane;
CDS_6765_transcript_6414	integral component of membrane;
CDS_6908_transcript_6538	integral component of membrane;
CDS_6909_transcript_6539	integral component of membrane;
CDS_6910_transcript_6540	integral component of membrane;
CDS_6912_transcript_6542	integral component of membrane;
CDS_7020_transcript_6610	integral component of membrane;
CDS_7042_transcript_6629	integral component of membrane;
CDS_7045_transcript_6630	integral component of membrane;
CDS_7054_transcript_6644	integral component of membrane;
CDS_7055_transcript_6645	integral component of membrane;
CDS_7056_transcript_6646	integral component of membrane;
CDS_7057_transcript_6647	integral component of membrane;
CDS_7093_transcript_6666	integral component of membrane;
CDS_7095_transcript_6668	integral component of membrane;
CDS_7096_transcript_6669	integral component of membrane;
CDS_7098_transcript_6671	integral component of membrane;
CDS_7184_transcript_6767	integral component of membrane;
CDS_7190_transcript_6769	integral component of membrane;
CDS_7191_transcript_6769	integral component of membrane;
CDS_7197_transcript_6771	integral component of membrane;
CDS_7204_transcript_6774	integral component of membrane;
CDS_7258_transcript_6821	integral component of membrane;
CDS_7259_transcript_6822	integral component of membrane;
CDS_7409_transcript_6939	integral component of membrane;
CDS_7442_transcript_6976	integral component of membrane;
CDS_7443_transcript_6977	integral component of membrane;
CDS_7464_transcript_6996	integral component of membrane;
CDS_7465_transcript_6997	integral component of membrane;
CDS_7467_transcript_6998	integral component of membrane;
CDS_7543_transcript_7051	integral component of membrane;
CDS_7547_transcript_7052	integral component of membrane;
CDS_7548_transcript_7053	integral component of membrane;
CDS_7683_transcript_7156	integral component of membrane;
CDS_7686_transcript_7157	integral component of membrane;
CDS_7687_transcript_7158	integral component of membrane;
CDS_7689_transcript_7159	integral component of membrane;
CDS_7751_transcript_7252	integral component of membrane;
CDS_7786_transcript_7273	integral component of membrane;
CDS_7787_transcript_7274	integral component of membrane;
CDS_7788_transcript_7275	integral component of membrane;
CDS_7794_transcript_7281	integral component of membrane;
CDS_7841_transcript_7322	integral component of membrane;
CDS_7972_transcript_7458	integral component of membrane;
CDS_7975_transcript_7461	integral component of membrane;
CDS_8002_transcript_7476	integral component of membrane;
CDS_8003_transcript_7477	integral component of membrane;
CDS_8005_transcript_7478	integral component of membrane;
CDS_8075_transcript_7534	integral component of membrane;
CDS_8251_transcript_7686	integral component of membrane;
CDS_8252_transcript_7687	integral component of membrane;
CDS_8254_transcript_7688	integral component of membrane;
CDS_8255_transcript_7689	integral component of membrane;
CDS_8325_transcript_7755	integral component of membrane;
CDS_8329_transcript_7756	integral component of membrane;
CDS_8333_transcript_7757	integral component of membrane;
CDS_8336_transcript_7759	integral component of membrane;
CDS_8342_transcript_7762	integral component of membrane;
CDS_8345_transcript_7763	integral component of membrane;
CDS_8351_transcript_7764	integral component of membrane;
CDS_8407_transcript_7817	integral component of membrane;
CDS_8424_transcript_7832	integral component of membrane;
CDS_8425_transcript_7833	integral component of membrane;
CDS_8572_transcript_7984	integral component of membrane;
CDS_8573_transcript_7985	integral component of membrane;
CDS_8574_transcript_7986	integral component of membrane;
CDS_8640_transcript_8040	integral component of membrane;
CDS_8642_transcript_8041	integral component of membrane;
CDS_8650_transcript_8048	integral component of membrane;
CDS_8679_transcript_8085	integral component of membrane;
CDS_8680_transcript_8085	integral component of membrane;
CDS_8681_transcript_8086	integral component of membrane;
CDS_8682_transcript_8086	integral component of membrane;
CDS_8752_transcript_8137	integral component of membrane;
CDS_8754_transcript_8138	integral component of membrane;
CDS_9013_transcript_8308	integral component of membrane;
CDS_9047_transcript_8363	integral component of membrane;
CDS_9048_transcript_8363	integral component of membrane;
CDS_9049_transcript_8364	integral component of membrane;
CDS_9050_transcript_8365	integral component of membrane;
CDS_9051_transcript_8366	integral component of membrane;
CDS_9052_transcript_8367	integral component of membrane;
CDS_9110_transcript_8419	integral component of membrane;
CDS_9111_transcript_8420	integral component of membrane;
CDS_9202_transcript_8506	integral component of membrane;
CDS_9211_transcript_8515	integral component of membrane;
CDS_9214_transcript_8516	integral component of membrane;
CDS_9222_transcript_8521	integral component of membrane;
CDS_9296_transcript_8579	integral component of membrane;
CDS_9299_transcript_8580	integral component of membrane;
CDS_9301_transcript_8585	integral component of membrane;
CDS_9305_transcript_8586	integral component of membrane;
CDS_9331_transcript_8618	integral component of membrane;
CDS_9499_transcript_8750	integral component of membrane;
CDS_9507_transcript_8752	integral component of membrane;
CDS_9722_transcript_8953	integral component of membrane;
CDS_9725_transcript_8954	integral component of membrane;
CDS_9727_transcript_8955	integral component of membrane;
CDS_9729_transcript_8956	integral component of membrane;
CDS_9730_transcript_8957	integral component of membrane;
CDS_9731_transcript_8957	integral component of membrane;
CDS_9733_transcript_8958	integral component of membrane;
CDS_9734_transcript_8959	integral component of membrane;
CDS_9748_transcript_8967	integral component of membrane;
CDS_9760_transcript_8975	integral component of membrane;
CDS_9963_transcript_9121	integral component of membrane;
CDS_9965_transcript_9123	integral component of membrane;
CDS_9966_transcript_9125	integral component of membrane;
CDS_9968_transcript_9129	integral component of membrane;
CDS_10112_transcript_9258	integral component of membrane;
CDS_10174_transcript_9301	integral component of membrane;
CDS_10177_transcript_9303	integral component of membrane;
CDS_10181_transcript_9305	integral component of membrane;
CDS_10182_transcript_9306	integral component of membrane;
CDS_10183_transcript_9306	integral component of membrane;
CDS_10216_transcript_9336	integral component of membrane;
CDS_10217_transcript_9337	integral component of membrane;
CDS_10227_transcript_9347	integral component of membrane;
CDS_10255_transcript_9375	integral component of membrane;
CDS_10424_transcript_9508	integral component of membrane;
CDS_10453_transcript_9534	integral component of membrane;
CDS_10456_transcript_9536	integral component of membrane;
CDS_10458_transcript_9539	integral component of membrane;
CDS_10507_transcript_9577	integral component of membrane;
CDS_10510_transcript_9578	integral component of membrane;
CDS_10512_transcript_9579	integral component of membrane;
CDS_10515_transcript_9581	integral component of membrane;
CDS_10717_transcript_9762	integral component of membrane;
CDS_10750_transcript_9793	integral component of membrane;
CDS_10751_transcript_9794	integral component of membrane;
CDS_11009_transcript_10004	integral component of membrane;
CDS_11039_transcript_10020	integral component of membrane;
CDS_11056_transcript_10044	integral component of membrane;
CDS_11225_transcript_10183	integral component of membrane;
CDS_11226_transcript_10185	integral component of membrane;
CDS_11306_transcript_10251	integral component of membrane;
CDS_11435_transcript_10396	integral component of membrane;
CDS_11436_transcript_10400	integral component of membrane;
CDS_11437_transcript_10401	integral component of membrane;
CDS_11581_transcript_10556	integral component of membrane;
CDS_11582_transcript_10557	integral component of membrane;
CDS_11588_transcript_10562	integral component of membrane;
CDS_11589_transcript_10563	integral component of membrane;
CDS_11607_transcript_10585	integral component of membrane;
CDS_11723_transcript_10675	integral component of membrane;
CDS_11817_transcript_10764	integral component of membrane;
CDS_11938_transcript_10870	integral component of membrane;
CDS_11979_transcript_10914	integral component of membrane;
CDS_12060_transcript_10968	integral component of membrane;
CDS_12192_transcript_11085	integral component of membrane;
CDS_12194_transcript_11086	integral component of membrane;
CDS_12196_transcript_11087	integral component of membrane;
CDS_12197_transcript_11088	integral component of membrane;
CDS_12198_transcript_11089	integral component of membrane;
CDS_12276_transcript_11166	integral component of membrane;
CDS_12282_transcript_11171	integral component of membrane;
CDS_12364_transcript_11240	integral component of membrane;
CDS_12365_transcript_11241	integral component of membrane;
CDS_12366_transcript_11242	integral component of membrane;
CDS_12367_transcript_11243	integral component of membrane;
CDS_12402_transcript_11269	integral component of membrane;
CDS_12419_transcript_11283	integral component of membrane;
CDS_12422_transcript_11285	integral component of membrane;
CDS_12550_transcript_11408	integral component of membrane;
CDS_12553_transcript_11409	integral component of membrane;
CDS_12556_transcript_11410	integral component of membrane;
CDS_12559_transcript_11412	integral component of membrane;
CDS_12563_transcript_11413	integral component of membrane;
CDS_12765_transcript_11575	integral component of membrane;
CDS_12780_transcript_11593	integral component of membrane;
CDS_12781_transcript_11594	integral component of membrane;
CDS_12792_transcript_11609	integral component of membrane;
CDS_12794_transcript_11611	integral component of membrane;
CDS_12798_transcript_11613	integral component of membrane;
CDS_12854_transcript_11673	integral component of membrane;
CDS_12856_transcript_11674	integral component of membrane;
CDS_12860_transcript_11676	integral component of membrane;
CDS_12861_transcript_11677	integral component of membrane;
CDS_12946_transcript_11773	integral component of membrane;
CDS_12995_transcript_11814	integral component of membrane;
CDS_12996_transcript_11815	integral component of membrane;
CDS_13155_transcript_11994	integral component of membrane;
CDS_13156_transcript_11996	integral component of membrane;
CDS_13157_transcript_11997	integral component of membrane;
CDS_13158_transcript_11998	integral component of membrane;
CDS_13159_transcript_11999	integral component of membrane;
CDS_13181_transcript_12025	integral component of membrane;
CDS_13183_transcript_12026	integral component of membrane;
CDS_13186_transcript_12028	integral component of membrane;
CDS_13189_transcript_12030	integral component of membrane;
CDS_13309_transcript_12148	integral component of membrane;
CDS_13312_transcript_12149	integral component of membrane;
CDS_13563_transcript_12380	integral component of membrane;
CDS_13570_transcript_12389	integral component of membrane;
CDS_13697_transcript_12502	integral component of membrane;
CDS_13698_transcript_12503	integral component of membrane;
CDS_13699_transcript_12504	integral component of membrane;
CDS_13701_transcript_12506	integral component of membrane;
CDS_13702_transcript_12507	integral component of membrane;
CDS_13703_transcript_12508	integral component of membrane;
CDS_13704_transcript_12509	integral component of membrane;
CDS_13727_transcript_12531	integral component of membrane;
CDS_13728_transcript_12532	integral component of membrane;
CDS_13729_transcript_12533	integral component of membrane;
CDS_13743_transcript_12546	integral component of membrane;
CDS_13757_transcript_12559	integral component of membrane;
CDS_13990_transcript_12800	integral component of membrane;
CDS_14028_transcript_12838	integral component of membrane;
CDS_14180_transcript_12954	integral component of membrane;
CDS_14215_transcript_12997	integral component of membrane;
CDS_14217_transcript_12998	integral component of membrane;
CDS_14251_transcript_13036	integral component of membrane;
CDS_14252_transcript_13037	integral component of membrane;
CDS_14253_transcript_13038	integral component of membrane;
CDS_14254_transcript_13039	integral component of membrane;
CDS_14255_transcript_13040	integral component of membrane;
CDS_14283_transcript_13066	integral component of membrane;
CDS_14286_transcript_13067	integral component of membrane;
CDS_14287_transcript_13068	integral component of membrane;
CDS_14290_transcript_13069	integral component of membrane;
CDS_14294_transcript_13071	integral component of membrane;
CDS_14298_transcript_13074	integral component of membrane;
CDS_14300_transcript_13075	integral component of membrane;
CDS_14375_transcript_13151	integral component of membrane;
CDS_14378_transcript_13153	integral component of membrane;
CDS_14415_transcript_13181	integral component of membrane;
CDS_14417_transcript_13190	integral component of membrane;
CDS_14436_transcript_13204	integral component of membrane;
CDS_14627_transcript_13386	integral component of membrane;
CDS_14628_transcript_13387	integral component of membrane;
CDS_14629_transcript_13388	integral component of membrane;
CDS_14828_transcript_13553	integral component of membrane;
CDS_14829_transcript_13554	integral component of membrane;
CDS_14832_transcript_13555	integral component of membrane;
CDS_14834_transcript_13556	integral component of membrane;
CDS_14841_transcript_13564	integral component of membrane;
CDS_14845_transcript_13567	integral component of membrane;
CDS_14846_transcript_13568	integral component of membrane;
CDS_14847_transcript_13569	integral component of membrane;
CDS_14990_transcript_13692	integral component of membrane;
CDS_14991_transcript_13693	integral component of membrane;
CDS_15032_transcript_13738	integral component of membrane;
CDS_15033_transcript_13738	integral component of membrane;
CDS_15044_transcript_13755	integral component of membrane;
CDS_15045_transcript_13756	integral component of membrane;
CDS_15046_transcript_13757	integral component of membrane;
CDS_15051_transcript_13760	integral component of membrane;
CDS_15052_transcript_13761	integral component of membrane;
CDS_15130_transcript_13842	integral component of membrane;
CDS_15133_transcript_13843	integral component of membrane;
CDS_15156_transcript_13877	integral component of membrane;
CDS_15227_transcript_13946	integral component of membrane;
CDS_15228_transcript_13947	integral component of membrane;
CDS_15243_transcript_13965	integral component of membrane;
CDS_15246_transcript_13966	integral component of membrane;
CDS_15248_transcript_13967	integral component of membrane;
CDS_15373_transcript_14099	integral component of membrane;
CDS_15408_transcript_14123	integral component of membrane;
CDS_15409_transcript_14123	integral component of membrane;
CDS_15410_transcript_14124	integral component of membrane;
CDS_15411_transcript_14124	integral component of membrane;
CDS_15412_transcript_14125	integral component of membrane;
CDS_15413_transcript_14125	integral component of membrane;
CDS_15432_transcript_14146	integral component of membrane;
CDS_15433_transcript_14147	integral component of membrane;
CDS_15434_transcript_14148	integral component of membrane;
CDS_15448_transcript_14164	integral component of membrane;
CDS_15449_transcript_14165	integral component of membrane;
CDS_15450_transcript_14166	integral component of membrane;
CDS_15451_transcript_14167	integral component of membrane;
CDS_15578_transcript_14296	integral component of membrane;
CDS_15800_transcript_14476	integral component of membrane;
CDS_15820_transcript_14489	integral component of membrane;
CDS_15822_transcript_14490	integral component of membrane;
CDS_15823_transcript_14491	integral component of membrane;
CDS_15827_transcript_14492	integral component of membrane;
CDS_15833_transcript_14499	integral component of membrane;
CDS_15834_transcript_14500	integral component of membrane;
CDS_15835_transcript_14502	integral component of membrane;
CDS_15836_transcript_14503	integral component of membrane;
CDS_15837_transcript_14504	integral component of membrane;
CDS_15863_transcript_14526	integral component of membrane;
CDS_15868_transcript_14528	integral component of membrane;
CDS_15910_transcript_14574	integral component of membrane;
CDS_15981_transcript_14654	integral component of membrane;
CDS_15983_transcript_14656	integral component of membrane;
CDS_15984_transcript_14657	integral component of membrane;
CDS_15985_transcript_14658	integral component of membrane;
CDS_16002_transcript_14679	integral component of membrane;
CDS_16003_transcript_14680	integral component of membrane;
CDS_16004_transcript_14681	integral component of membrane;
CDS_16091_transcript_14762	integral component of membrane;
CDS_16092_transcript_14763	integral component of membrane;
CDS_16205_transcript_14859	integral component of membrane;
CDS_16208_transcript_14860	integral component of membrane;
CDS_16222_transcript_14876	integral component of membrane;
CDS_16277_transcript_14924	integral component of membrane;
CDS_16292_transcript_14941	integral component of membrane;
CDS_16293_transcript_14942	integral component of membrane;
CDS_16294_transcript_14943	integral component of membrane;
CDS_16421_transcript_15070	integral component of membrane;
CDS_16422_transcript_15070	integral component of membrane;
CDS_16424_transcript_15071	integral component of membrane;
CDS_16425_transcript_15071	integral component of membrane;
CDS_16430_transcript_15077	integral component of membrane;
CDS_16434_transcript_15078	integral component of membrane;
CDS_16438_transcript_15080	integral component of membrane;
CDS_16623_transcript_15258	integral component of membrane;
CDS_16702_transcript_15351	integral component of membrane;
CDS_16737_transcript_15402	integral component of membrane;
CDS_16878_transcript_15536	integral component of membrane;
CDS_16909_transcript_15572	integral component of membrane;
CDS_17151_transcript_15814	integral component of membrane;
CDS_17210_transcript_15867	integral component of membrane;
CDS_17239_transcript_15907	integral component of membrane;
CDS_17240_transcript_15909	integral component of membrane;
CDS_17241_transcript_15910	integral component of membrane;
CDS_17242_transcript_15911	integral component of membrane;
CDS_17316_transcript_15994	integral component of membrane;
CDS_17317_transcript_15995	integral component of membrane;
CDS_17328_transcript_16007	integral component of membrane;
CDS_17330_transcript_16009	integral component of membrane;
CDS_17331_transcript_16010	integral component of membrane;
CDS_17359_transcript_16031	integral component of membrane;
CDS_17397_transcript_16068	integral component of membrane;
CDS_17400_transcript_16069	integral component of membrane;
CDS_17403_transcript_16073	integral component of membrane;
CDS_17404_transcript_16073	integral component of membrane;
CDS_17458_transcript_16132	integral component of membrane;
CDS_17459_transcript_16133	integral component of membrane;
CDS_17497_transcript_16164	integral component of membrane;
CDS_17590_transcript_16248	integral component of membrane;
CDS_17744_transcript_16412	integral component of membrane;
CDS_17795_transcript_16469	integral component of membrane;
CDS_17796_transcript_16470	integral component of membrane;
CDS_18078_transcript_16759	integral component of membrane;
CDS_18105_transcript_16784	integral component of membrane;
CDS_18106_transcript_16784	integral component of membrane;
CDS_18136_transcript_16817	integral component of membrane;
CDS_18137_transcript_16818	integral component of membrane;
CDS_18138_transcript_16818	integral component of membrane;
CDS_18151_transcript_16833	integral component of membrane;
CDS_18270_transcript_16943	integral component of membrane;
CDS_18275_transcript_16948	integral component of membrane;
CDS_18295_transcript_16970	integral component of membrane;
CDS_18296_transcript_16971	integral component of membrane;
CDS_18297_transcript_16971	integral component of membrane;
CDS_18299_transcript_16972	integral component of membrane;
CDS_18301_transcript_16972	integral component of membrane;
CDS_18304_transcript_16973	integral component of membrane;
CDS_18306_transcript_16974	integral component of membrane;
CDS_18307_transcript_16974	integral component of membrane;
CDS_18310_transcript_16975	integral component of membrane;
CDS_18312_transcript_16976	integral component of membrane;
CDS_18313_transcript_16976	integral component of membrane;
CDS_18314_transcript_16977	integral component of membrane;
CDS_18316_transcript_16978	integral component of membrane;
CDS_18318_transcript_16978	integral component of membrane;
CDS_18320_transcript_16979	integral component of membrane;
CDS_18321_transcript_16979	integral component of membrane;
CDS_18447_transcript_17118	integral component of membrane;
CDS_18512_transcript_17199	integral component of membrane;
CDS_18533_transcript_17235	integral component of membrane;
CDS_18545_transcript_17251	integral component of membrane;
CDS_18553_transcript_17260	integral component of membrane;
CDS_18554_transcript_17260	integral component of membrane;
CDS_18648_transcript_17381	integral component of membrane;
CDS_18649_transcript_17382	integral component of membrane;
CDS_18720_transcript_17462	integral component of membrane;
CDS_18732_transcript_17477	integral component of membrane;
CDS_18733_transcript_17477	integral component of membrane;
CDS_18735_transcript_17479	integral component of membrane;
CDS_18736_transcript_17479	integral component of membrane;
CDS_18827_transcript_17584	integral component of membrane;
CDS_18831_transcript_17589	integral component of membrane;
CDS_18916_transcript_17714	integral component of membrane;
CDS_18917_transcript_17715	integral component of membrane;
CDS_18965_transcript_17792	integral component of membrane;
CDS_18966_transcript_17792	integral component of membrane;
CDS_18967_transcript_17793	integral component of membrane;
CDS_18968_transcript_17793	integral component of membrane;
CDS_18998_transcript_17827	integral component of membrane;
CDS_19003_transcript_17833	integral component of membrane;
CDS_19004_transcript_17834	integral component of membrane;
CDS_19005_transcript_17835	integral component of membrane;
CDS_19058_transcript_17904	integral component of membrane;
CDS_19060_transcript_17905	integral component of membrane;
CDS_19108_transcript_17949	integral component of membrane;
CDS_19109_transcript_17949	integral component of membrane;
CDS_19110_transcript_17950	integral component of membrane;
CDS_19111_transcript_17950	integral component of membrane;
CDS_19130_transcript_17975	integral component of membrane;
CDS_19241_transcript_18074	integral component of membrane;
CDS_19342_transcript_18203	integral component of membrane;
CDS_19343_transcript_18205	integral component of membrane;
CDS_19365_transcript_18235	integral component of membrane;
CDS_19410_transcript_18295	integral component of membrane;
CDS_19411_transcript_18295	integral component of membrane;
CDS_19412_transcript_18296	integral component of membrane;
CDS_19413_transcript_18297	integral component of membrane;
CDS_19424_transcript_18311	integral component of membrane;
CDS_19425_transcript_18312	integral component of membrane;
CDS_19526_transcript_18401	integral component of membrane;
CDS_19589_transcript_18464	integral component of membrane;
CDS_19610_transcript_18490	integral component of membrane;
CDS_19646_transcript_18531	integral component of membrane;
CDS_19660_transcript_18547	integral component of membrane;
CDS_19708_transcript_18616	integral component of membrane;
CDS_19768_transcript_18689	integral component of membrane;
CDS_19851_transcript_18782	integral component of membrane;
CDS_19854_transcript_18783	integral component of membrane;
CDS_19856_transcript_18784	integral component of membrane;
CDS_19857_transcript_18787	integral component of membrane;
CDS_19860_transcript_18789	integral component of membrane;
CDS_19861_transcript_18790	integral component of membrane;
CDS_19925_transcript_18858	integral component of membrane;
CDS_19926_transcript_18858	integral component of membrane;
CDS_19950_transcript_18883	integral component of membrane;
CDS_19951_transcript_18884	integral component of membrane;
CDS_19952_transcript_18885	integral component of membrane;
CDS_19983_transcript_18918	integral component of membrane;
CDS_20041_transcript_18984	integral component of membrane;
CDS_20042_transcript_18985	integral component of membrane;
CDS_20044_transcript_18986	integral component of membrane;
CDS_20046_transcript_18987	integral component of membrane;
CDS_20127_transcript_19064	integral component of membrane;
CDS_20246_transcript_19196	integral component of membrane;
CDS_20328_transcript_19295	integral component of membrane;
CDS_20329_transcript_19296	integral component of membrane;
CDS_20331_transcript_19298	integral component of membrane;
CDS_20334_transcript_19300	integral component of membrane;
CDS_20424_transcript_19407	integral component of membrane;
CDS_20469_transcript_19457	integral component of membrane;
CDS_20471_transcript_19458	integral component of membrane;
CDS_20553_transcript_19547	integral component of membrane;
CDS_20705_transcript_19721	integral component of membrane;
CDS_20709_transcript_19726	integral component of membrane;
CDS_20840_transcript_19889	integral component of membrane;
CDS_20841_transcript_19889	integral component of membrane;
CDS_21050_transcript_20134	integral component of membrane;
CDS_21056_transcript_20143	integral component of membrane;
CDS_21071_transcript_20161	integral component of membrane;
CDS_21133_transcript_20257	integral component of membrane;
CDS_21137_transcript_20261	integral component of membrane;
CDS_21138_transcript_20261	integral component of membrane;
CDS_21168_transcript_20312	integral component of membrane;
CDS_21169_transcript_20313	integral component of membrane;
CDS_21224_transcript_20393	integral component of membrane;
CDS_21413_transcript_20695	integral component of membrane;
CDS_21694_transcript_21072	integral component of membrane;
CDS_21739_transcript_21142	integral component of membrane;
CDS_21826_transcript_21278	integral component of membrane;
CDS_21831_transcript_21288	integral component of membrane;
CDS_21832_transcript_21289	integral component of membrane;
CDS_22001_transcript_21524	integral component of membrane;
CDS_22002_transcript_21524	integral component of membrane;
CDS_22003_transcript_21525	integral component of membrane;
CDS_22004_transcript_21525	integral component of membrane;
CDS_22005_transcript_21526	integral component of membrane;
CDS_22006_transcript_21526	integral component of membrane;
CDS_22025_transcript_21542	integral component of membrane;
CDS_22027_transcript_21543	integral component of membrane;
CDS_22030_transcript_21545	integral component of membrane;
CDS_22158_transcript_21727	integral component of membrane;
CDS_22159_transcript_21727	integral component of membrane;
CDS_22160_transcript_21728	integral component of membrane;
CDS_22161_transcript_21728	integral component of membrane;
CDS_22162_transcript_21729	integral component of membrane;
CDS_22163_transcript_21729	integral component of membrane;
CDS_22164_transcript_21730	integral component of membrane;
CDS_22165_transcript_21730	integral component of membrane;
CDS_22253_transcript_21860	integral component of membrane;
CDS_22260_transcript_21872	integral component of membrane;
CDS_22261_transcript_21872	integral component of membrane;
CDS_22302_transcript_21931	integral component of membrane;
CDS_22307_transcript_21937	integral component of membrane;
CDS_22386_transcript_22086	integral component of membrane;
CDS_22425_transcript_22153	integral component of membrane;
CDS_22426_transcript_22154	integral component of membrane;
CDS_22428_transcript_22158	integral component of membrane;
CDS_22429_transcript_22158	integral component of membrane;
CDS_22468_transcript_22220	integral component of membrane;
CDS_22469_transcript_22220	integral component of membrane;
CDS_22470_transcript_22220	integral component of membrane;
CDS_22510_transcript_22293	integral component of membrane;
CDS_22511_transcript_22294	integral component of membrane;
CDS_22512_transcript_22295	integral component of membrane;
CDS_22587_transcript_22400	integral component of membrane;
CDS_22610_transcript_22440	integral component of membrane;
CDS_22717_transcript_22609	integral component of membrane;
CDS_22767_transcript_22673	integral component of membrane;
CDS_22867_transcript_22842	integral component of membrane;
CDS_22975_transcript_23020	integral component of membrane;
CDS_23004_transcript_23081	integral component of membrane;
CDS_23005_transcript_23085	integral component of membrane;
CDS_23006_transcript_23086	integral component of membrane;
CDS_23033_transcript_23122	integral component of membrane;
CDS_23066_transcript_23182	integral component of membrane;
CDS_23086_transcript_23224	integral component of membrane;
CDS_23124_transcript_23268	integral component of membrane;
CDS_23143_transcript_23296	integral component of membrane;
CDS_23144_transcript_23296	integral component of membrane;
CDS_23145_transcript_23296	integral component of membrane;
CDS_23206_transcript_23388	integral component of membrane;
CDS_23266_transcript_23483	integral component of membrane;
CDS_23267_transcript_23483	integral component of membrane;
CDS_23332_transcript_23584	integral component of membrane;
CDS_23334_transcript_23584	integral component of membrane;
CDS_23493_transcript_23897	integral component of membrane;
CDS_23636_transcript_24171	integral component of membrane;
CDS_23637_transcript_24172	integral component of membrane;
CDS_23671_transcript_24224	integral component of membrane;
CDS_23672_transcript_24224	integral component of membrane;
CDS_23778_transcript_24463	integral component of membrane;
CDS_23796_transcript_24506	integral component of membrane;
CDS_23832_transcript_24567	integral component of membrane;
CDS_23859_transcript_24606	integral component of membrane;
CDS_23860_transcript_24606	integral component of membrane;
CDS_23929_transcript_24745	integral component of membrane;
CDS_23976_transcript_24834	integral component of membrane;
CDS_23977_transcript_24834	integral component of membrane;
CDS_24018_transcript_24906	integral component of membrane;
CDS_24040_transcript_24956	integral component of membrane;
CDS_24130_transcript_25132	integral component of membrane;
CDS_24173_transcript_25214	integral component of membrane;
CDS_24187_transcript_25246	integral component of membrane;
CDS_24206_transcript_25286	integral component of membrane;
CDS_24256_transcript_25392	integral component of membrane;
CDS_24282_transcript_25439	integral component of membrane;
CDS_24300_transcript_25479	integral component of membrane;
CDS_24366_transcript_25642	integral component of membrane;
CDS_24367_transcript_25644	integral component of membrane;
CDS_24378_transcript_25669	integral component of membrane;
CDS_24379_transcript_25670	integral component of membrane;
CDS_24390_transcript_25689	integral component of membrane;
CDS_24435_transcript_25775	integral component of membrane;
CDS_24436_transcript_25776	integral component of membrane;
CDS_24444_transcript_25801	integral component of membrane;
CDS_24445_transcript_25801	integral component of membrane;
CDS_24605_transcript_26126	integral component of membrane;
CDS_24645_transcript_26222	integral component of membrane;
CDS_24666_transcript_26267	integral component of membrane;
CDS_24667_transcript_26268	integral component of membrane;
CDS_24682_transcript_26298	integral component of membrane;
CDS_24717_transcript_26365	integral component of membrane;
CDS_24728_transcript_26384	integral component of membrane;
CDS_24729_transcript_26384	integral component of membrane;
CDS_24734_transcript_26394	integral component of membrane;
CDS_24757_transcript_26440	integral component of membrane;
CDS_24784_transcript_26495	integral component of membrane;
CDS_24872_transcript_26709	integral component of membrane;
CDS_24873_transcript_26709	integral component of membrane;
CDS_24874_transcript_26709	integral component of membrane;
CDS_24890_transcript_26753	integral component of membrane;
CDS_24894_transcript_26761	integral component of membrane;
CDS_24897_transcript_26771	integral component of membrane;
CDS_24908_transcript_26801	integral component of membrane;
CDS_24936_transcript_26866	integral component of membrane;
CDS_24970_transcript_26945	integral component of membrane;
CDS_25001_transcript_27034	integral component of membrane;
CDS_25002_transcript_27035	integral component of membrane;
CDS_25065_transcript_27182	integral component of membrane;
CDS_25103_transcript_27262	integral component of membrane;
CDS_25122_transcript_27321	integral component of membrane;
CDS_25162_transcript_27408	integral component of membrane;
CDS_25309_transcript_27732	integral component of membrane;
CDS_25310_transcript_27732	integral component of membrane;
CDS_25378_transcript_27949	integral component of membrane;
CDS_25422_transcript_28038	integral component of membrane;
CDS_25495_transcript_28175	integral component of membrane;
CDS_25496_transcript_28175	integral component of membrane;
CDS_25498_transcript_28179	integral component of membrane;
CDS_25522_transcript_28244	integral component of membrane;
CDS_25618_transcript_28468	integral component of membrane;
CDS_25656_transcript_28571	integral component of membrane;
CDS_25675_transcript_28611	integral component of membrane;
CDS_25682_transcript_28631	integral component of membrane;
CDS_25683_transcript_28631	integral component of membrane;
CDS_25700_transcript_28658	integral component of membrane;
CDS_25753_transcript_28791	integral component of membrane;
CDS_25759_transcript_28808	integral component of membrane;
CDS_25798_transcript_28922	integral component of membrane;
CDS_25866_transcript_29105	integral component of membrane;
CDS_25867_transcript_29106	integral component of membrane;
CDS_25918_transcript_29255	integral component of membrane;
CDS_25982_transcript_29452	integral component of membrane;
CDS_26076_transcript_29673	integral component of membrane;
CDS_26102_transcript_29733	integral component of membrane;
CDS_26121_transcript_29776	integral component of membrane;
CDS_26179_transcript_29944	integral component of membrane;
CDS_26198_transcript_30006	integral component of membrane;
CDS_26205_transcript_30040	integral component of membrane;
CDS_26218_transcript_30065	integral component of membrane;
CDS_26222_transcript_30073	integral component of membrane;
CDS_26259_transcript_30174	integral component of membrane;
CDS_26281_transcript_30241	integral component of membrane;
CDS_26282_transcript_30241	integral component of membrane;
CDS_26284_transcript_30254	integral component of membrane;
CDS_26288_transcript_30267	integral component of membrane;
CDS_26318_transcript_30344	integral component of membrane;
CDS_26348_transcript_30413	integral component of membrane;
CDS_26404_transcript_30577	integral component of membrane;
CDS_26423_transcript_30636	integral component of membrane;
CDS_26425_transcript_30642	integral component of membrane;
CDS_26472_transcript_30792	integral component of membrane;
CDS_26483_transcript_30817	integral component of membrane;
CDS_26533_transcript_30961	integral component of membrane;
CDS_26546_transcript_31015	integral component of membrane;
CDS_26558_transcript_31052	integral component of membrane;
CDS_26562_transcript_31070	integral component of membrane;
CDS_26652_transcript_31345	integral component of membrane;
CDS_26694_transcript_31488	integral component of membrane;
CDS_26712_transcript_31568	integral component of membrane;
CDS_26743_transcript_31662	integral component of membrane;
CDS_26804_transcript_31851	integral component of membrane;
CDS_26807_transcript_31858	integral component of membrane;
CDS_26813_transcript_31875	integral component of membrane;
CDS_26816_transcript_31883	integral component of membrane;
CDS_26817_transcript_31883	integral component of membrane;
CDS_26833_transcript_31918	integral component of membrane;
CDS_26841_transcript_31931	integral component of membrane;
CDS_26885_transcript_32125	integral component of membrane;
CDS_26886_transcript_32125	integral component of membrane;
CDS_26887_transcript_32125	integral component of membrane;
CDS_26901_transcript_32183	integral component of membrane;
CDS_26920_transcript_32252	integral component of membrane;
CDS_26953_transcript_32357	integral component of membrane;
CDS_26968_transcript_32417	integral component of membrane;
CDS_26981_transcript_32476	integral component of membrane;
CDS_26982_transcript_32476	integral component of membrane;
CDS_26985_transcript_32483	integral component of membrane;
CDS_27006_transcript_32537	integral component of membrane;
CDS_27018_transcript_32577	integral component of membrane;
CDS_27021_transcript_32598	integral component of membrane;
CDS_27123_transcript_32907	integral component of membrane;
CDS_27206_transcript_33211	integral component of membrane;
CDS_27220_transcript_33251	integral component of membrane;
CDS_27225_transcript_33263	integral component of membrane;
CDS_27236_transcript_33294	integral component of membrane;
CDS_27272_transcript_33475	integral component of membrane;
CDS_27287_transcript_33513	integral component of membrane;
CDS_27316_transcript_33642	integral component of membrane;
CDS_27319_transcript_33649	integral component of membrane;
CDS_27364_transcript_33836	integral component of membrane;
CDS_27433_transcript_34144	integral component of membrane;
CDS_27434_transcript_34144	integral component of membrane;
CDS_27487_transcript_34333	integral component of membrane;
CDS_27524_transcript_34479	integral component of membrane;
CDS_27599_transcript_34857	integral component of membrane;
CDS_27609_transcript_34898	integral component of membrane;
CDS_27623_transcript_34969	integral component of membrane;
CDS_27655_transcript_35131	integral component of membrane;
CDS_27756_transcript_35688	integral component of membrane;
CDS_27821_transcript_36145	integral component of membrane;
CDS_7554_transcript_7057	integral component of membrane; cell junction; postsynaptic membrane;
CDS_7555_transcript_7057	integral component of membrane; cell junction; postsynaptic membrane;
CDS_7559_transcript_7061	integral component of membrane; cell junction; postsynaptic membrane;
CDS_7560_transcript_7061	integral component of membrane; cell junction; postsynaptic membrane;
CDS_12681_transcript_11517	integral component of membrane; cell junction; postsynaptic membrane;
CDS_12682_transcript_11518	integral component of membrane; cell junction; postsynaptic membrane;
CDS_12683_transcript_11519	integral component of membrane; cell junction; postsynaptic membrane;
CDS_12684_transcript_11524	integral component of membrane; cell junction; postsynaptic membrane;
CDS_12685_transcript_11525	integral component of membrane; cell junction; postsynaptic membrane;
CDS_23777_transcript_24458	integral component of membrane; cell junction; postsynaptic membrane;
CDS_24846_transcript_26637	integral component of membrane; cell junction; postsynaptic membrane;
CDS_24966_transcript_26934	integral component of membrane; cell junction; postsynaptic membrane;
CDS_24972_transcript_26951	integral component of membrane; cell junction; postsynaptic membrane;
CDS_25892_transcript_29191	integral component of membrane; cell junction; postsynaptic membrane;
CDS_25893_transcript_29191	integral component of membrane; cell junction; postsynaptic membrane;
CDS_26773_transcript_31760	integral component of membrane; cell junction; postsynaptic membrane;
CDS_27698_transcript_35353	integral component of membrane; cell junction; postsynaptic membrane;
CDS_8076_transcript_7534	integral component of membrane; intracellular membrane-bounded organelle;
CDS_15010_transcript_13714	integral component of membrane; intracellular membrane-bounded organelle;
CDS_15011_transcript_13715	integral component of membrane; intracellular membrane-bounded organelle;
CDS_5816_transcript_5694	integral component of membrane; mitochondrial membrane;
CDS_5817_transcript_5695	integral component of membrane; mitochondrial membrane;
CDS_5818_transcript_5696	integral component of membrane; mitochondrial membrane;
CDS_5821_transcript_5697	integral component of membrane; mitochondrial membrane;
CDS_5823_transcript_5698	integral component of membrane; mitochondrial membrane;
CDS_5824_transcript_5699	integral component of membrane; mitochondrial membrane;
CDS_5826_transcript_5700	integral component of membrane; mitochondrial membrane;
CDS_5828_transcript_5701	integral component of membrane; mitochondrial membrane;
CDS_5830_transcript_5702	integral component of membrane; mitochondrial membrane;
CDS_5832_transcript_5703	integral component of membrane; mitochondrial membrane;
CDS_6505_transcript_6201	integral component of membrane; mitochondrial membrane;
CDS_6506_transcript_6202	integral component of membrane; mitochondrial membrane;
CDS_6507_transcript_6204	integral component of membrane; mitochondrial membrane;
CDS_8601_transcript_8009	integral component of membrane; mitochondrial membrane;
CDS_8603_transcript_8010	integral component of membrane; mitochondrial membrane;
CDS_10187_transcript_9310	integral component of membrane; mitochondrial membrane;
CDS_10188_transcript_9311	integral component of membrane; mitochondrial membrane;
CDS_10189_transcript_9312	integral component of membrane; mitochondrial membrane;
CDS_12183_transcript_11071	integral component of membrane; mitochondrial membrane;
CDS_12184_transcript_11072	integral component of membrane; mitochondrial membrane;
CDS_12185_transcript_11073	integral component of membrane; mitochondrial membrane;
CDS_24973_transcript_26951	integral component of membrane; postsynaptic membrane;
CDS_24437_transcript_25781	integral component of membrane; presynaptic active zone;
CDS_2434_transcript_2887	integral component of membrane; proton-transporting V-type ATPase, V0 domain;
CDS_2436_transcript_2888	integral component of membrane; proton-transporting V-type ATPase, V0 domain;
CDS_2437_transcript_2889	integral component of membrane; proton-transporting V-type ATPase, V0 domain;
CDS_2440_transcript_2891	integral component of membrane; proton-transporting V-type ATPase, V0 domain;
CDS_19604_transcript_18484	integral component of membrane; receptor complex;
CDS_1789_transcript_2320	integral component of membrane; sarcoplasmic reticulum membrane;
CDS_1792_transcript_2321	integral component of membrane; sarcoplasmic reticulum membrane;
CDS_1793_transcript_2322	integral component of membrane; sarcoplasmic reticulum membrane;
CDS_1798_transcript_2324	integral component of membrane; sarcoplasmic reticulum membrane;
CDS_1806_transcript_2329	integral component of membrane; sarcoplasmic reticulum membrane;
CDS_11450_transcript_10424	integral component of membrane; SNARE complex;
CDS_26431_transcript_30660	integral component of mitochondrial inner membrane;
CDS_10644_transcript_9684	integral component of peroxisomal membrane;
CDS_10645_transcript_9685	integral component of peroxisomal membrane;
CDS_10646_transcript_9686	integral component of peroxisomal membrane;
CDS_10647_transcript_9687	integral component of peroxisomal membrane;
CDS_1567_transcript_2147	integral component of plasma membrane;
CDS_1569_transcript_2148	integral component of plasma membrane;
CDS_1581_transcript_2154	integral component of plasma membrane;
CDS_1587_transcript_2155	integral component of plasma membrane;
CDS_23231_transcript_23415	integral component of plasma membrane;
CDS_25177_transcript_27448	integral component of plasma membrane;
CDS_27073_transcript_32739	integral component of plasma membrane;
CDS_12545_transcript_11405	integrator complex;
CDS_12767_transcript_11579	integrator complex;
CDS_1991_transcript_2478	intracellular membrane-bounded organelle;
CDS_1993_transcript_2479	intracellular membrane-bounded organelle;
CDS_24335_transcript_25563	intracellular membrane-bounded organelle;
CDS_21691_transcript_21065	intracellular non-membrane-bounded organelle; intracellular organelle part;
CDS_21692_transcript_21066	intracellular non-membrane-bounded organelle; intracellular organelle part;
CDS_2153_transcript_2570	intracellular organelle;
CDS_14864_transcript_13582	intracellular organelle;
CDS_9134_transcript_8444	intracellular organelle; cytoplasmic part;
CDS_2150_transcript_2568	intracellular part;
CDS_3530_transcript_3723	intracellular part;
CDS_6546_transcript_6248	intracellular part;
CDS_6947_transcript_6563	intracellular part;
CDS_6953_transcript_6564	intracellular part;
CDS_6956_transcript_6565	intracellular part;
CDS_6960_transcript_6566	intracellular part;
CDS_6965_transcript_6567	intracellular part;
CDS_6970_transcript_6568	intracellular part;
CDS_6976_transcript_6569	intracellular part;
CDS_7518_transcript_7033	intracellular part;
CDS_7519_transcript_7034	intracellular part;
CDS_7522_transcript_7035	intracellular part;
CDS_7524_transcript_7036	intracellular part;
CDS_7526_transcript_7037	intracellular part;
CDS_7527_transcript_7038	intracellular part;
CDS_7529_transcript_7039	intracellular part;
CDS_10587_transcript_9623	intracellular part;
CDS_12263_transcript_11152	intracellular part;
CDS_13974_transcript_12765	intracellular part;
CDS_15656_transcript_14362	intracellular part;
CDS_15660_transcript_14363	intracellular part;
CDS_15662_transcript_14364	intracellular part;
CDS_15665_transcript_14365	intracellular part;
CDS_15669_transcript_14366	intracellular part;
CDS_17658_transcript_16321	intracellular part;
CDS_23204_transcript_23386	intracellular part;
CDS_24764_transcript_26464	intracellular part;
CDS_25359_transcript_27886	intracellular part;
CDS_25360_transcript_27886	intracellular part;
CDS_26514_transcript_30904	intracellular part;
CDS_27_transcript_29	intracellular;
CDS_318_transcript_956	intracellular;
CDS_319_transcript_957	intracellular;
CDS_320_transcript_958	intracellular;
CDS_321_transcript_959	intracellular;
CDS_372_transcript_1056	intracellular;
CDS_373_transcript_1057	intracellular;
CDS_759_transcript_1383	intracellular;
CDS_982_transcript_1566	intracellular;
CDS_1485_transcript_2012	intracellular;
CDS_1486_transcript_2013	intracellular;
CDS_1487_transcript_2014	intracellular;
CDS_1706_transcript_2230	intracellular;
CDS_1707_transcript_2231	intracellular;
CDS_1708_transcript_2232	intracellular;
CDS_1728_transcript_2249	intracellular;
CDS_1730_transcript_2250	intracellular;
CDS_1732_transcript_2251	intracellular;
CDS_1733_transcript_2252	intracellular;
CDS_1736_transcript_2253	intracellular;
CDS_2106_transcript_2537	intracellular;
CDS_2205_transcript_2708	intracellular;
CDS_2206_transcript_2709	intracellular;
CDS_2207_transcript_2710	intracellular;
CDS_2208_transcript_2711	intracellular;
CDS_2771_transcript_3134	intracellular;
CDS_2773_transcript_3136	intracellular;
CDS_2779_transcript_3138	intracellular;
CDS_2783_transcript_3140	intracellular;
CDS_3818_transcript_3995	intracellular;
CDS_3820_transcript_3996	intracellular;
CDS_3822_transcript_3997	intracellular;
CDS_3823_transcript_3998	intracellular;
CDS_4037_transcript_4151	intracellular;
CDS_4075_transcript_4183	intracellular;
CDS_4077_transcript_4184	intracellular;
CDS_4313_transcript_4366	intracellular;
CDS_4316_transcript_4367	intracellular;
CDS_4317_transcript_4368	intracellular;
CDS_4322_transcript_4370	intracellular;
CDS_5562_transcript_5492	intracellular;
CDS_5565_transcript_5493	intracellular;
CDS_5566_transcript_5494	intracellular;
CDS_5567_transcript_5495	intracellular;
CDS_5569_transcript_5496	intracellular;
CDS_5571_transcript_5497	intracellular;
CDS_5762_transcript_5648	intracellular;
CDS_5853_transcript_5712	intracellular;
CDS_6023_transcript_5878	intracellular;
CDS_6024_transcript_5879	intracellular;
CDS_6026_transcript_5880	intracellular;
CDS_6028_transcript_5881	intracellular;
CDS_6050_transcript_5911	intracellular;
CDS_6051_transcript_5913	intracellular;
CDS_6054_transcript_5914	intracellular;
CDS_6055_transcript_5915	intracellular;
CDS_6058_transcript_5916	intracellular;
CDS_6371_transcript_6104	intracellular;
CDS_6372_transcript_6104	intracellular;
CDS_6373_transcript_6105	intracellular;
CDS_6374_transcript_6105	intracellular;
CDS_6376_transcript_6106	intracellular;
CDS_6377_transcript_6106	intracellular;
CDS_6379_transcript_6107	intracellular;
CDS_6381_transcript_6107	intracellular;
CDS_6397_transcript_6130	intracellular;
CDS_7155_transcript_6738	intracellular;
CDS_7156_transcript_6739	intracellular;
CDS_7166_transcript_6749	intracellular;
CDS_7167_transcript_6750	intracellular;
CDS_7168_transcript_6751	intracellular;
CDS_7289_transcript_6835	intracellular;
CDS_7291_transcript_6836	intracellular;
CDS_7292_transcript_6837	intracellular;
CDS_7297_transcript_6840	intracellular;
CDS_7299_transcript_6841	intracellular;
CDS_7301_transcript_6842	intracellular;
CDS_7802_transcript_7284	intracellular;
CDS_8287_transcript_7727	intracellular;
CDS_8457_transcript_7875	intracellular;
CDS_8458_transcript_7876	intracellular;
CDS_8461_transcript_7880	intracellular;
CDS_8462_transcript_7881	intracellular;
CDS_8547_transcript_7958	intracellular;
CDS_8548_transcript_7959	intracellular;
CDS_8676_transcript_8082	intracellular;
CDS_8677_transcript_8083	intracellular;
CDS_8678_transcript_8084	intracellular;
CDS_8876_transcript_8205	intracellular;
CDS_8878_transcript_8207	intracellular;
CDS_8883_transcript_8209	intracellular;
CDS_9034_transcript_8350	intracellular;
CDS_9037_transcript_8352	intracellular;
CDS_9038_transcript_8353	intracellular;
CDS_9247_transcript_8538	intracellular;
CDS_9248_transcript_8539	intracellular;
CDS_9249_transcript_8540	intracellular;
CDS_9250_transcript_8541	intracellular;
CDS_9339_transcript_8624	intracellular;
CDS_9341_transcript_8625	intracellular;
CDS_9430_transcript_8697	intracellular;
CDS_9433_transcript_8698	intracellular;
CDS_9689_transcript_8916	intracellular;
CDS_9690_transcript_8917	intracellular;
CDS_9867_transcript_9044	intracellular;
CDS_9967_transcript_9126	intracellular;
CDS_9975_transcript_9141	intracellular;
CDS_9979_transcript_9150	intracellular;
CDS_10134_transcript_9278	intracellular;
CDS_10143_transcript_9279	intracellular;
CDS_10145_transcript_9280	intracellular;
CDS_10153_transcript_9282	intracellular;
CDS_10459_transcript_9541	intracellular;
CDS_10516_transcript_9582	intracellular;
CDS_10520_transcript_9583	intracellular;
CDS_10521_transcript_9584	intracellular;
CDS_10899_transcript_9934	intracellular;
CDS_10900_transcript_9935	intracellular;
CDS_11097_transcript_10082	intracellular;
CDS_11339_transcript_10281	intracellular;
CDS_11340_transcript_10282	intracellular;
CDS_11341_transcript_10283	intracellular;
CDS_11342_transcript_10284	intracellular;
CDS_11343_transcript_10285	intracellular;
CDS_11590_transcript_10564	intracellular;
CDS_11591_transcript_10565	intracellular;
CDS_11592_transcript_10566	intracellular;
CDS_12201_transcript_11091	intracellular;
CDS_12202_transcript_11092	intracellular;
CDS_12203_transcript_11093	intracellular;
CDS_12528_transcript_11382	intracellular;
CDS_12745_transcript_11559	intracellular;
CDS_12746_transcript_11560	intracellular;
CDS_12867_transcript_11682	intracellular;
CDS_12868_transcript_11683	intracellular;
CDS_12869_transcript_11684	intracellular;
CDS_12870_transcript_11685	intracellular;
CDS_12871_transcript_11686	intracellular;
CDS_13089_transcript_11919	intracellular;
CDS_13090_transcript_11920	intracellular;
CDS_13100_transcript_11933	intracellular;
CDS_13120_transcript_11953	intracellular;
CDS_13145_transcript_11982	intracellular;
CDS_13275_transcript_12104	intracellular;
CDS_13854_transcript_12632	intracellular;
CDS_13992_transcript_12802	intracellular;
CDS_13994_transcript_12803	intracellular;
CDS_13999_transcript_12805	intracellular;
CDS_14000_transcript_12806	intracellular;
CDS_14240_transcript_13027	intracellular;
CDS_14241_transcript_13028	intracellular;
CDS_14284_transcript_13066	intracellular;
CDS_14285_transcript_13067	intracellular;
CDS_14288_transcript_13068	intracellular;
CDS_14289_transcript_13069	intracellular;
CDS_14291_transcript_13070	intracellular;
CDS_14293_transcript_13071	intracellular;
CDS_14295_transcript_13072	intracellular;
CDS_14297_transcript_13073	intracellular;
CDS_14299_transcript_13075	intracellular;
CDS_14564_transcript_13326	intracellular;
CDS_14566_transcript_13327	intracellular;
CDS_14567_transcript_13328	intracellular;
CDS_14863_transcript_13581	intracellular;
CDS_15150_transcript_13870	intracellular;
CDS_15151_transcript_13871	intracellular;
CDS_15152_transcript_13872	intracellular;
CDS_15153_transcript_13873	intracellular;
CDS_15154_transcript_13875	intracellular;
CDS_15155_transcript_13876	intracellular;
CDS_15196_transcript_13917	intracellular;
CDS_15197_transcript_13918	intracellular;
CDS_15199_transcript_13919	intracellular;
CDS_15202_transcript_13920	intracellular;
CDS_15204_transcript_13921	intracellular;
CDS_15312_transcript_14026	intracellular;
CDS_15313_transcript_14027	intracellular;
CDS_15326_transcript_14042	intracellular;
CDS_15327_transcript_14042	intracellular;
CDS_15328_transcript_14043	intracellular;
CDS_15329_transcript_14043	intracellular;
CDS_15355_transcript_14083	intracellular;
CDS_15358_transcript_14084	intracellular;
CDS_15560_transcript_14273	intracellular;
CDS_15561_transcript_14274	intracellular;
CDS_15619_transcript_14323	intracellular;
CDS_15873_transcript_14534	intracellular;
CDS_15874_transcript_14536	intracellular;
CDS_15875_transcript_14537	intracellular;
CDS_15876_transcript_14538	intracellular;
CDS_15877_transcript_14539	intracellular;
CDS_15979_transcript_14646	intracellular;
CDS_16399_transcript_15046	intracellular;
CDS_16408_transcript_15057	intracellular;
CDS_16409_transcript_15058	intracellular;
CDS_16473_transcript_15113	intracellular;
CDS_16558_transcript_15206	intracellular;
CDS_16706_transcript_15355	intracellular;
CDS_16707_transcript_15356	intracellular;
CDS_16708_transcript_15357	intracellular;
CDS_16728_transcript_15385	intracellular;
CDS_17057_transcript_15690	intracellular;
CDS_17106_transcript_15755	intracellular;
CDS_17115_transcript_15776	intracellular;
CDS_17670_transcript_16338	intracellular;
CDS_17898_transcript_16554	intracellular;
CDS_17899_transcript_16555	intracellular;
CDS_17900_transcript_16556	intracellular;
CDS_17901_transcript_16557	intracellular;
CDS_17904_transcript_16561	intracellular;
CDS_17952_transcript_16630	intracellular;
CDS_18264_transcript_16940	intracellular;
CDS_18266_transcript_16941	intracellular;
CDS_18294_transcript_16970	intracellular;
CDS_18298_transcript_16971	intracellular;
CDS_18300_transcript_16972	intracellular;
CDS_18302_transcript_16973	intracellular;
CDS_18308_transcript_16974	intracellular;
CDS_18309_transcript_16975	intracellular;
CDS_18311_transcript_16976	intracellular;
CDS_18315_transcript_16977	intracellular;
CDS_18317_transcript_16978	intracellular;
CDS_18319_transcript_16979	intracellular;
CDS_18640_transcript_17375	intracellular;
CDS_18708_transcript_17448	intracellular;
CDS_18709_transcript_17449	intracellular;
CDS_18710_transcript_17450	intracellular;
CDS_18711_transcript_17451	intracellular;
CDS_19056_transcript_17900	intracellular;
CDS_19520_transcript_18392	intracellular;
CDS_19669_transcript_18560	intracellular;
CDS_19681_transcript_18578	intracellular;
CDS_19682_transcript_18579	intracellular;
CDS_19683_transcript_18581	intracellular;
CDS_19743_transcript_18663	intracellular;
CDS_19744_transcript_18664	intracellular;
CDS_19746_transcript_18665	intracellular;
CDS_19994_transcript_18927	intracellular;
CDS_19995_transcript_18928	intracellular;
CDS_19996_transcript_18929	intracellular;
CDS_19997_transcript_18930	intracellular;
CDS_20287_transcript_19241	intracellular;
CDS_20288_transcript_19242	intracellular;
CDS_20416_transcript_19400	intracellular;
CDS_20622_transcript_19638	intracellular;
CDS_20626_transcript_19647	intracellular;
CDS_20627_transcript_19647	intracellular;
CDS_20629_transcript_19648	intracellular;
CDS_20630_transcript_19649	intracellular;
CDS_20631_transcript_19650	intracellular;
CDS_20632_transcript_19651	intracellular;
CDS_20761_transcript_19786	intracellular;
CDS_20762_transcript_19787	intracellular;
CDS_20928_transcript_19997	intracellular;
CDS_21531_transcript_20869	intracellular;
CDS_21532_transcript_20870	intracellular;
CDS_21533_transcript_20871	intracellular;
CDS_21534_transcript_20872	intracellular;
CDS_21652_transcript_21003	intracellular;
CDS_21753_transcript_21158	intracellular;
CDS_21754_transcript_21159	intracellular;
CDS_21859_transcript_21328	intracellular;
CDS_22066_transcript_21591	intracellular;
CDS_22092_transcript_21622	intracellular;
CDS_22319_transcript_21959	intracellular;
CDS_22399_transcript_22105	intracellular;
CDS_22421_transcript_22146	intracellular;
CDS_22606_transcript_22432	intracellular;
CDS_23398_transcript_23726	intracellular;
CDS_23838_transcript_24573	intracellular;
CDS_23950_transcript_24778	intracellular;
CDS_24494_transcript_25900	intracellular;
CDS_24541_transcript_26002	intracellular;
CDS_24754_transcript_26434	intracellular;
CDS_24760_transcript_26443	intracellular;
CDS_24961_transcript_26926	intracellular;
CDS_25009_transcript_27052	intracellular;
CDS_25011_transcript_27062	intracellular;
CDS_25013_transcript_27068	intracellular;
CDS_25141_transcript_27369	intracellular;
CDS_25157_transcript_27401	intracellular;
CDS_25204_transcript_27512	intracellular;
CDS_25369_transcript_27915	intracellular;
CDS_25452_transcript_28090	intracellular;
CDS_25534_transcript_28275	intracellular;
CDS_25805_transcript_28943	intracellular;
CDS_25899_transcript_29213	intracellular;
CDS_25967_transcript_29416	intracellular;
CDS_25968_transcript_29417	intracellular;
CDS_26074_transcript_29666	intracellular;
CDS_26136_transcript_29827	intracellular;
CDS_26201_transcript_30011	intracellular;
CDS_26242_transcript_30121	intracellular;
CDS_26310_transcript_30329	intracellular;
CDS_26362_transcript_30452	intracellular;
CDS_26603_transcript_31200	intracellular;
CDS_26715_transcript_31578	intracellular;
CDS_26756_transcript_31702	intracellular;
CDS_26889_transcript_32145	intracellular;
CDS_26945_transcript_32335	intracellular;
CDS_27017_transcript_32576	intracellular;
CDS_27209_transcript_33222	intracellular;
CDS_27250_transcript_33343	intracellular;
CDS_27343_transcript_33754	intracellular;
CDS_27518_transcript_34450	intracellular;
CDS_27620_transcript_34959	intracellular;
CDS_3090_transcript_3400	intracellular; integral component of membrane;
CDS_5537_transcript_5461	intracellular; integral component of membrane;
CDS_7634_transcript_7115	intracellular; integral component of membrane;
CDS_7635_transcript_7116	intracellular; integral component of membrane;
CDS_11384_transcript_10332	intracellular; integral component of membrane;
CDS_11386_transcript_10333	intracellular; integral component of membrane;
CDS_12415_transcript_11277	intracellular; integral component of membrane;
CDS_13215_transcript_12050	intracellular; integral component of membrane;
CDS_13216_transcript_12051	intracellular; integral component of membrane;
CDS_13217_transcript_12052	intracellular; integral component of membrane;
CDS_13218_transcript_12053	intracellular; integral component of membrane;
CDS_13219_transcript_12054	intracellular; integral component of membrane;
CDS_13220_transcript_12055	intracellular; integral component of membrane;
CDS_23532_transcript_23961	intracellular; integral component of membrane;
CDS_24222_transcript_25318	intracellular; integral component of membrane;
CDS_24791_transcript_26507	intracellular; integral component of membrane;
CDS_27134_transcript_32957	intracellular; integral component of membrane;
CDS_4681_transcript_4675	intracellular; membrane;
CDS_4682_transcript_4676	intracellular; membrane;
CDS_4683_transcript_4677	intracellular; membrane;
CDS_4684_transcript_4678	intracellular; membrane;
CDS_4685_transcript_4679	intracellular; membrane;
CDS_4686_transcript_4680	intracellular; membrane;
CDS_6517_transcript_6215	intracellular; membrane;
CDS_6518_transcript_6216	intracellular; membrane;
CDS_6519_transcript_6220	intracellular; membrane;
CDS_6520_transcript_6222	intracellular; membrane;
CDS_6521_transcript_6224	intracellular; membrane;
CDS_20270_transcript_19223	intracellular; membrane;
CDS_24987_transcript_27005	intracellular; membrane;
CDS_27186_transcript_33136	intracellular; membrane;
CDS_18107_transcript_16785	intracellular; plasma membrane; integral component of membrane;
CDS_26582_transcript_31134	intracellular; plasma membrane; integral component of membrane;
CDS_26999_transcript_32507	intracellular; plasma membrane; integral component of membrane;
CDS_27035_transcript_32634	intracellular; plasma membrane; integral component of membrane;
CDS_18036_transcript_16707	intraciliary transport particle B; motile cilium;
CDS_26290_transcript_30275	kinesin complex;
CDS_1115_transcript_1684	large ribosomal subunit;
CDS_1116_transcript_1685	large ribosomal subunit;
CDS_1117_transcript_1686	large ribosomal subunit;
CDS_1118_transcript_1687	large ribosomal subunit;
CDS_3619_transcript_3816	large ribosomal subunit;
CDS_5786_transcript_5668	large ribosomal subunit;
CDS_5787_transcript_5669	large ribosomal subunit;
[truncated: 1,670 more rows]
