# Supplementary material for: RNA sequencing, selection of reference genes and demonstration of feeding RNAi in Thrips tabaci (Lind.) (Thysanoptera: Thripidae)
Source: BMC Mol Biol. 2019 Feb 18;20:6. doi: 10.1186/s12867-019-0123-1 (PMC6380046; doi:10.1186/s12867-019-0123-1)
Supplement: Supplementary file 3 — Additional file 3. KEGG Automatic Annotation Server (KASS) pathway analysis. [file 12867_2019_123_MOESM3_ESM.xls]

## Sheet: SI_pathway
Metabolism	KO IDS	ENZYME NAME – ENZYME NUMBER
Overview
01200 Carbon metabolism [PATH:ko01200]
CDS_4895_transcript_4861	K00844 HK	hexokinase [EC:2.7.1.1]
CDS_4898_transcript_4863	K00844 HK	hexokinase [EC:2.7.1.1]
CDS_4902_transcript_4866	K00844 HK	hexokinase [EC:2.7.1.1]
CDS_4905_transcript_4868	K00844 HK	hexokinase [EC:2.7.1.1]
CDS_19499_transcript_18371	K08074 ADPGK	ADP-dependent glucokinase [EC:2.7.1.147]
CDS_5623_transcript_5550	K01810 GPI, pgi	glucose-6-phosphate isomerase [EC:5.3.1.9]
CDS_15302_transcript_14015	K01810 GPI, pgi	glucose-6-phosphate isomerase [EC:5.3.1.9]
CDS_5993_transcript_5867	K00850 pfkA, PFK	6-phosphofructokinase 1 [EC:2.7.1.11]
CDS_5997_transcript_5868	K00850 pfkA, PFK	6-phosphofructokinase 1 [EC:2.7.1.11]
CDS_6002_transcript_5870	K00850 pfkA, PFK	6-phosphofructokinase 1 [EC:2.7.1.11]
CDS_6012_transcript_5873	K00850 pfkA, PFK	6-phosphofructokinase 1 [EC:2.7.1.11]
CDS_6019_transcript_5875	K00850 pfkA, PFK	6-phosphofructokinase 1 [EC:2.7.1.11]
CDS_1491_transcript_2028	K01623 ALDO	fructose-bisphosphate aldolase, class I [EC:4.1.2.13]
CDS_23673_transcript_24229	K01803 TPI, tpiA	triosephosphate isomerase (TIM) [EC:5.3.1.1]
CDS_23674_transcript_24230	K01803 TPI, tpiA	triosephosphate isomerase (TIM) [EC:5.3.1.1]
CDS_23675_transcript_24231	K01803 TPI, tpiA	triosephosphate isomerase (TIM) [EC:5.3.1.1]
CDS_14226_transcript_13013	K00134 GAPDH, gapA	glyceraldehyde 3-phosphate dehydrogenase [EC:1.2.1.12]
CDS_14229_transcript_13016	K00134 GAPDH, gapA	glyceraldehyde 3-phosphate dehydrogenase [EC:1.2.1.12]
CDS_14232_transcript_13019	K00134 GAPDH, gapA	glyceraldehyde 3-phosphate dehydrogenase [EC:1.2.1.12]
CDS_2585_transcript_2983	K00927 PGK, pgk	phosphoglycerate kinase [EC:2.7.2.3]
CDS_2586_transcript_2984	K00927 PGK, pgk	phosphoglycerate kinase [EC:2.7.2.3]
CDS_2587_transcript_2985	K00927 PGK, pgk	phosphoglycerate kinase [EC:2.7.2.3]
CDS_19794_transcript_18729	K00927 PGK, pgk	phosphoglycerate kinase [EC:2.7.2.3]
CDS_24911_transcript_26808	K01834 PGAM, gpmA	2,3-bisphosphoglycerate-dependent phosphoglycerate mutase [EC:5.4.2.11]
CDS_24912_transcript_26809	K01834 PGAM, gpmA	2,3-bisphosphoglycerate-dependent phosphoglycerate mutase [EC:5.4.2.11]
CDS_21112_transcript_20226	K01689 ENO, eno	enolase [EC:4.2.1.11]
CDS_23751_transcript_24384	K01689 ENO, eno	enolase [EC:4.2.1.11]
CDS_389_transcript_1071	K00873 PK, pyk	pyruvate kinase [EC:2.7.1.40]
CDS_393_transcript_1073	K00873 PK, pyk	pyruvate kinase [EC:2.7.1.40]
CDS_396_transcript_1075	K00873 PK, pyk	pyruvate kinase [EC:2.7.1.40]
CDS_399_transcript_1077	K00873 PK, pyk	pyruvate kinase [EC:2.7.1.40]
CDS_23739_transcript_24339	K00873 PK, pyk	pyruvate kinase [EC:2.7.1.40]
CDS_1985_transcript_2474	K00161 PDHA, pdhA	pyruvate dehydrogenase E1 component alpha subunit [EC:1.2.4.1]
CDS_1988_transcript_2475	K00161 PDHA, pdhA	pyruvate dehydrogenase E1 component alpha subunit [EC:1.2.4.1]
CDS_1989_transcript_2477	K00161 PDHA, pdhA	pyruvate dehydrogenase E1 component alpha subunit [EC:1.2.4.1]
CDS_1991_transcript_2478	K00161 PDHA, pdhA	pyruvate dehydrogenase E1 component alpha subunit [EC:1.2.4.1]
CDS_1993_transcript_2479	K00161 PDHA, pdhA	pyruvate dehydrogenase E1 component alpha subunit [EC:1.2.4.1]
CDS_1995_transcript_2480	K00161 PDHA, pdhA	pyruvate dehydrogenase E1 component alpha subunit [EC:1.2.4.1]
CDS_18133_transcript_16811	K00162 PDHB, pdhB	pyruvate dehydrogenase E1 component beta subunit [EC:1.2.4.1]
CDS_5483_transcript_5391	K00627 DLAT, aceF, pdhC	pyruvate dehydrogenase E2 component (dihydrolipoamide acetyltransferase) [EC:2.3.1.12]
CDS_21926_transcript_21426	K00382 DLD, lpd, pdhD	dihydrolipoamide dehydrogenase [EC:1.8.1.4]
CDS_21927_transcript_21427	K00382 DLD, lpd, pdhD	dihydrolipoamide dehydrogenase [EC:1.8.1.4]
CDS_21928_transcript_21428	K00382 DLD, lpd, pdhD	dihydrolipoamide dehydrogenase [EC:1.8.1.4]
CDS_4038_transcript_4157	K00029 E1.1.1.40, maeB	malate dehydrogenase (oxaloacetate-decarboxylating)(NADP+) [EC:1.1.1.40]
CDS_4039_transcript_4157	K00029 E1.1.1.40, maeB	malate dehydrogenase (oxaloacetate-decarboxylating)(NADP+) [EC:1.1.1.40]
CDS_4040_transcript_4158	K00029 E1.1.1.40, maeB	malate dehydrogenase (oxaloacetate-decarboxylating)(NADP+) [EC:1.1.1.40]
CDS_4041_transcript_4159	K00029 E1.1.1.40, maeB	malate dehydrogenase (oxaloacetate-decarboxylating)(NADP+) [EC:1.1.1.40]
CDS_4042_transcript_4159	K00029 E1.1.1.40, maeB	malate dehydrogenase (oxaloacetate-decarboxylating)(NADP+) [EC:1.1.1.40]
CDS_4043_transcript_4160	K00029 E1.1.1.40, maeB	malate dehydrogenase (oxaloacetate-decarboxylating)(NADP+) [EC:1.1.1.40]
CDS_4044_transcript_4160	K00029 E1.1.1.40, maeB	malate dehydrogenase (oxaloacetate-decarboxylating)(NADP+) [EC:1.1.1.40]
CDS_5027_transcript_4982	K00036 G6PD, zwf	glucose-6-phosphate 1-dehydrogenase [EC:1.1.1.49 1.1.1.363]
CDS_5028_transcript_4983	K00036 G6PD, zwf	glucose-6-phosphate 1-dehydrogenase [EC:1.1.1.49 1.1.1.363]
CDS_5029_transcript_4984	K00036 G6PD, zwf	glucose-6-phosphate 1-dehydrogenase [EC:1.1.1.49 1.1.1.363]
CDS_239_transcript_876	K01057 PGLS, pgl, devB	6-phosphogluconolactonase [EC:3.1.1.31]
CDS_241_transcript_877	K01057 PGLS, pgl, devB	6-phosphogluconolactonase [EC:3.1.1.31]
CDS_3664_transcript_3867	K00033 PGD, gnd, gntZ	6-phosphogluconate dehydrogenase [EC:1.1.1.44 1.1.1.343]
CDS_23447_transcript_23828	K00033 PGD, gnd, gntZ	6-phosphogluconate dehydrogenase [EC:1.1.1.44 1.1.1.343]
CDS_2050_transcript_2504	K01783 rpe, RPE	ribulose-phosphate 3-epimerase [EC:5.1.3.1]
CDS_4941_transcript_4900	K01807 rpiA	ribose 5-phosphate isomerase A [EC:5.3.1.6]
CDS_4943_transcript_4901	K01807 rpiA	ribose 5-phosphate isomerase A [EC:5.3.1.6]
CDS_4945_transcript_4902	K01807 rpiA	ribose 5-phosphate isomerase A [EC:5.3.1.6]
CDS_19989_transcript_18922	K00615 E2.2.1.1, tktA, tktB	transketolase [EC:2.2.1.1]
CDS_19990_transcript_18923	K00615 E2.2.1.1, tktA, tktB	transketolase [EC:2.2.1.1]
CDS_19992_transcript_18925	K00615 E2.2.1.1, tktA, tktB	transketolase [EC:2.2.1.1]
CDS_19993_transcript_18926	K00615 E2.2.1.1, tktA, tktB	transketolase [EC:2.2.1.1]
CDS_6316_transcript_6051	K00616 E2.2.1.2, talA, talB	transaldolase [EC:2.2.1.2]
CDS_791_transcript_1403	K00948 PRPS, prsA	ribose-phosphate pyrophosphokinase [EC:2.7.6.1]
CDS_796_transcript_1405	K00948 PRPS, prsA	ribose-phosphate pyrophosphokinase [EC:2.7.6.1]
CDS_801_transcript_1407	K00948 PRPS, prsA	ribose-phosphate pyrophosphokinase [EC:2.7.6.1]
CDS_809_transcript_1410	K00948 PRPS, prsA	ribose-phosphate pyrophosphokinase [EC:2.7.6.1]
CDS_4544_transcript_4564	K01647 CS, gltA	citrate synthase [EC:2.3.3.1]
CDS_4546_transcript_4565	K01647 CS, gltA	citrate synthase [EC:2.3.3.1]
CDS_12017_transcript_10942	K01647 CS, gltA	citrate synthase [EC:2.3.3.1]
CDS_12018_transcript_10943	K01647 CS, gltA	citrate synthase [EC:2.3.3.1]
CDS_12019_transcript_10945	K01647 CS, gltA	citrate synthase [EC:2.3.3.1]
CDS_12020_transcript_10946	K01647 CS, gltA	citrate synthase [EC:2.3.3.1]
CDS_4254_transcript_4305	K01681 ACO, acnA	aconitate hydratase [EC:4.2.1.3]
CDS_6110_transcript_5949	K01681 ACO, acnA	aconitate hydratase [EC:4.2.1.3]
CDS_20997_transcript_20069	K01681 ACO, acnA	aconitate hydratase [EC:4.2.1.3]
CDS_20998_transcript_20070	K01681 ACO, acnA	aconitate hydratase [EC:4.2.1.3]
CDS_21000_transcript_20072	K01681 ACO, acnA	aconitate hydratase [EC:4.2.1.3]
CDS_21001_transcript_20073	K01681 ACO, acnA	aconitate hydratase [EC:4.2.1.3]
CDS_6851_transcript_6486	K00031 IDH1, IDH2, icd	isocitrate dehydrogenase [EC:1.1.1.42]
CDS_1810_transcript_2331	K00030 IDH3	isocitrate dehydrogenase (NAD+) [EC:1.1.1.41]
CDS_2817_transcript_3162	K00030 IDH3	isocitrate dehydrogenase (NAD+) [EC:1.1.1.41]
CDS_2819_transcript_3163	K00030 IDH3	isocitrate dehydrogenase (NAD+) [EC:1.1.1.41]
CDS_2822_transcript_3164	K00030 IDH3	isocitrate dehydrogenase (NAD+) [EC:1.1.1.41]
CDS_2824_transcript_3165	K00030 IDH3	isocitrate dehydrogenase (NAD+) [EC:1.1.1.41]
CDS_2826_transcript_3166	K00030 IDH3	isocitrate dehydrogenase (NAD+) [EC:1.1.1.41]
CDS_10877_transcript_9907	K00030 IDH3	isocitrate dehydrogenase (NAD+) [EC:1.1.1.41]
CDS_10878_transcript_9908	K00030 IDH3	isocitrate dehydrogenase (NAD+) [EC:1.1.1.41]
CDS_10880_transcript_9909	K00030 IDH3	isocitrate dehydrogenase (NAD+) [EC:1.1.1.41]
CDS_15185_transcript_13910	K00030 IDH3	isocitrate dehydrogenase (NAD+) [EC:1.1.1.41]
CDS_15186_transcript_13911	K00030 IDH3	isocitrate dehydrogenase (NAD+) [EC:1.1.1.41]
CDS_18871_transcript_17636	K00030 IDH3	isocitrate dehydrogenase (NAD+) [EC:1.1.1.41]
CDS_18872_transcript_17637	K00030 IDH3	isocitrate dehydrogenase (NAD+) [EC:1.1.1.41]
CDS_25432_transcript_28053	K00030 IDH3	isocitrate dehydrogenase (NAD+) [EC:1.1.1.41]
CDS_340_transcript_1028	K00164 OGDH, sucA	2-oxoglutarate dehydrogenase E1 component [EC:1.2.4.2]
CDS_341_transcript_1029	K00164 OGDH, sucA	2-oxoglutarate dehydrogenase E1 component [EC:1.2.4.2]
CDS_344_transcript_1032	K00164 OGDH, sucA	2-oxoglutarate dehydrogenase E1 component [EC:1.2.4.2]
CDS_345_transcript_1033	K00164 OGDH, sucA	2-oxoglutarate dehydrogenase E1 component [EC:1.2.4.2]
CDS_347_transcript_1035	K00164 OGDH, sucA	2-oxoglutarate dehydrogenase E1 component [EC:1.2.4.2]
CDS_350_transcript_1037	K00164 OGDH, sucA	2-oxoglutarate dehydrogenase E1 component [EC:1.2.4.2]
CDS_5515_transcript_5440	K00658 DLST, sucB	2-oxoglutarate dehydrogenase E2 component (dihydrolipoamide succinyltransferase) [EC:2.3.1.61]
CDS_25331_transcript_27796	K00658 DLST, sucB	2-oxoglutarate dehydrogenase E2 component (dihydrolipoamide succinyltransferase) [EC:2.3.1.61]
CDS_3421_transcript_3633	K01899 LSC1	succinyl-CoA synthetase alpha subunit [EC:6.2.1.4 6.2.1.5]
CDS_3422_transcript_3634	K01899 LSC1	succinyl-CoA synthetase alpha subunit [EC:6.2.1.4 6.2.1.5]
CDS_10131_transcript_9275	K01900 LSC2	succinyl-CoA synthetase beta subunit [EC:6.2.1.4 6.2.1.5]
CDS_10132_transcript_9276	K01900 LSC2	succinyl-CoA synthetase beta subunit [EC:6.2.1.4 6.2.1.5]
CDS_10133_transcript_9277	K01900 LSC2	succinyl-CoA synthetase beta subunit [EC:6.2.1.4 6.2.1.5]
CDS_11593_transcript_10567	K01900 LSC2	succinyl-CoA synthetase beta subunit [EC:6.2.1.4 6.2.1.5]
CDS_11596_transcript_10568	K01900 LSC2	succinyl-CoA synthetase beta subunit [EC:6.2.1.4 6.2.1.5]
CDS_11597_transcript_10569	K01900 LSC2	succinyl-CoA synthetase beta subunit [EC:6.2.1.4 6.2.1.5]
CDS_11599_transcript_10570	K01900 LSC2	succinyl-CoA synthetase beta subunit [EC:6.2.1.4 6.2.1.5]
CDS_2942_transcript_3270	K00234 SDHA, SDH1	succinate dehydrogenase (ubiquinone) flavoprotein subunit [EC:1.3.5.1]
CDS_16699_transcript_15348	K00234 SDHA, SDH1	succinate dehydrogenase (ubiquinone) flavoprotein subunit [EC:1.3.5.1]
CDS_16701_transcript_15350	K00234 SDHA, SDH1	succinate dehydrogenase (ubiquinone) flavoprotein subunit [EC:1.3.5.1]
CDS_3283_transcript_3528	K00235 SDHB, SDH2	succinate dehydrogenase (ubiquinone) iron-sulfur subunit [EC:1.3.5.1]
CDS_21302_transcript_20511	K00235 SDHB, SDH2	succinate dehydrogenase (ubiquinone) iron-sulfur subunit [EC:1.3.5.1]
CDS_5126_transcript_5062	K00236 SDHC, SDH3	succinate dehydrogenase (ubiquinone) cytochrome b560 subunit
CDS_24803_transcript_26532	K00236 SDHC, SDH3	succinate dehydrogenase (ubiquinone) cytochrome b560 subunit
CDS_24804_transcript_26533	K00236 SDHC, SDH3	succinate dehydrogenase (ubiquinone) cytochrome b560 subunit
CDS_24361_transcript_25629	K00237 SDHD, SDH4	succinate dehydrogenase (ubiquinone) membrane anchor subunit
CDS_1181_transcript_1746	K01679 E4.2.1.2B, fumC	fumarate hydratase, class II [EC:4.2.1.2]
CDS_1182_transcript_1747	K01679 E4.2.1.2B, fumC	fumarate hydratase, class II [EC:4.2.1.2]
CDS_3567_transcript_3764	K00026 MDH2	malate dehydrogenase [EC:1.1.1.37]
CDS_3571_transcript_3765	K00026 MDH2	malate dehydrogenase [EC:1.1.1.37]
CDS_3574_transcript_3766	K00026 MDH2	malate dehydrogenase [EC:1.1.1.37]
CDS_3575_transcript_3767	K00026 MDH2	malate dehydrogenase [EC:1.1.1.37]
CDS_5128_transcript_5064	K00025 MDH1	malate dehydrogenase [EC:1.1.1.37]
CDS_5129_transcript_5065	K00025 MDH1	malate dehydrogenase [EC:1.1.1.37]
CDS_3524_transcript_3719	K00261 GLUD1_2, gdhA	glutamate dehydrogenase (NAD(P)+) [EC:1.4.1.3]
CDS_14430_transcript_13200	K19269 PGP, PGLP	phosphoglycolate phosphatase [EC:3.1.3.18 3.1.3.48]
CDS_14431_transcript_13201	K19269 PGP, PGLP	phosphoglycolate phosphatase [EC:3.1.3.18 3.1.3.48]
CDS_21591_transcript_20950	K11517 HAO	(S)-2-hydroxy-acid oxidase [EC:1.1.3.15]
CDS_21592_transcript_20950	K11517 HAO	(S)-2-hydroxy-acid oxidase [EC:1.1.3.15]
CDS_1899_transcript_2401	K03781 katE, CAT, catB, srpA	catalase [EC:1.11.1.6]
CDS_1900_transcript_2402	K03781 katE, CAT, catB, srpA	catalase [EC:1.11.1.6]
CDS_9604_transcript_8841	K03841 FBP, fbp	fructose-1,6-bisphosphatase I [EC:3.1.3.11]
CDS_9321_transcript_8605	K14454 GOT1	aspartate aminotransferase, cytoplasmic [EC:2.6.1.1]
CDS_9322_transcript_8607	K14454 GOT1	aspartate aminotransferase, cytoplasmic [EC:2.6.1.1]
CDS_9323_transcript_8608	K14454 GOT1	aspartate aminotransferase, cytoplasmic [EC:2.6.1.1]
CDS_9324_transcript_8609	K14454 GOT1	aspartate aminotransferase, cytoplasmic [EC:2.6.1.1]
CDS_12181_transcript_11069	K14455 GOT2	aspartate aminotransferase, mitochondrial [EC:2.6.1.1]
CDS_12182_transcript_11070	K14455 GOT2	aspartate aminotransferase, mitochondrial [EC:2.6.1.1]
CDS_10662_transcript_9702	K00814 GPT, ALT	alanine transaminase [EC:2.6.1.2]
CDS_10663_transcript_9703	K00814 GPT, ALT	alanine transaminase [EC:2.6.1.2]
CDS_10664_transcript_9704	K00814 GPT, ALT	alanine transaminase [EC:2.6.1.2]
CDS_10665_transcript_9705	K00814 GPT, ALT	alanine transaminase [EC:2.6.1.2]
CDS_10666_transcript_9706	K00814 GPT, ALT	alanine transaminase [EC:2.6.1.2]
CDS_26607_transcript_31215	K00814 GPT, ALT	alanine transaminase [EC:2.6.1.2]
CDS_13121_transcript_11954	K01958 PC, pyc	pyruvate carboxylase [EC:6.4.1.1]
CDS_13123_transcript_11956	K01958 PC, pyc	pyruvate carboxylase [EC:6.4.1.1]
CDS_10958_transcript_9967	K00626 E2.3.1.9, atoB	acetyl-CoA C-acetyltransferase [EC:2.3.1.9]
CDS_10961_transcript_9968	K00626 E2.3.1.9, atoB	acetyl-CoA C-acetyltransferase [EC:2.3.1.9]
CDS_18389_transcript_17056	K00626 E2.3.1.9, atoB	acetyl-CoA C-acetyltransferase [EC:2.3.1.9]
CDS_18390_transcript_17058	K00626 E2.3.1.9, atoB	acetyl-CoA C-acetyltransferase [EC:2.3.1.9]
CDS_21765_transcript_21189	K00297 metF, MTHFR	methylenetetrahydrofolate reductase (NADPH) [EC:1.5.1.20]
CDS_26152_transcript_29878	K00121 frmA, ADH5, adhC	S-(hydroxymethyl)glutathione dehydrogenase / alcohol dehydrogenase [EC:1.1.1.284 1.1.1.1]
CDS_26153_transcript_29879	K00121 frmA, ADH5, adhC	S-(hydroxymethyl)glutathione dehydrogenase / alcohol dehydrogenase [EC:1.1.1.284 1.1.1.1]
CDS_11067_transcript_10065	K01070 frmB, ESD, fghA	S-formylglutathione hydrolase [EC:3.1.2.12]
CDS_23810_transcript_24526	K01070 frmB, ESD, fghA	S-formylglutathione hydrolase [EC:3.1.2.12]
CDS_2629_transcript_3020	K01895 ACSS, acs	acetyl-CoA synthetase [EC:6.2.1.1]
CDS_2630_transcript_3021	K01895 ACSS, acs	acetyl-CoA synthetase [EC:6.2.1.1]
CDS_2631_transcript_3022	K01895 ACSS, acs	acetyl-CoA synthetase [EC:6.2.1.1]
CDS_2424_transcript_2880	K00600 glyA, SHMT	glycine hydroxymethyltransferase [EC:2.1.2.1]
CDS_2428_transcript_2883	K00600 glyA, SHMT	glycine hydroxymethyltransferase [EC:2.1.2.1]
CDS_2429_transcript_2884	K00600 glyA, SHMT	glycine hydroxymethyltransferase [EC:2.1.2.1]
CDS_25421_transcript_28037	K00830 AGXT	alanine-glyoxylate transaminase / serine-glyoxylate transaminase / serine-pyruvate transaminase [EC:2.6.1.44 2.6.1.45 2.6.1.51]
CDS_21099_transcript_20203	K11529 gck, gckA, GLYCTK	glycerate 2-kinase [EC:2.7.1.165]
CDS_1972_transcript_2463	K00058 serA, PHGDH	D-3-phosphoglycerate dehydrogenase [EC:1.1.1.95]
CDS_14358_transcript_13127	K00831 serC, PSAT1	phosphoserine aminotransferase [EC:2.6.1.52]
CDS_3496_transcript_3692	K01079 serB, PSPH	phosphoserine phosphatase [EC:3.1.3.3]
CDS_3499_transcript_3695	K01079 serB, PSPH	phosphoserine phosphatase [EC:3.1.3.3]
CDS_3501_transcript_3697	K01079 serB, PSPH	phosphoserine phosphatase [EC:3.1.3.3]
CDS_23408_transcript_23742	K01079 serB, PSPH	phosphoserine phosphatase [EC:3.1.3.3]
CDS_23410_transcript_23745	K01079 serB, PSPH	phosphoserine phosphatase [EC:3.1.3.3]
CDS_23411_transcript_23746	K01079 serB, PSPH	phosphoserine phosphatase [EC:3.1.3.3]
CDS_17170_transcript_15830	K01754 E4.3.1.19, ilvA, tdcB	threonine dehydratase [EC:4.3.1.19]
CDS_1839_transcript_2362	K00281 GLDC, gcvP	glycine dehydrogenase [EC:1.4.4.2]
CDS_22036_transcript_21556	K00605 gcvT, AMT	aminomethyltransferase [EC:2.1.2.10]
CDS_5115_transcript_5054	K00249 ACADM, acd	acyl-CoA dehydrogenase [EC:1.3.8.7]
CDS_5116_transcript_5055	K00249 ACADM, acd	acyl-CoA dehydrogenase [EC:1.3.8.7]
CDS_5117_transcript_5056	K00249 ACADM, acd	acyl-CoA dehydrogenase [EC:1.3.8.7]
CDS_5118_transcript_5057	K00249 ACADM, acd	acyl-CoA dehydrogenase [EC:1.3.8.7]
CDS_24217_transcript_25305	K00249 ACADM, acd	acyl-CoA dehydrogenase [EC:1.3.8.7]
CDS_24218_transcript_25306	K00249 ACADM, acd	acyl-CoA dehydrogenase [EC:1.3.8.7]
CDS_24219_transcript_25307	K00249 ACADM, acd	acyl-CoA dehydrogenase [EC:1.3.8.7]
CDS_6358_transcript_6090	K07511 ECHS1	enoyl-CoA hydratase [EC:4.2.1.17]
CDS_10422_transcript_9505	K07511 ECHS1	enoyl-CoA hydratase [EC:4.2.1.17]
CDS_10423_transcript_9506	K07511 ECHS1	enoyl-CoA hydratase [EC:4.2.1.17]
CDS_4307_transcript_4360	K07515 HADHA	enoyl-CoA hydratase / long-chain 3-hydroxyacyl-CoA dehydrogenase [EC:4.2.1.17 1.1.1.211]
CDS_8114_transcript_7576	K05605 HIBCH	3-hydroxyisobutyryl-CoA hydrolase [EC:3.1.2.4]
CDS_3197_transcript_3472	K00140 mmsA, iolA, ALDH6A1	malonate-semialdehyde dehydrogenase (acetylating) / methylmalonate-semialdehyde dehydrogenase [EC:1.2.1.18 1.2.1.27]
CDS_3198_transcript_3473	K00140 mmsA, iolA, ALDH6A1	malonate-semialdehyde dehydrogenase (acetylating) / methylmalonate-semialdehyde dehydrogenase [EC:1.2.1.18 1.2.1.27]
CDS_3199_transcript_3474	K00140 mmsA, iolA, ALDH6A1	malonate-semialdehyde dehydrogenase (acetylating) / methylmalonate-semialdehyde dehydrogenase [EC:1.2.1.18 1.2.1.27]
CDS_3200_transcript_3475	K00140 mmsA, iolA, ALDH6A1	malonate-semialdehyde dehydrogenase (acetylating) / methylmalonate-semialdehyde dehydrogenase [EC:1.2.1.18 1.2.1.27]
CDS_3201_transcript_3476	K00140 mmsA, iolA, ALDH6A1	malonate-semialdehyde dehydrogenase (acetylating) / methylmalonate-semialdehyde dehydrogenase [EC:1.2.1.18 1.2.1.27]
CDS_6085_transcript_5929	K00248 ACADS, bcd	butyryl-CoA dehydrogenase [EC:1.3.8.1]
CDS_6090_transcript_5931	K00248 ACADS, bcd	butyryl-CoA dehydrogenase [EC:1.3.8.1]
01210 2-Oxocarboxylic acid metabolism [PATH:ko01210]
CDS_4544_transcript_4564	K01647 CS, gltA	citrate synthase [EC:2.3.3.1]
CDS_4546_transcript_4565	K01647 CS, gltA	citrate synthase [EC:2.3.3.1]
CDS_12017_transcript_10942	K01647 CS, gltA	citrate synthase [EC:2.3.3.1]
CDS_12018_transcript_10943	K01647 CS, gltA	citrate synthase [EC:2.3.3.1]
CDS_12019_transcript_10945	K01647 CS, gltA	citrate synthase [EC:2.3.3.1]
CDS_12020_transcript_10946	K01647 CS, gltA	citrate synthase [EC:2.3.3.1]
CDS_4254_transcript_4305	K01681 ACO, acnA	aconitate hydratase [EC:4.2.1.3]
CDS_6110_transcript_5949	K01681 ACO, acnA	aconitate hydratase [EC:4.2.1.3]
CDS_20997_transcript_20069	K01681 ACO, acnA	aconitate hydratase [EC:4.2.1.3]
CDS_20998_transcript_20070	K01681 ACO, acnA	aconitate hydratase [EC:4.2.1.3]
CDS_21000_transcript_20072	K01681 ACO, acnA	aconitate hydratase [EC:4.2.1.3]
CDS_21001_transcript_20073	K01681 ACO, acnA	aconitate hydratase [EC:4.2.1.3]
CDS_6851_transcript_6486	K00031 IDH1, IDH2, icd	isocitrate dehydrogenase [EC:1.1.1.42]
CDS_1810_transcript_2331	K00030 IDH3	isocitrate dehydrogenase (NAD+) [EC:1.1.1.41]
CDS_2817_transcript_3162	K00030 IDH3	isocitrate dehydrogenase (NAD+) [EC:1.1.1.41]
CDS_2819_transcript_3163	K00030 IDH3	isocitrate dehydrogenase (NAD+) [EC:1.1.1.41]
CDS_2822_transcript_3164	K00030 IDH3	isocitrate dehydrogenase (NAD+) [EC:1.1.1.41]
CDS_2824_transcript_3165	K00030 IDH3	isocitrate dehydrogenase (NAD+) [EC:1.1.1.41]
CDS_2826_transcript_3166	K00030 IDH3	isocitrate dehydrogenase (NAD+) [EC:1.1.1.41]
CDS_10877_transcript_9907	K00030 IDH3	isocitrate dehydrogenase (NAD+) [EC:1.1.1.41]
CDS_10878_transcript_9908	K00030 IDH3	isocitrate dehydrogenase (NAD+) [EC:1.1.1.41]
CDS_10880_transcript_9909	K00030 IDH3	isocitrate dehydrogenase (NAD+) [EC:1.1.1.41]
CDS_15185_transcript_13910	K00030 IDH3	isocitrate dehydrogenase (NAD+) [EC:1.1.1.41]
CDS_15186_transcript_13911	K00030 IDH3	isocitrate dehydrogenase (NAD+) [EC:1.1.1.41]
CDS_18871_transcript_17636	K00030 IDH3	isocitrate dehydrogenase (NAD+) [EC:1.1.1.41]
CDS_18872_transcript_17637	K00030 IDH3	isocitrate dehydrogenase (NAD+) [EC:1.1.1.41]
CDS_25432_transcript_28053	K00030 IDH3	isocitrate dehydrogenase (NAD+) [EC:1.1.1.41]
CDS_9321_transcript_8605	K14454 GOT1	aspartate aminotransferase, cytoplasmic [EC:2.6.1.1]
CDS_9322_transcript_8607	K14454 GOT1	aspartate aminotransferase, cytoplasmic [EC:2.6.1.1]
CDS_9323_transcript_8608	K14454 GOT1	aspartate aminotransferase, cytoplasmic [EC:2.6.1.1]
CDS_9324_transcript_8609	K14454 GOT1	aspartate aminotransferase, cytoplasmic [EC:2.6.1.1]
CDS_12181_transcript_11069	K14455 GOT2	aspartate aminotransferase, mitochondrial [EC:2.6.1.1]
CDS_12182_transcript_11070	K14455 GOT2	aspartate aminotransferase, mitochondrial [EC:2.6.1.1]
CDS_10662_transcript_9702	K00814 GPT, ALT	alanine transaminase [EC:2.6.1.2]
CDS_10663_transcript_9703	K00814 GPT, ALT	alanine transaminase [EC:2.6.1.2]
CDS_10664_transcript_9704	K00814 GPT, ALT	alanine transaminase [EC:2.6.1.2]
CDS_10665_transcript_9705	K00814 GPT, ALT	alanine transaminase [EC:2.6.1.2]
CDS_10666_transcript_9706	K00814 GPT, ALT	alanine transaminase [EC:2.6.1.2]
CDS_26607_transcript_31215	K00814 GPT, ALT	alanine transaminase [EC:2.6.1.2]
CDS_11527_transcript_10508	K14677 ACY1	aminoacylase [EC:3.5.1.14]
CDS_11528_transcript_10510	K14677 ACY1	aminoacylase [EC:3.5.1.14]
CDS_11529_transcript_10511	K14677 ACY1	aminoacylase [EC:3.5.1.14]
CDS_11530_transcript_10512	K14677 ACY1	aminoacylase [EC:3.5.1.14]
CDS_11531_transcript_10513	K14677 ACY1	aminoacylase [EC:3.5.1.14]
CDS_11532_transcript_10514	K14677 ACY1	aminoacylase [EC:3.5.1.14]
CDS_11533_transcript_10517	K14677 ACY1	aminoacylase [EC:3.5.1.14]
CDS_2414_transcript_2871	K00826 E2.6.1.42, ilvE	branched-chain amino acid aminotransferase [EC:2.6.1.42]
CDS_2416_transcript_2873	K00826 E2.6.1.42, ilvE	branched-chain amino acid aminotransferase [EC:2.6.1.42]
CDS_2418_transcript_2875	K00826 E2.6.1.42, ilvE	branched-chain amino acid aminotransferase [EC:2.6.1.42]
01212 Fatty acid metabolism [PATH:ko01212]
CDS_4618_transcript_4632	K11262 ACACA	acetyl-CoA carboxylase / biotin carboxylase 1 [EC:6.4.1.2 6.3.4.14]
CDS_4619_transcript_4633	K11262 ACACA	acetyl-CoA carboxylase / biotin carboxylase 1 [EC:6.4.1.2 6.3.4.14]
CDS_23678_transcript_24234	K00645 fabD	[acyl-carrier-protein] S-malonyltransferase [EC:2.3.1.39]
CDS_2718_transcript_3100	K00665 FASN	fatty acid synthase, animal type [EC:2.3.1.85]
CDS_2719_transcript_3101	K00665 FASN	fatty acid synthase, animal type [EC:2.3.1.85]
CDS_23104_transcript_23241	K09458 fabF	3-oxoacyl-[acyl-carrier-protein] synthase II [EC:2.3.1.179]
CDS_23106_transcript_23242	K09458 fabF	3-oxoacyl-[acyl-carrier-protein] synthase II [EC:2.3.1.179]
CDS_5858_transcript_5715	K07512 MECR, NRBF1	mitochondrial trans-2-enoyl-CoA reductase [EC:1.3.1.38]
CDS_11135_transcript_10115	K01074 PPT	palmitoyl-protein thioesterase [EC:3.1.2.22]
CDS_11136_transcript_10116	K01074 PPT	palmitoyl-protein thioesterase [EC:3.1.2.22]
CDS_11137_transcript_10118	K01074 PPT	palmitoyl-protein thioesterase [EC:3.1.2.22]
CDS_11138_transcript_10120	K01074 PPT	palmitoyl-protein thioesterase [EC:3.1.2.22]
CDS_16050_transcript_14720	K01074 PPT	palmitoyl-protein thioesterase [EC:3.1.2.22]
CDS_10958_transcript_9967	K00626 E2.3.1.9, atoB	acetyl-CoA C-acetyltransferase [EC:2.3.1.9]
CDS_10961_transcript_9968	K00626 E2.3.1.9, atoB	acetyl-CoA C-acetyltransferase [EC:2.3.1.9]
CDS_18389_transcript_17056	K00626 E2.3.1.9, atoB	acetyl-CoA C-acetyltransferase [EC:2.3.1.9]
CDS_18390_transcript_17058	K00626 E2.3.1.9, atoB	acetyl-CoA C-acetyltransferase [EC:2.3.1.9]
CDS_4991_transcript_4944	K07508 ACAA2	acetyl-CoA acyltransferase 2 [EC:2.3.1.16]
CDS_4067_transcript_4178	K07509 HADHB	acetyl-CoA acyltransferase [EC:2.3.1.16]
CDS_4070_transcript_4179	K07509 HADHB	acetyl-CoA acyltransferase [EC:2.3.1.16]
CDS_4072_transcript_4180	K07509 HADHB	acetyl-CoA acyltransferase [EC:2.3.1.16]
CDS_6358_transcript_6090	K07511 ECHS1	enoyl-CoA hydratase [EC:4.2.1.17]
CDS_10422_transcript_9505	K07511 ECHS1	enoyl-CoA hydratase [EC:4.2.1.17]
CDS_10423_transcript_9506	K07511 ECHS1	enoyl-CoA hydratase [EC:4.2.1.17]
CDS_4307_transcript_4360	K07515 HADHA	enoyl-CoA hydratase / long-chain 3-hydroxyacyl-CoA dehydrogenase [EC:4.2.1.17 1.1.1.211]
CDS_1286_transcript_1857	K00232 E1.3.3.6, ACOX1, ACOX3	acyl-CoA oxidase [EC:1.3.3.6]
CDS_5686_transcript_5590	K00232 E1.3.3.6, ACOX1, ACOX3	acyl-CoA oxidase [EC:1.3.3.6]
CDS_12307_transcript_11184	K00232 E1.3.3.6, ACOX1, ACOX3	acyl-CoA oxidase [EC:1.3.3.6]
CDS_6085_transcript_5929	K00248 ACADS, bcd	butyryl-CoA dehydrogenase [EC:1.3.8.1]
CDS_6090_transcript_5931	K00248 ACADS, bcd	butyryl-CoA dehydrogenase [EC:1.3.8.1]
CDS_5115_transcript_5054	K00249 ACADM, acd	acyl-CoA dehydrogenase [EC:1.3.8.7]
CDS_5116_transcript_5055	K00249 ACADM, acd	acyl-CoA dehydrogenase [EC:1.3.8.7]
CDS_5117_transcript_5056	K00249 ACADM, acd	acyl-CoA dehydrogenase [EC:1.3.8.7]
CDS_5118_transcript_5057	K00249 ACADM, acd	acyl-CoA dehydrogenase [EC:1.3.8.7]
CDS_24217_transcript_25305	K00249 ACADM, acd	acyl-CoA dehydrogenase [EC:1.3.8.7]
CDS_24218_transcript_25306	K00249 ACADM, acd	acyl-CoA dehydrogenase [EC:1.3.8.7]
CDS_24219_transcript_25307	K00249 ACADM, acd	acyl-CoA dehydrogenase [EC:1.3.8.7]
CDS_5173_transcript_5113	K09478 ACADSB	short/branched chain acyl-CoA dehydrogenase [EC:1.3.99.12]
CDS_21362_transcript_20604	K09478 ACADSB	short/branched chain acyl-CoA dehydrogenase [EC:1.3.99.12]
CDS_1030_transcript_1607	K09479 ACADVL	very long chain acyl-CoA dehydrogenase [EC:1.3.8.9]
CDS_1033_transcript_1608	K09479 ACADVL	very long chain acyl-CoA dehydrogenase [EC:1.3.8.9]
CDS_1040_transcript_1612	K09479 ACADVL	very long chain acyl-CoA dehydrogenase [EC:1.3.8.9]
CDS_16581_transcript_15223	K01897 ACSL, fadD	long-chain acyl-CoA synthetase [EC:6.2.1.3]
CDS_16582_transcript_15224	K01897 ACSL, fadD	long-chain acyl-CoA synthetase [EC:6.2.1.3]
CDS_16583_transcript_15225	K01897 ACSL, fadD	long-chain acyl-CoA synthetase [EC:6.2.1.3]
CDS_23455_transcript_23838	K01897 ACSL, fadD	long-chain acyl-CoA synthetase [EC:6.2.1.3]
CDS_23456_transcript_23838	K01897 ACSL, fadD	long-chain acyl-CoA synthetase [EC:6.2.1.3]
CDS_8627_transcript_8030	K08765 CPT1A	carnitine O-palmitoyltransferase 1, liver isoform [EC:2.3.1.21]
CDS_8632_transcript_8034	K08765 CPT1A	carnitine O-palmitoyltransferase 1, liver isoform [EC:2.3.1.21]
CDS_8633_transcript_8035	K08765 CPT1A	carnitine O-palmitoyltransferase 1, liver isoform [EC:2.3.1.21]
CDS_16612_transcript_15249	K08766 CPT2	carnitine O-palmitoyltransferase 2 [EC:2.3.1.21]
CDS_16614_transcript_15250	K08766 CPT2	carnitine O-palmitoyltransferase 2 [EC:2.3.1.21]
CDS_16616_transcript_15251	K08766 CPT2	carnitine O-palmitoyltransferase 2 [EC:2.3.1.21]
CDS_16619_transcript_15252	K08766 CPT2	carnitine O-palmitoyltransferase 2 [EC:2.3.1.21]
CDS_16622_transcript_15254	K08766 CPT2	carnitine O-palmitoyltransferase 2 [EC:2.3.1.21]
CDS_3879_transcript_4053	K10251 HSD17B12, KAR, IFA38	17beta-estradiol 17-dehydrogenase / very-long-chain 3-oxoacyl-CoA reductase [EC:1.1.1.62 1.1.1.330]
CDS_3880_transcript_4055	K10251 HSD17B12, KAR, IFA38	17beta-estradiol 17-dehydrogenase / very-long-chain 3-oxoacyl-CoA reductase [EC:1.1.1.62 1.1.1.330]
CDS_7758_transcript_7260	K10703 PHS1, PAS2	very-long-chain (3R)-3-hydroxyacyl-CoA dehydratase [EC:4.2.1.134]
CDS_26090_transcript_29701	K10703 PHS1, PAS2	very-long-chain (3R)-3-hydroxyacyl-CoA dehydratase [EC:4.2.1.134]
CDS_3194_transcript_3460	K10258 TER, TSC13, CER10	very-long-chain enoyl-CoA reductase [EC:1.3.1.93]
CDS_3195_transcript_3461	K10258 TER, TSC13, CER10	very-long-chain enoyl-CoA reductase [EC:1.3.1.93]
CDS_6030_transcript_5887	K00507 SCD, desC	stearoyl-CoA desaturase (Delta-9 desaturase) [EC:1.14.19.1]
CDS_16141_transcript_14799	K00507 SCD, desC	stearoyl-CoA desaturase (Delta-9 desaturase) [EC:1.14.19.1]
CDS_17665_transcript_16333	K00507 SCD, desC	stearoyl-CoA desaturase (Delta-9 desaturase) [EC:1.14.19.1]
CDS_17666_transcript_16334	K00507 SCD, desC	stearoyl-CoA desaturase (Delta-9 desaturase) [EC:1.14.19.1]
CDS_17667_transcript_16335	K00507 SCD, desC	stearoyl-CoA desaturase (Delta-9 desaturase) [EC:1.14.19.1]
CDS_22204_transcript_21789	K00507 SCD, desC	stearoyl-CoA desaturase (Delta-9 desaturase) [EC:1.14.19.1]
CDS_24314_transcript_25518	K00507 SCD, desC	stearoyl-CoA desaturase (Delta-9 desaturase) [EC:1.14.19.1]
01230 Biosynthesis of amino acids [PATH:ko01230]
CDS_23673_transcript_24229	K01803 TPI, tpiA	triosephosphate isomerase (TIM) [EC:5.3.1.1]
CDS_23674_transcript_24230	K01803 TPI, tpiA	triosephosphate isomerase (TIM) [EC:5.3.1.1]
CDS_23675_transcript_24231	K01803 TPI, tpiA	triosephosphate isomerase (TIM) [EC:5.3.1.1]
CDS_14226_transcript_13013	K00134 GAPDH, gapA	glyceraldehyde 3-phosphate dehydrogenase [EC:1.2.1.12]
CDS_14229_transcript_13016	K00134 GAPDH, gapA	glyceraldehyde 3-phosphate dehydrogenase [EC:1.2.1.12]
CDS_14232_transcript_13019	K00134 GAPDH, gapA	glyceraldehyde 3-phosphate dehydrogenase [EC:1.2.1.12]
CDS_2585_transcript_2983	K00927 PGK, pgk	phosphoglycerate kinase [EC:2.7.2.3]
CDS_2586_transcript_2984	K00927 PGK, pgk	phosphoglycerate kinase [EC:2.7.2.3]
CDS_2587_transcript_2985	K00927 PGK, pgk	phosphoglycerate kinase [EC:2.7.2.3]
CDS_19794_transcript_18729	K00927 PGK, pgk	phosphoglycerate kinase [EC:2.7.2.3]
CDS_24911_transcript_26808	K01834 PGAM, gpmA	2,3-bisphosphoglycerate-dependent phosphoglycerate mutase [EC:5.4.2.11]
CDS_24912_transcript_26809	K01834 PGAM, gpmA	2,3-bisphosphoglycerate-dependent phosphoglycerate mutase [EC:5.4.2.11]
CDS_21112_transcript_20226	K01689 ENO, eno	enolase [EC:4.2.1.11]
CDS_23751_transcript_24384	K01689 ENO, eno	enolase [EC:4.2.1.11]
CDS_389_transcript_1071	K00873 PK, pyk	pyruvate kinase [EC:2.7.1.40]
CDS_393_transcript_1073	K00873 PK, pyk	pyruvate kinase [EC:2.7.1.40]
CDS_396_transcript_1075	K00873 PK, pyk	pyruvate kinase [EC:2.7.1.40]
CDS_399_transcript_1077	K00873 PK, pyk	pyruvate kinase [EC:2.7.1.40]
CDS_23739_transcript_24339	K00873 PK, pyk	pyruvate kinase [EC:2.7.1.40]
CDS_1491_transcript_2028	K01623 ALDO	fructose-bisphosphate aldolase, class I [EC:4.1.2.13]
CDS_5993_transcript_5867	K00850 pfkA, PFK	6-phosphofructokinase 1 [EC:2.7.1.11]
CDS_5997_transcript_5868	K00850 pfkA, PFK	6-phosphofructokinase 1 [EC:2.7.1.11]
CDS_6002_transcript_5870	K00850 pfkA, PFK	6-phosphofructokinase 1 [EC:2.7.1.11]
CDS_6012_transcript_5873	K00850 pfkA, PFK	6-phosphofructokinase 1 [EC:2.7.1.11]
CDS_6019_transcript_5875	K00850 pfkA, PFK	6-phosphofructokinase 1 [EC:2.7.1.11]
CDS_19989_transcript_18922	K00615 E2.2.1.1, tktA, tktB	transketolase [EC:2.2.1.1]
CDS_19990_transcript_18923	K00615 E2.2.1.1, tktA, tktB	transketolase [EC:2.2.1.1]
CDS_19992_transcript_18925	K00615 E2.2.1.1, tktA, tktB	transketolase [EC:2.2.1.1]
CDS_19993_transcript_18926	K00615 E2.2.1.1, tktA, tktB	transketolase [EC:2.2.1.1]
CDS_6316_transcript_6051	K00616 E2.2.1.2, talA, talB	transaldolase [EC:2.2.1.2]
CDS_2050_transcript_2504	K01783 rpe, RPE	ribulose-phosphate 3-epimerase [EC:5.1.3.1]
CDS_4941_transcript_4900	K01807 rpiA	ribose 5-phosphate isomerase A [EC:5.3.1.6]
CDS_4943_transcript_4901	K01807 rpiA	ribose 5-phosphate isomerase A [EC:5.3.1.6]
CDS_4945_transcript_4902	K01807 rpiA	ribose 5-phosphate isomerase A [EC:5.3.1.6]
CDS_791_transcript_1403	K00948 PRPS, prsA	ribose-phosphate pyrophosphokinase [EC:2.7.6.1]
CDS_796_transcript_1405	K00948 PRPS, prsA	ribose-phosphate pyrophosphokinase [EC:2.7.6.1]
CDS_801_transcript_1407	K00948 PRPS, prsA	ribose-phosphate pyrophosphokinase [EC:2.7.6.1]
CDS_809_transcript_1410	K00948 PRPS, prsA	ribose-phosphate pyrophosphokinase [EC:2.7.6.1]
CDS_2414_transcript_2871	K00826 E2.6.1.42, ilvE	branched-chain amino acid aminotransferase [EC:2.6.1.42]
CDS_2416_transcript_2873	K00826 E2.6.1.42, ilvE	branched-chain amino acid aminotransferase [EC:2.6.1.42]
CDS_2418_transcript_2875	K00826 E2.6.1.42, ilvE	branched-chain amino acid aminotransferase [EC:2.6.1.42]
CDS_17170_transcript_15830	K01754 E4.3.1.19, ilvA, tdcB	threonine dehydratase [EC:4.3.1.19]
CDS_2424_transcript_2880	K00600 glyA, SHMT	glycine hydroxymethyltransferase [EC:2.1.2.1]
CDS_2428_transcript_2883	K00600 glyA, SHMT	glycine hydroxymethyltransferase [EC:2.1.2.1]
CDS_2429_transcript_2884	K00600 glyA, SHMT	glycine hydroxymethyltransferase [EC:2.1.2.1]
CDS_13064_transcript_11905	K01620 ltaE	threonine aldolase [EC:4.1.2.48]
CDS_13076_transcript_11910	K01620 ltaE	threonine aldolase [EC:4.1.2.48]
CDS_13078_transcript_11911	K01620 ltaE	threonine aldolase [EC:4.1.2.48]
CDS_13080_transcript_11912	K01620 ltaE	threonine aldolase [EC:4.1.2.48]
CDS_13081_transcript_11913	K01620 ltaE	threonine aldolase [EC:4.1.2.48]
CDS_1972_transcript_2463	K00058 serA, PHGDH	D-3-phosphoglycerate dehydrogenase [EC:1.1.1.95]
CDS_14358_transcript_13127	K00831 serC, PSAT1	phosphoserine aminotransferase [EC:2.6.1.52]
CDS_3496_transcript_3692	K01079 serB, PSPH	phosphoserine phosphatase [EC:3.1.3.3]
CDS_3499_transcript_3695	K01079 serB, PSPH	phosphoserine phosphatase [EC:3.1.3.3]
CDS_3501_transcript_3697	K01079 serB, PSPH	phosphoserine phosphatase [EC:3.1.3.3]
CDS_23408_transcript_23742	K01079 serB, PSPH	phosphoserine phosphatase [EC:3.1.3.3]
CDS_23410_transcript_23745	K01079 serB, PSPH	phosphoserine phosphatase [EC:3.1.3.3]
CDS_23411_transcript_23746	K01079 serB, PSPH	phosphoserine phosphatase [EC:3.1.3.3]
CDS_7927_transcript_7412	K01697 E4.2.1.22, CBS	cystathionine beta-synthase [EC:4.2.1.22]
CDS_7930_transcript_7413	K01697 E4.2.1.22, CBS	cystathionine beta-synthase [EC:4.2.1.22]
CDS_7932_transcript_7417	K01697 E4.2.1.22, CBS	cystathionine beta-synthase [EC:4.2.1.22]
CDS_7935_transcript_7419	K01697 E4.2.1.22, CBS	cystathionine beta-synthase [EC:4.2.1.22]
CDS_10522_transcript_9584	K01758 CTH	cystathionine gamma-lyase [EC:4.4.1.1]
CDS_10662_transcript_9702	K00814 GPT, ALT	alanine transaminase [EC:2.6.1.2]
CDS_10663_transcript_9703	K00814 GPT, ALT	alanine transaminase [EC:2.6.1.2]
CDS_10664_transcript_9704	K00814 GPT, ALT	alanine transaminase [EC:2.6.1.2]
CDS_10665_transcript_9705	K00814 GPT, ALT	alanine transaminase [EC:2.6.1.2]
CDS_10666_transcript_9706	K00814 GPT, ALT	alanine transaminase [EC:2.6.1.2]
CDS_26607_transcript_31215	K00814 GPT, ALT	alanine transaminase [EC:2.6.1.2]
CDS_9321_transcript_8605	K14454 GOT1	aspartate aminotransferase, cytoplasmic [EC:2.6.1.1]
CDS_9322_transcript_8607	K14454 GOT1	aspartate aminotransferase, cytoplasmic [EC:2.6.1.1]
CDS_9323_transcript_8608	K14454 GOT1	aspartate aminotransferase, cytoplasmic [EC:2.6.1.1]
CDS_9324_transcript_8609	K14454 GOT1	aspartate aminotransferase, cytoplasmic [EC:2.6.1.1]
CDS_12181_transcript_11069	K14455 GOT2	aspartate aminotransferase, mitochondrial [EC:2.6.1.1]
CDS_12182_transcript_11070	K14455 GOT2	aspartate aminotransferase, mitochondrial [EC:2.6.1.1]
CDS_1322_transcript_1884	K01915 glnA, GLUL	glutamine synthetase [EC:6.3.1.2]
CDS_1325_transcript_1885	K01915 glnA, GLUL	glutamine synthetase [EC:6.3.1.2]
CDS_1328_transcript_1886	K01915 glnA, GLUL	glutamine synthetase [EC:6.3.1.2]
CDS_1330_transcript_1887	K01915 glnA, GLUL	glutamine synthetase [EC:6.3.1.2]
CDS_1333_transcript_1888	K01915 glnA, GLUL	glutamine synthetase [EC:6.3.1.2]
CDS_8654_transcript_8053	K00264 GLT1	glutamate synthase (NADPH/NADH) [EC:1.4.1.13 1.4.1.14]
CDS_8655_transcript_8054	K00264 GLT1	glutamate synthase (NADPH/NADH) [EC:1.4.1.13 1.4.1.14]
CDS_401_transcript_1078	K00789 metK	S-adenosylmethionine synthetase [EC:2.5.1.6]
CDS_402_transcript_1079	K00789 metK	S-adenosylmethionine synthetase [EC:2.5.1.6]
CDS_403_transcript_1080	K00789 metK	S-adenosylmethionine synthetase [EC:2.5.1.6]
CDS_405_transcript_1082	K00789 metK	S-adenosylmethionine synthetase [EC:2.5.1.6]
CDS_5690_transcript_5595	K00789 metK	S-adenosylmethionine synthetase [EC:2.5.1.6]
CDS_13121_transcript_11954	K01958 PC, pyc	pyruvate carboxylase [EC:6.4.1.1]
CDS_13123_transcript_11956	K01958 PC, pyc	pyruvate carboxylase [EC:6.4.1.1]
CDS_4544_transcript_4564	K01647 CS, gltA	citrate synthase [EC:2.3.3.1]
CDS_4546_transcript_4565	K01647 CS, gltA	citrate synthase [EC:2.3.3.1]
CDS_12017_transcript_10942	K01647 CS, gltA	citrate synthase [EC:2.3.3.1]
CDS_12018_transcript_10943	K01647 CS, gltA	citrate synthase [EC:2.3.3.1]
CDS_12019_transcript_10945	K01647 CS, gltA	citrate synthase [EC:2.3.3.1]
CDS_12020_transcript_10946	K01647 CS, gltA	citrate synthase [EC:2.3.3.1]
CDS_4254_transcript_4305	K01681 ACO, acnA	aconitate hydratase [EC:4.2.1.3]
CDS_6110_transcript_5949	K01681 ACO, acnA	aconitate hydratase [EC:4.2.1.3]
CDS_20997_transcript_20069	K01681 ACO, acnA	aconitate hydratase [EC:4.2.1.3]
CDS_20998_transcript_20070	K01681 ACO, acnA	aconitate hydratase [EC:4.2.1.3]
CDS_21000_transcript_20072	K01681 ACO, acnA	aconitate hydratase [EC:4.2.1.3]
CDS_21001_transcript_20073	K01681 ACO, acnA	aconitate hydratase [EC:4.2.1.3]
CDS_6851_transcript_6486	K00031 IDH1, IDH2, icd	isocitrate dehydrogenase [EC:1.1.1.42]
CDS_1810_transcript_2331	K00030 IDH3	isocitrate dehydrogenase (NAD+) [EC:1.1.1.41]
CDS_2817_transcript_3162	K00030 IDH3	isocitrate dehydrogenase (NAD+) [EC:1.1.1.41]
CDS_2819_transcript_3163	K00030 IDH3	isocitrate dehydrogenase (NAD+) [EC:1.1.1.41]
CDS_2822_transcript_3164	K00030 IDH3	isocitrate dehydrogenase (NAD+) [EC:1.1.1.41]
CDS_2824_transcript_3165	K00030 IDH3	isocitrate dehydrogenase (NAD+) [EC:1.1.1.41]
CDS_2826_transcript_3166	K00030 IDH3	isocitrate dehydrogenase (NAD+) [EC:1.1.1.41]
CDS_10877_transcript_9907	K00030 IDH3	isocitrate dehydrogenase (NAD+) [EC:1.1.1.41]
CDS_10878_transcript_9908	K00030 IDH3	isocitrate dehydrogenase (NAD+) [EC:1.1.1.41]
CDS_10880_transcript_9909	K00030 IDH3	isocitrate dehydrogenase (NAD+) [EC:1.1.1.41]
CDS_15185_transcript_13910	K00030 IDH3	isocitrate dehydrogenase (NAD+) [EC:1.1.1.41]
CDS_15186_transcript_13911	K00030 IDH3	isocitrate dehydrogenase (NAD+) [EC:1.1.1.41]
CDS_18871_transcript_17636	K00030 IDH3	isocitrate dehydrogenase (NAD+) [EC:1.1.1.41]
CDS_18872_transcript_17637	K00030 IDH3	isocitrate dehydrogenase (NAD+) [EC:1.1.1.41]
CDS_25432_transcript_28053	K00030 IDH3	isocitrate dehydrogenase (NAD+) [EC:1.1.1.41]
CDS_6320_transcript_6056	K14085 ALDH7A1	aldehyde dehydrogenase family 7 member A1 [EC:1.2.1.31 1.2.1.8 1.2.1.3]
CDS_11527_transcript_10508	K14677 ACY1	aminoacylase [EC:3.5.1.14]
CDS_11528_transcript_10510	K14677 ACY1	aminoacylase [EC:3.5.1.14]
CDS_11529_transcript_10511	K14677 ACY1	aminoacylase [EC:3.5.1.14]
CDS_11530_transcript_10512	K14677 ACY1	aminoacylase [EC:3.5.1.14]
CDS_11531_transcript_10513	K14677 ACY1	aminoacylase [EC:3.5.1.14]
CDS_11532_transcript_10514	K14677 ACY1	aminoacylase [EC:3.5.1.14]
CDS_11533_transcript_10517	K14677 ACY1	aminoacylase [EC:3.5.1.14]
CDS_9892_transcript_9067	K12657 ALDH18A1, P5CS	delta-1-pyrroline-5-carboxylate synthetase [EC:2.7.2.11 1.2.1.41]
CDS_24114_transcript_25107	K12657 ALDH18A1, P5CS	delta-1-pyrroline-5-carboxylate synthetase [EC:2.7.2.11 1.2.1.41]
CDS_10781_transcript_9817	K00286 proC	pyrroline-5-carboxylate reductase [EC:1.5.1.2]
CDS_25596_transcript_28418	K00815 TAT	tyrosine aminotransferase [EC:2.6.1.5]
CDS_4243_transcript_4296	K00500 phhA, PAH	phenylalanine-4-hydroxylase [EC:1.14.16.1]
CDS_4244_transcript_4296	K00500 phhA, PAH	phenylalanine-4-hydroxylase [EC:1.14.16.1]
CDS_4245_transcript_4298	K00500 phhA, PAH	phenylalanine-4-hydroxylase [EC:1.14.16.1]
CDS_4246_transcript_4298	K00500 phhA, PAH	phenylalanine-4-hydroxylase [EC:1.14.16.1]
CDS_4247_transcript_4299	K00500 phhA, PAH	phenylalanine-4-hydroxylase [EC:1.14.16.1]
CDS_4248_transcript_4299	K00500 phhA, PAH	phenylalanine-4-hydroxylase [EC:1.14.16.1]
CDS_4249_transcript_4300	K00500 phhA, PAH	phenylalanine-4-hydroxylase [EC:1.14.16.1]
CDS_4250_transcript_4300	K00500 phhA, PAH	phenylalanine-4-hydroxylase [EC:1.14.16.1]
CDS_4251_transcript_4301	K00500 phhA, PAH	phenylalanine-4-hydroxylase [EC:1.14.16.1]
CDS_4252_transcript_4301	K00500 phhA, PAH	phenylalanine-4-hydroxylase [EC:1.14.16.1]
01220 Degradation of aromatic compounds [PATH:ko01220]
CDS_26152_transcript_29878	K00121 frmA, ADH5, adhC	S-(hydroxymethyl)glutathione dehydrogenase / alcohol dehydrogenase [EC:1.1.1.284 1.1.1.1]
CDS_26153_transcript_29879	K00121 frmA, ADH5, adhC	S-(hydroxymethyl)glutathione dehydrogenase / alcohol dehydrogenase [EC:1.1.1.284 1.1.1.1]
Carbohydrate metabolism
00010 Glycolysis / Gluconeogenesis [PATH:ko00010]
CDS_4895_transcript_4861	K00844 HK	hexokinase [EC:2.7.1.1]
CDS_4898_transcript_4863	K00844 HK	hexokinase [EC:2.7.1.1]
CDS_4902_transcript_4866	K00844 HK	hexokinase [EC:2.7.1.1]
CDS_4905_transcript_4868	K00844 HK	hexokinase [EC:2.7.1.1]
CDS_5623_transcript_5550	K01810 GPI, pgi	glucose-6-phosphate isomerase [EC:5.3.1.9]
CDS_15302_transcript_14015	K01810 GPI, pgi	glucose-6-phosphate isomerase [EC:5.3.1.9]
CDS_5993_transcript_5867	K00850 pfkA, PFK	6-phosphofructokinase 1 [EC:2.7.1.11]
CDS_5997_transcript_5868	K00850 pfkA, PFK	6-phosphofructokinase 1 [EC:2.7.1.11]
CDS_6002_transcript_5870	K00850 pfkA, PFK	6-phosphofructokinase 1 [EC:2.7.1.11]
CDS_6012_transcript_5873	K00850 pfkA, PFK	6-phosphofructokinase 1 [EC:2.7.1.11]
CDS_6019_transcript_5875	K00850 pfkA, PFK	6-phosphofructokinase 1 [EC:2.7.1.11]
CDS_9604_transcript_8841	K03841 FBP, fbp	fructose-1,6-bisphosphatase I [EC:3.1.3.11]
CDS_1491_transcript_2028	K01623 ALDO	fructose-bisphosphate aldolase, class I [EC:4.1.2.13]
CDS_23673_transcript_24229	K01803 TPI, tpiA	triosephosphate isomerase (TIM) [EC:5.3.1.1]
CDS_23674_transcript_24230	K01803 TPI, tpiA	triosephosphate isomerase (TIM) [EC:5.3.1.1]
CDS_23675_transcript_24231	K01803 TPI, tpiA	triosephosphate isomerase (TIM) [EC:5.3.1.1]
CDS_14226_transcript_13013	K00134 GAPDH, gapA	glyceraldehyde 3-phosphate dehydrogenase [EC:1.2.1.12]
CDS_14229_transcript_13016	K00134 GAPDH, gapA	glyceraldehyde 3-phosphate dehydrogenase [EC:1.2.1.12]
CDS_14232_transcript_13019	K00134 GAPDH, gapA	glyceraldehyde 3-phosphate dehydrogenase [EC:1.2.1.12]
CDS_2585_transcript_2983	K00927 PGK, pgk	phosphoglycerate kinase [EC:2.7.2.3]
CDS_2586_transcript_2984	K00927 PGK, pgk	phosphoglycerate kinase [EC:2.7.2.3]
CDS_2587_transcript_2985	K00927 PGK, pgk	phosphoglycerate kinase [EC:2.7.2.3]
CDS_19794_transcript_18729	K00927 PGK, pgk	phosphoglycerate kinase [EC:2.7.2.3]
CDS_24911_transcript_26808	K01834 PGAM, gpmA	2,3-bisphosphoglycerate-dependent phosphoglycerate mutase [EC:5.4.2.11]
CDS_24912_transcript_26809	K01834 PGAM, gpmA	2,3-bisphosphoglycerate-dependent phosphoglycerate mutase [EC:5.4.2.11]
CDS_21112_transcript_20226	K01689 ENO, eno	enolase [EC:4.2.1.11]
CDS_23751_transcript_24384	K01689 ENO, eno	enolase [EC:4.2.1.11]
CDS_389_transcript_1071	K00873 PK, pyk	pyruvate kinase [EC:2.7.1.40]
CDS_393_transcript_1073	K00873 PK, pyk	pyruvate kinase [EC:2.7.1.40]
CDS_396_transcript_1075	K00873 PK, pyk	pyruvate kinase [EC:2.7.1.40]
CDS_399_transcript_1077	K00873 PK, pyk	pyruvate kinase [EC:2.7.1.40]
CDS_23739_transcript_24339	K00873 PK, pyk	pyruvate kinase [EC:2.7.1.40]
CDS_1985_transcript_2474	K00161 PDHA, pdhA	pyruvate dehydrogenase E1 component alpha subunit [EC:1.2.4.1]
CDS_1988_transcript_2475	K00161 PDHA, pdhA	pyruvate dehydrogenase E1 component alpha subunit [EC:1.2.4.1]
CDS_1989_transcript_2477	K00161 PDHA, pdhA	pyruvate dehydrogenase E1 component alpha subunit [EC:1.2.4.1]
CDS_1991_transcript_2478	K00161 PDHA, pdhA	pyruvate dehydrogenase E1 component alpha subunit [EC:1.2.4.1]
CDS_1993_transcript_2479	K00161 PDHA, pdhA	pyruvate dehydrogenase E1 component alpha subunit [EC:1.2.4.1]
CDS_1995_transcript_2480	K00161 PDHA, pdhA	pyruvate dehydrogenase E1 component alpha subunit [EC:1.2.4.1]
CDS_18133_transcript_16811	K00162 PDHB, pdhB	pyruvate dehydrogenase E1 component beta subunit [EC:1.2.4.1]
CDS_5483_transcript_5391	K00627 DLAT, aceF, pdhC	pyruvate dehydrogenase E2 component (dihydrolipoamide acetyltransferase) [EC:2.3.1.12]
CDS_21926_transcript_21426	K00382 DLD, lpd, pdhD	dihydrolipoamide dehydrogenase [EC:1.8.1.4]
CDS_21927_transcript_21427	K00382 DLD, lpd, pdhD	dihydrolipoamide dehydrogenase [EC:1.8.1.4]
CDS_21928_transcript_21428	K00382 DLD, lpd, pdhD	dihydrolipoamide dehydrogenase [EC:1.8.1.4]
CDS_26806_transcript_31854	K00016 LDH, ldh	L-lactate dehydrogenase [EC:1.1.1.27]
CDS_26152_transcript_29878	K00121 frmA, ADH5, adhC	S-(hydroxymethyl)glutathione dehydrogenase / alcohol dehydrogenase [EC:1.1.1.284 1.1.1.1]
CDS_26153_transcript_29879	K00121 frmA, ADH5, adhC	S-(hydroxymethyl)glutathione dehydrogenase / alcohol dehydrogenase [EC:1.1.1.284 1.1.1.1]
CDS_864_transcript_1444	K00128 ALDH	aldehyde dehydrogenase (NAD+) [EC:1.2.1.3]
CDS_867_transcript_1445	K00128 ALDH	aldehyde dehydrogenase (NAD+) [EC:1.2.1.3]
CDS_869_transcript_1446	K00128 ALDH	aldehyde dehydrogenase (NAD+) [EC:1.2.1.3]
CDS_871_transcript_1447	K00128 ALDH	aldehyde dehydrogenase (NAD+) [EC:1.2.1.3]
CDS_873_transcript_1448	K00128 ALDH	aldehyde dehydrogenase (NAD+) [EC:1.2.1.3]
CDS_6320_transcript_6056	K14085 ALDH7A1	aldehyde dehydrogenase family 7 member A1 [EC:1.2.1.31 1.2.1.8 1.2.1.3]
CDS_10173_transcript_9300	K00129 E1.2.1.5	aldehyde dehydrogenase (NAD(P)+) [EC:1.2.1.5]
CDS_10176_transcript_9302	K00129 E1.2.1.5	aldehyde dehydrogenase (NAD(P)+) [EC:1.2.1.5]
CDS_10184_transcript_9307	K00129 E1.2.1.5	aldehyde dehydrogenase (NAD(P)+) [EC:1.2.1.5]
CDS_10186_transcript_9308	K00129 E1.2.1.5	aldehyde dehydrogenase (NAD(P)+) [EC:1.2.1.5]
CDS_2629_transcript_3020	K01895 ACSS, acs	acetyl-CoA synthetase [EC:6.2.1.1]
CDS_2630_transcript_3021	K01895 ACSS, acs	acetyl-CoA synthetase [EC:6.2.1.1]
CDS_2631_transcript_3022	K01895 ACSS, acs	acetyl-CoA synthetase [EC:6.2.1.1]
CDS_23062_transcript_23169	K01785 galM, GALM	aldose 1-epimerase [EC:5.1.3.3]
CDS_23063_transcript_23170	K01785 galM, GALM	aldose 1-epimerase [EC:5.1.3.3]
CDS_23064_transcript_23171	K01785 galM, GALM	aldose 1-epimerase [EC:5.1.3.3]
CDS_1339_transcript_1899	K01835 pgm	phosphoglucomutase [EC:5.4.2.2]
CDS_1340_transcript_1900	K01835 pgm	phosphoglucomutase [EC:5.4.2.2]
CDS_1341_transcript_1901	K01835 pgm	phosphoglucomutase [EC:5.4.2.2]
CDS_1342_transcript_1902	K01835 pgm	phosphoglucomutase [EC:5.4.2.2]
CDS_1343_transcript_1903	K01835 pgm	phosphoglucomutase [EC:5.4.2.2]
CDS_1344_transcript_1904	K01835 pgm	phosphoglucomutase [EC:5.4.2.2]
CDS_1345_transcript_1905	K01835 pgm	phosphoglucomutase [EC:5.4.2.2]
CDS_1346_transcript_1906	K01835 pgm	phosphoglucomutase [EC:5.4.2.2]
CDS_3405_transcript_3613	K01835 pgm	phosphoglucomutase [EC:5.4.2.2]
CDS_7419_transcript_6950	K01084 G6PC	glucose-6-phosphatase [EC:3.1.3.9]
CDS_19499_transcript_18371	K08074 ADPGK	ADP-dependent glucokinase [EC:2.7.1.147]
CDS_17798_transcript_16471	K03103 MINPP1	multiple inositol-polyphosphate phosphatase / 2,3-bisphosphoglycerate 3-phosphatase [EC:3.1.3.62 3.1.3.80]
CDS_18025_transcript_16695	K03103 MINPP1	multiple inositol-polyphosphate phosphatase / 2,3-bisphosphoglycerate 3-phosphatase [EC:3.1.3.62 3.1.3.80]
CDS_18026_transcript_16696	K03103 MINPP1	multiple inositol-polyphosphate phosphatase / 2,3-bisphosphoglycerate 3-phosphatase [EC:3.1.3.62 3.1.3.80]
CDS_6166_transcript_5978	K01596 E4.1.1.32, pckA, PCK	phosphoenolpyruvate carboxykinase (GTP) [EC:4.1.1.32]
CDS_19707_transcript_18615	K01596 E4.1.1.32, pckA, PCK	phosphoenolpyruvate carboxykinase (GTP) [EC:4.1.1.32]
00020 Citrate cycle (TCA cycle) [PATH:ko00020]
CDS_4544_transcript_4564	K01647 CS, gltA	citrate synthase [EC:2.3.3.1]
CDS_4546_transcript_4565	K01647 CS, gltA	citrate synthase [EC:2.3.3.1]
CDS_12017_transcript_10942	K01647 CS, gltA	citrate synthase [EC:2.3.3.1]
CDS_12018_transcript_10943	K01647 CS, gltA	citrate synthase [EC:2.3.3.1]
CDS_12019_transcript_10945	K01647 CS, gltA	citrate synthase [EC:2.3.3.1]
CDS_12020_transcript_10946	K01647 CS, gltA	citrate synthase [EC:2.3.3.1]
CDS_3469_transcript_3675	K01648 ACLY	ATP citrate (pro-S)-lyase [EC:2.3.3.8]
CDS_3471_transcript_3676	K01648 ACLY	ATP citrate (pro-S)-lyase [EC:2.3.3.8]
CDS_3473_transcript_3677	K01648 ACLY	ATP citrate (pro-S)-lyase [EC:2.3.3.8]
CDS_4254_transcript_4305	K01681 ACO, acnA	aconitate hydratase [EC:4.2.1.3]
CDS_6110_transcript_5949	K01681 ACO, acnA	aconitate hydratase [EC:4.2.1.3]
CDS_20997_transcript_20069	K01681 ACO, acnA	aconitate hydratase [EC:4.2.1.3]
CDS_20998_transcript_20070	K01681 ACO, acnA	aconitate hydratase [EC:4.2.1.3]
CDS_21000_transcript_20072	K01681 ACO, acnA	aconitate hydratase [EC:4.2.1.3]
CDS_21001_transcript_20073	K01681 ACO, acnA	aconitate hydratase [EC:4.2.1.3]
CDS_6851_transcript_6486	K00031 IDH1, IDH2, icd	isocitrate dehydrogenase [EC:1.1.1.42]
CDS_1810_transcript_2331	K00030 IDH3	isocitrate dehydrogenase (NAD+) [EC:1.1.1.41]
CDS_2817_transcript_3162	K00030 IDH3	isocitrate dehydrogenase (NAD+) [EC:1.1.1.41]
CDS_2819_transcript_3163	K00030 IDH3	isocitrate dehydrogenase (NAD+) [EC:1.1.1.41]
CDS_2822_transcript_3164	K00030 IDH3	isocitrate dehydrogenase (NAD+) [EC:1.1.1.41]
CDS_2824_transcript_3165	K00030 IDH3	isocitrate dehydrogenase (NAD+) [EC:1.1.1.41]
CDS_2826_transcript_3166	K00030 IDH3	isocitrate dehydrogenase (NAD+) [EC:1.1.1.41]
CDS_10877_transcript_9907	K00030 IDH3	isocitrate dehydrogenase (NAD+) [EC:1.1.1.41]
CDS_10878_transcript_9908	K00030 IDH3	isocitrate dehydrogenase (NAD+) [EC:1.1.1.41]
CDS_10880_transcript_9909	K00030 IDH3	isocitrate dehydrogenase (NAD+) [EC:1.1.1.41]
CDS_15185_transcript_13910	K00030 IDH3	isocitrate dehydrogenase (NAD+) [EC:1.1.1.41]
CDS_15186_transcript_13911	K00030 IDH3	isocitrate dehydrogenase (NAD+) [EC:1.1.1.41]
CDS_18871_transcript_17636	K00030 IDH3	isocitrate dehydrogenase (NAD+) [EC:1.1.1.41]
CDS_18872_transcript_17637	K00030 IDH3	isocitrate dehydrogenase (NAD+) [EC:1.1.1.41]
CDS_25432_transcript_28053	K00030 IDH3	isocitrate dehydrogenase (NAD+) [EC:1.1.1.41]
CDS_340_transcript_1028	K00164 OGDH, sucA	2-oxoglutarate dehydrogenase E1 component [EC:1.2.4.2]
CDS_341_transcript_1029	K00164 OGDH, sucA	2-oxoglutarate dehydrogenase E1 component [EC:1.2.4.2]
CDS_344_transcript_1032	K00164 OGDH, sucA	2-oxoglutarate dehydrogenase E1 component [EC:1.2.4.2]
CDS_345_transcript_1033	K00164 OGDH, sucA	2-oxoglutarate dehydrogenase E1 component [EC:1.2.4.2]
CDS_347_transcript_1035	K00164 OGDH, sucA	2-oxoglutarate dehydrogenase E1 component [EC:1.2.4.2]
CDS_350_transcript_1037	K00164 OGDH, sucA	2-oxoglutarate dehydrogenase E1 component [EC:1.2.4.2]
CDS_5515_transcript_5440	K00658 DLST, sucB	2-oxoglutarate dehydrogenase E2 component (dihydrolipoamide succinyltransferase) [EC:2.3.1.61]
CDS_25331_transcript_27796	K00658 DLST, sucB	2-oxoglutarate dehydrogenase E2 component (dihydrolipoamide succinyltransferase) [EC:2.3.1.61]
CDS_21926_transcript_21426	K00382 DLD, lpd, pdhD	dihydrolipoamide dehydrogenase [EC:1.8.1.4]
CDS_21927_transcript_21427	K00382 DLD, lpd, pdhD	dihydrolipoamide dehydrogenase [EC:1.8.1.4]
CDS_21928_transcript_21428	K00382 DLD, lpd, pdhD	dihydrolipoamide dehydrogenase [EC:1.8.1.4]
CDS_3421_transcript_3633	K01899 LSC1	succinyl-CoA synthetase alpha subunit [EC:6.2.1.4 6.2.1.5]
CDS_3422_transcript_3634	K01899 LSC1	succinyl-CoA synthetase alpha subunit [EC:6.2.1.4 6.2.1.5]
CDS_10131_transcript_9275	K01900 LSC2	succinyl-CoA synthetase beta subunit [EC:6.2.1.4 6.2.1.5]
CDS_10132_transcript_9276	K01900 LSC2	succinyl-CoA synthetase beta subunit [EC:6.2.1.4 6.2.1.5]
CDS_10133_transcript_9277	K01900 LSC2	succinyl-CoA synthetase beta subunit [EC:6.2.1.4 6.2.1.5]
CDS_11593_transcript_10567	K01900 LSC2	succinyl-CoA synthetase beta subunit [EC:6.2.1.4 6.2.1.5]
CDS_11596_transcript_10568	K01900 LSC2	succinyl-CoA synthetase beta subunit [EC:6.2.1.4 6.2.1.5]
CDS_11597_transcript_10569	K01900 LSC2	succinyl-CoA synthetase beta subunit [EC:6.2.1.4 6.2.1.5]
CDS_11599_transcript_10570	K01900 LSC2	succinyl-CoA synthetase beta subunit [EC:6.2.1.4 6.2.1.5]
CDS_2942_transcript_3270	K00234 SDHA, SDH1	succinate dehydrogenase (ubiquinone) flavoprotein subunit [EC:1.3.5.1]
CDS_16699_transcript_15348	K00234 SDHA, SDH1	succinate dehydrogenase (ubiquinone) flavoprotein subunit [EC:1.3.5.1]
CDS_16701_transcript_15350	K00234 SDHA, SDH1	succinate dehydrogenase (ubiquinone) flavoprotein subunit [EC:1.3.5.1]
CDS_3283_transcript_3528	K00235 SDHB, SDH2	succinate dehydrogenase (ubiquinone) iron-sulfur subunit [EC:1.3.5.1]
CDS_21302_transcript_20511	K00235 SDHB, SDH2	succinate dehydrogenase (ubiquinone) iron-sulfur subunit [EC:1.3.5.1]
CDS_5126_transcript_5062	K00236 SDHC, SDH3	succinate dehydrogenase (ubiquinone) cytochrome b560 subunit
CDS_24803_transcript_26532	K00236 SDHC, SDH3	succinate dehydrogenase (ubiquinone) cytochrome b560 subunit
CDS_24804_transcript_26533	K00236 SDHC, SDH3	succinate dehydrogenase (ubiquinone) cytochrome b560 subunit
CDS_24361_transcript_25629	K00237 SDHD, SDH4	succinate dehydrogenase (ubiquinone) membrane anchor subunit
CDS_1181_transcript_1746	K01679 E4.2.1.2B, fumC	fumarate hydratase, class II [EC:4.2.1.2]
CDS_1182_transcript_1747	K01679 E4.2.1.2B, fumC	fumarate hydratase, class II [EC:4.2.1.2]
CDS_5128_transcript_5064	K00025 MDH1	malate dehydrogenase [EC:1.1.1.37]
CDS_5129_transcript_5065	K00025 MDH1	malate dehydrogenase [EC:1.1.1.37]
CDS_3567_transcript_3764	K00026 MDH2	malate dehydrogenase [EC:1.1.1.37]
CDS_3571_transcript_3765	K00026 MDH2	malate dehydrogenase [EC:1.1.1.37]
CDS_3574_transcript_3766	K00026 MDH2	malate dehydrogenase [EC:1.1.1.37]
CDS_3575_transcript_3767	K00026 MDH2	malate dehydrogenase [EC:1.1.1.37]
CDS_13121_transcript_11954	K01958 PC, pyc	pyruvate carboxylase [EC:6.4.1.1]
CDS_13123_transcript_11956	K01958 PC, pyc	pyruvate carboxylase [EC:6.4.1.1]
CDS_6166_transcript_5978	K01596 E4.1.1.32, pckA, PCK	phosphoenolpyruvate carboxykinase (GTP) [EC:4.1.1.32]
CDS_19707_transcript_18615	K01596 E4.1.1.32, pckA, PCK	phosphoenolpyruvate carboxykinase (GTP) [EC:4.1.1.32]
CDS_1985_transcript_2474	K00161 PDHA, pdhA	pyruvate dehydrogenase E1 component alpha subunit [EC:1.2.4.1]
CDS_1988_transcript_2475	K00161 PDHA, pdhA	pyruvate dehydrogenase E1 component alpha subunit [EC:1.2.4.1]
CDS_1989_transcript_2477	K00161 PDHA, pdhA	pyruvate dehydrogenase E1 component alpha subunit [EC:1.2.4.1]
CDS_1991_transcript_2478	K00161 PDHA, pdhA	pyruvate dehydrogenase E1 component alpha subunit [EC:1.2.4.1]
CDS_1993_transcript_2479	K00161 PDHA, pdhA	pyruvate dehydrogenase E1 component alpha subunit [EC:1.2.4.1]
CDS_1995_transcript_2480	K00161 PDHA, pdhA	pyruvate dehydrogenase E1 component alpha subunit [EC:1.2.4.1]
CDS_18133_transcript_16811	K00162 PDHB, pdhB	pyruvate dehydrogenase E1 component beta subunit [EC:1.2.4.1]
CDS_5483_transcript_5391	K00627 DLAT, aceF, pdhC	pyruvate dehydrogenase E2 component (dihydrolipoamide acetyltransferase) [EC:2.3.1.12]
00030 Pentose phosphate pathway [PATH:ko00030]
CDS_5623_transcript_5550	K01810 GPI, pgi	glucose-6-phosphate isomerase [EC:5.3.1.9]
CDS_15302_transcript_14015	K01810 GPI, pgi	glucose-6-phosphate isomerase [EC:5.3.1.9]
CDS_5027_transcript_4982	K00036 G6PD, zwf	glucose-6-phosphate 1-dehydrogenase [EC:1.1.1.49 1.1.1.363]
CDS_5028_transcript_4983	K00036 G6PD, zwf	glucose-6-phosphate 1-dehydrogenase [EC:1.1.1.49 1.1.1.363]
CDS_5029_transcript_4984	K00036 G6PD, zwf	glucose-6-phosphate 1-dehydrogenase [EC:1.1.1.49 1.1.1.363]
CDS_239_transcript_876	K01057 PGLS, pgl, devB	6-phosphogluconolactonase [EC:3.1.1.31]
CDS_241_transcript_877	K01057 PGLS, pgl, devB	6-phosphogluconolactonase [EC:3.1.1.31]
CDS_3664_transcript_3867	K00033 PGD, gnd, gntZ	6-phosphogluconate dehydrogenase [EC:1.1.1.44 1.1.1.343]
CDS_23447_transcript_23828	K00033 PGD, gnd, gntZ	6-phosphogluconate dehydrogenase [EC:1.1.1.44 1.1.1.343]
CDS_2050_transcript_2504	K01783 rpe, RPE	ribulose-phosphate 3-epimerase [EC:5.1.3.1]
CDS_19989_transcript_18922	K00615 E2.2.1.1, tktA, tktB	transketolase [EC:2.2.1.1]
CDS_19990_transcript_18923	K00615 E2.2.1.1, tktA, tktB	transketolase [EC:2.2.1.1]
CDS_19992_transcript_18925	K00615 E2.2.1.1, tktA, tktB	transketolase [EC:2.2.1.1]
CDS_19993_transcript_18926	K00615 E2.2.1.1, tktA, tktB	transketolase [EC:2.2.1.1]
CDS_6316_transcript_6051	K00616 E2.2.1.2, talA, talB	transaldolase [EC:2.2.1.2]
CDS_4941_transcript_4900	K01807 rpiA	ribose 5-phosphate isomerase A [EC:5.3.1.6]
CDS_4943_transcript_4901	K01807 rpiA	ribose 5-phosphate isomerase A [EC:5.3.1.6]
CDS_4945_transcript_4902	K01807 rpiA	ribose 5-phosphate isomerase A [EC:5.3.1.6]
CDS_20261_transcript_19219	K01619 deoC, DERA	deoxyribose-phosphate aldolase [EC:4.1.2.4]
CDS_25832_transcript_29013	K00852 rbsK, RBKS	ribokinase [EC:2.7.1.15]
CDS_1339_transcript_1899	K01835 pgm	phosphoglucomutase [EC:5.4.2.2]
CDS_1340_transcript_1900	K01835 pgm	phosphoglucomutase [EC:5.4.2.2]
CDS_1341_transcript_1901	K01835 pgm	phosphoglucomutase [EC:5.4.2.2]
CDS_1342_transcript_1902	K01835 pgm	phosphoglucomutase [EC:5.4.2.2]
CDS_1343_transcript_1903	K01835 pgm	phosphoglucomutase [EC:5.4.2.2]
CDS_1344_transcript_1904	K01835 pgm	phosphoglucomutase [EC:5.4.2.2]
CDS_1345_transcript_1905	K01835 pgm	phosphoglucomutase [EC:5.4.2.2]
CDS_1346_transcript_1906	K01835 pgm	phosphoglucomutase [EC:5.4.2.2]
CDS_3405_transcript_3613	K01835 pgm	phosphoglucomutase [EC:5.4.2.2]
CDS_791_transcript_1403	K00948 PRPS, prsA	ribose-phosphate pyrophosphokinase [EC:2.7.6.1]
CDS_796_transcript_1405	K00948 PRPS, prsA	ribose-phosphate pyrophosphokinase [EC:2.7.6.1]
CDS_801_transcript_1407	K00948 PRPS, prsA	ribose-phosphate pyrophosphokinase [EC:2.7.6.1]
CDS_809_transcript_1410	K00948 PRPS, prsA	ribose-phosphate pyrophosphokinase [EC:2.7.6.1]
CDS_16164_transcript_14821	K00115 E1.1.5.9	glucose dehydrogenase (acceptor) [EC:1.1.5.9]
CDS_20544_transcript_19528	K00115 E1.1.5.9	glucose dehydrogenase (acceptor) [EC:1.1.5.9]
CDS_21099_transcript_20203	K11529 gck, gckA, GLYCTK	glycerate 2-kinase [EC:2.7.1.165]
CDS_1491_transcript_2028	K01623 ALDO	fructose-bisphosphate aldolase, class I [EC:4.1.2.13]
CDS_9604_transcript_8841	K03841 FBP, fbp	fructose-1,6-bisphosphatase I [EC:3.1.3.11]
CDS_5993_transcript_5867	K00850 pfkA, PFK	6-phosphofructokinase 1 [EC:2.7.1.11]
CDS_5997_transcript_5868	K00850 pfkA, PFK	6-phosphofructokinase 1 [EC:2.7.1.11]
CDS_6002_transcript_5870	K00850 pfkA, PFK	6-phosphofructokinase 1 [EC:2.7.1.11]
CDS_6012_transcript_5873	K00850 pfkA, PFK	6-phosphofructokinase 1 [EC:2.7.1.11]
CDS_6019_transcript_5875	K00850 pfkA, PFK	6-phosphofructokinase 1 [EC:2.7.1.11]
00040 Pentose and glucuronate interconversions [PATH:ko00040]
CDS_6677_transcript_6357	K01195 uidA, GUSB	beta-glucuronidase [EC:3.2.1.31]
CDS_6680_transcript_6359	K01195 uidA, GUSB	beta-glucuronidase [EC:3.2.1.31]
CDS_6686_transcript_6361	K01195 uidA, GUSB	beta-glucuronidase [EC:3.2.1.31]
CDS_6688_transcript_6362	K01195 uidA, GUSB	beta-glucuronidase [EC:3.2.1.31]
CDS_6689_transcript_6363	K01195 uidA, GUSB	beta-glucuronidase [EC:3.2.1.31]
CDS_19366_transcript_18236	K00699 UGT	glucuronosyltransferase [EC:2.4.1.17]
CDS_19367_transcript_18236	K00699 UGT	glucuronosyltransferase [EC:2.4.1.17]
CDS_19369_transcript_18237	K00699 UGT	glucuronosyltransferase [EC:2.4.1.17]
CDS_19371_transcript_18237	K00699 UGT	glucuronosyltransferase [EC:2.4.1.17]
CDS_18098_transcript_16777	K00012 UGDH, ugd	UDPglucose 6-dehydrogenase [EC:1.1.1.22]
CDS_18099_transcript_16778	K00012 UGDH, ugd	UDPglucose 6-dehydrogenase [EC:1.1.1.22]
CDS_15609_transcript_14315	K00963 UGP2, galU, galF	UTP--glucose-1-phosphate uridylyltransferase [EC:2.7.7.9]
CDS_15818_transcript_14487	K00963 UGP2, galU, galF	UTP--glucose-1-phosphate uridylyltransferase [EC:2.7.7.9]
CDS_2986_transcript_3310	K13247 CRYL1	L-gulonate 3-dehydrogenase [EC:1.1.1.45]
CDS_2988_transcript_3312	K13247 CRYL1	L-gulonate 3-dehydrogenase [EC:1.1.1.45]
CDS_2992_transcript_3313	K13247 CRYL1	L-gulonate 3-dehydrogenase [EC:1.1.1.45]
CDS_2994_transcript_3314	K13247 CRYL1	L-gulonate 3-dehydrogenase [EC:1.1.1.45]
CDS_2050_transcript_2504	K01783 rpe, RPE	ribulose-phosphate 3-epimerase [EC:5.1.3.1]
CDS_14214_transcript_12996	K00854 xylB, XYLB	xylulokinase [EC:2.7.1.17]
CDS_371_transcript_1054	K00011 E1.1.1.21, AKR1	aldehyde reductase [EC:1.1.1.21]
CDS_23727_transcript_24322	K00011 E1.1.1.21, AKR1	aldehyde reductase [EC:1.1.1.21]
CDS_10265_transcript_9386	K03331 DCXR	L-xylulose reductase [EC:1.1.1.10]
CDS_1894_transcript_2399	K00008 SORD, gutB	L-iditol 2-dehydrogenase [EC:1.1.1.14]
CDS_1896_transcript_2400	K00008 SORD, gutB	L-iditol 2-dehydrogenase [EC:1.1.1.14]
CDS_2154_transcript_2570	K00078 DHDH	dihydrodiol dehydrogenase / D-xylose 1-dehydrogenase (NADP) [EC:1.3.1.20 1.1.1.179]
CDS_2155_transcript_2571	K00078 DHDH	dihydrodiol dehydrogenase / D-xylose 1-dehydrogenase (NADP) [EC:1.3.1.20 1.1.1.179]
CDS_7112_transcript_6691	K00078 DHDH	dihydrodiol dehydrogenase / D-xylose 1-dehydrogenase (NADP) [EC:1.3.1.20 1.1.1.179]
CDS_864_transcript_1444	K00128 ALDH	aldehyde dehydrogenase (NAD+) [EC:1.2.1.3]
CDS_867_transcript_1445	K00128 ALDH	aldehyde dehydrogenase (NAD+) [EC:1.2.1.3]
CDS_869_transcript_1446	K00128 ALDH	aldehyde dehydrogenase (NAD+) [EC:1.2.1.3]
CDS_871_transcript_1447	K00128 ALDH	aldehyde dehydrogenase (NAD+) [EC:1.2.1.3]
CDS_873_transcript_1448	K00128 ALDH	aldehyde dehydrogenase (NAD+) [EC:1.2.1.3]
00051 Fructose and mannose metabolism [PATH:ko00051]
CDS_12265_transcript_11154	K01809 manA, MPI	mannose-6-phosphate isomerase [EC:5.3.1.8]
CDS_12268_transcript_11155	K01809 manA, MPI	mannose-6-phosphate isomerase [EC:5.3.1.8]
CDS_6523_transcript_6227	K17497 PMM	phosphomannomutase [EC:5.4.2.8]
CDS_6527_transcript_6229	K17497 PMM	phosphomannomutase [EC:5.4.2.8]
CDS_6530_transcript_6230	K17497 PMM	phosphomannomutase [EC:5.4.2.8]
CDS_6531_transcript_6231	K17497 PMM	phosphomannomutase [EC:5.4.2.8]
CDS_6538_transcript_6233	K17497 PMM	phosphomannomutase [EC:5.4.2.8]
CDS_7964_transcript_7452	K00966 GMPP	mannose-1-phosphate guanylyltransferase [EC:2.7.7.13]
CDS_10276_transcript_9399	K00966 GMPP	mannose-1-phosphate guanylyltransferase [EC:2.7.7.13]
CDS_10532_transcript_9589	K01711 gmd, GMDS	GDPmannose 4,6-dehydratase [EC:4.2.1.47]
CDS_10533_transcript_9590	K01711 gmd, GMDS	GDPmannose 4,6-dehydratase [EC:4.2.1.47]
CDS_22949_transcript_22973	K02377 TSTA3, fcl	GDP-L-fucose synthase [EC:1.1.1.271]
CDS_22954_transcript_22977	K02377 TSTA3, fcl	GDP-L-fucose synthase [EC:1.1.1.271]
CDS_4895_transcript_4861	K00844 HK	hexokinase [EC:2.7.1.1]
CDS_4898_transcript_4863	K00844 HK	hexokinase [EC:2.7.1.1]
CDS_4902_transcript_4866	K00844 HK	hexokinase [EC:2.7.1.1]
CDS_4905_transcript_4868	K00844 HK	hexokinase [EC:2.7.1.1]
CDS_5993_transcript_5867	K00850 pfkA, PFK	6-phosphofructokinase 1 [EC:2.7.1.11]
CDS_5997_transcript_5868	K00850 pfkA, PFK	6-phosphofructokinase 1 [EC:2.7.1.11]
CDS_6002_transcript_5870	K00850 pfkA, PFK	6-phosphofructokinase 1 [EC:2.7.1.11]
CDS_6012_transcript_5873	K00850 pfkA, PFK	6-phosphofructokinase 1 [EC:2.7.1.11]
CDS_6019_transcript_5875	K00850 pfkA, PFK	6-phosphofructokinase 1 [EC:2.7.1.11]
CDS_9604_transcript_8841	K03841 FBP, fbp	fructose-1,6-bisphosphatase I [EC:3.1.3.11]
CDS_4869_transcript_4834	K19029 PFKFB2	6-phosphofructo-2-kinase / fructose-2,6-biphosphatase 2 [EC:2.7.1.105 3.1.3.46]
CDS_4870_transcript_4835	K19029 PFKFB2	6-phosphofructo-2-kinase / fructose-2,6-biphosphatase 2 [EC:2.7.1.105 3.1.3.46]
CDS_4871_transcript_4836	K19029 PFKFB2	6-phosphofructo-2-kinase / fructose-2,6-biphosphatase 2 [EC:2.7.1.105 3.1.3.46]
CDS_4873_transcript_4839	K19029 PFKFB2	6-phosphofructo-2-kinase / fructose-2,6-biphosphatase 2 [EC:2.7.1.105 3.1.3.46]
CDS_5574_transcript_5499	K00846 KHK	ketohexokinase [EC:2.7.1.3]
CDS_1894_transcript_2399	K00008 SORD, gutB	L-iditol 2-dehydrogenase [EC:1.1.1.14]
CDS_1896_transcript_2400	K00008 SORD, gutB	L-iditol 2-dehydrogenase [EC:1.1.1.14]
CDS_371_transcript_1054	K00011 E1.1.1.21, AKR1	aldehyde reductase [EC:1.1.1.21]
CDS_23727_transcript_24322	K00011 E1.1.1.21, AKR1	aldehyde reductase [EC:1.1.1.21]
CDS_1491_transcript_2028	K01623 ALDO	fructose-bisphosphate aldolase, class I [EC:4.1.2.13]
CDS_23673_transcript_24229	K01803 TPI, tpiA	triosephosphate isomerase (TIM) [EC:5.3.1.1]
CDS_23674_transcript_24230	K01803 TPI, tpiA	triosephosphate isomerase (TIM) [EC:5.3.1.1]
CDS_23675_transcript_24231	K01803 TPI, tpiA	triosephosphate isomerase (TIM) [EC:5.3.1.1]
00052 Galactose metabolism [PATH:ko00052]
CDS_23062_transcript_23169	K01785 galM, GALM	aldose 1-epimerase [EC:5.1.3.3]
CDS_23063_transcript_23170	K01785 galM, GALM	aldose 1-epimerase [EC:5.1.3.3]
CDS_23064_transcript_23171	K01785 galM, GALM	aldose 1-epimerase [EC:5.1.3.3]
CDS_5233_transcript_5169	K00965 galT, GALT	UDPglucose--hexose-1-phosphate uridylyltransferase [EC:2.7.7.12]
CDS_9194_transcript_8497	K01784 galE, GALE	UDP-glucose 4-epimerase [EC:5.1.3.2]
CDS_9195_transcript_8498	K01784 galE, GALE	UDP-glucose 4-epimerase [EC:5.1.3.2]
CDS_9196_transcript_8499	K01784 galE, GALE	UDP-glucose 4-epimerase [EC:5.1.3.2]
CDS_9197_transcript_8500	K01784 galE, GALE	UDP-glucose 4-epimerase [EC:5.1.3.2]
CDS_9198_transcript_8501	K01784 galE, GALE	UDP-glucose 4-epimerase [EC:5.1.3.2]
CDS_9199_transcript_8503	K01784 galE, GALE	UDP-glucose 4-epimerase [EC:5.1.3.2]
CDS_9200_transcript_8504	K01784 galE, GALE	UDP-glucose 4-epimerase [EC:5.1.3.2]
CDS_9201_transcript_8505	K01784 galE, GALE	UDP-glucose 4-epimerase [EC:5.1.3.2]
CDS_15609_transcript_14315	K00963 UGP2, galU, galF	UTP--glucose-1-phosphate uridylyltransferase [EC:2.7.7.9]
CDS_15818_transcript_14487	K00963 UGP2, galU, galF	UTP--glucose-1-phosphate uridylyltransferase [EC:2.7.7.9]
CDS_1339_transcript_1899	K01835 pgm	phosphoglucomutase [EC:5.4.2.2]
CDS_1340_transcript_1900	K01835 pgm	phosphoglucomutase [EC:5.4.2.2]
CDS_1341_transcript_1901	K01835 pgm	phosphoglucomutase [EC:5.4.2.2]
CDS_1342_transcript_1902	K01835 pgm	phosphoglucomutase [EC:5.4.2.2]
CDS_1343_transcript_1903	K01835 pgm	phosphoglucomutase [EC:5.4.2.2]
CDS_1344_transcript_1904	K01835 pgm	phosphoglucomutase [EC:5.4.2.2]
CDS_1345_transcript_1905	K01835 pgm	phosphoglucomutase [EC:5.4.2.2]
CDS_1346_transcript_1906	K01835 pgm	phosphoglucomutase [EC:5.4.2.2]
CDS_3405_transcript_3613	K01835 pgm	phosphoglucomutase [EC:5.4.2.2]
CDS_4895_transcript_4861	K00844 HK	hexokinase [EC:2.7.1.1]
CDS_4898_transcript_4863	K00844 HK	hexokinase [EC:2.7.1.1]
CDS_4902_transcript_4866	K00844 HK	hexokinase [EC:2.7.1.1]
CDS_4905_transcript_4868	K00844 HK	hexokinase [EC:2.7.1.1]
CDS_7419_transcript_6950	K01084 G6PC	glucose-6-phosphatase [EC:3.1.3.9]
CDS_6856_transcript_6490	K12309 GLB1, ELNR1	beta-galactosidase [EC:3.2.1.23]
CDS_6857_transcript_6491	K12309 GLB1, ELNR1	beta-galactosidase [EC:3.2.1.23]
CDS_6858_transcript_6492	K12309 GLB1, ELNR1	beta-galactosidase [EC:3.2.1.23]
CDS_6860_transcript_6493	K12309 GLB1, ELNR1	beta-galactosidase [EC:3.2.1.23]
CDS_6861_transcript_6494	K12309 GLB1, ELNR1	beta-galactosidase [EC:3.2.1.23]
CDS_6868_transcript_6499	K12309 GLB1, ELNR1	beta-galactosidase [EC:3.2.1.23]
CDS_371_transcript_1054	K00011 E1.1.1.21, AKR1	aldehyde reductase [EC:1.1.1.21]
CDS_23727_transcript_24322	K00011 E1.1.1.21, AKR1	aldehyde reductase [EC:1.1.1.21]
CDS_5993_transcript_5867	K00850 pfkA, PFK	6-phosphofructokinase 1 [EC:2.7.1.11]
CDS_5997_transcript_5868	K00850 pfkA, PFK	6-phosphofructokinase 1 [EC:2.7.1.11]
CDS_6002_transcript_5870	K00850 pfkA, PFK	6-phosphofructokinase 1 [EC:2.7.1.11]
CDS_6012_transcript_5873	K00850 pfkA, PFK	6-phosphofructokinase 1 [EC:2.7.1.11]
CDS_6019_transcript_5875	K00850 pfkA, PFK	6-phosphofructokinase 1 [EC:2.7.1.11]
CDS_4524_transcript_4549	K01187 malZ	alpha-glucosidase [EC:3.2.1.20]
CDS_4525_transcript_4550	K01187 malZ	alpha-glucosidase [EC:3.2.1.20]
CDS_4528_transcript_4551	K01187 malZ	alpha-glucosidase [EC:3.2.1.20]
CDS_4530_transcript_4553	K01187 malZ	alpha-glucosidase [EC:3.2.1.20]
CDS_4533_transcript_4558	K01187 malZ	alpha-glucosidase [EC:3.2.1.20]
00053 Ascorbate and aldarate metabolism [PATH:ko00053]
CDS_18098_transcript_16777	K00012 UGDH, ugd	UDPglucose 6-dehydrogenase [EC:1.1.1.22]
CDS_18099_transcript_16778	K00012 UGDH, ugd	UDPglucose 6-dehydrogenase [EC:1.1.1.22]
CDS_19366_transcript_18236	K00699 UGT	glucuronosyltransferase [EC:2.4.1.17]
CDS_19367_transcript_18236	K00699 UGT	glucuronosyltransferase [EC:2.4.1.17]
CDS_19369_transcript_18237	K00699 UGT	glucuronosyltransferase [EC:2.4.1.17]
CDS_19371_transcript_18237	K00699 UGT	glucuronosyltransferase [EC:2.4.1.17]
CDS_2873_transcript_3205	K00469 MIOX	inositol oxygenase [EC:1.13.99.1]
CDS_2874_transcript_3206	K00469 MIOX	inositol oxygenase [EC:1.13.99.1]
CDS_2876_transcript_3207	K00469 MIOX	inositol oxygenase [EC:1.13.99.1]
CDS_4287_transcript_4339	K00469 MIOX	inositol oxygenase [EC:1.13.99.1]
CDS_16679_transcript_15329	K00469 MIOX	inositol oxygenase [EC:1.13.99.1]
CDS_864_transcript_1444	K00128 ALDH	aldehyde dehydrogenase (NAD+) [EC:1.2.1.3]
CDS_867_transcript_1445	K00128 ALDH	aldehyde dehydrogenase (NAD+) [EC:1.2.1.3]
CDS_869_transcript_1446	K00128 ALDH	aldehyde dehydrogenase (NAD+) [EC:1.2.1.3]
CDS_871_transcript_1447	K00128 ALDH	aldehyde dehydrogenase (NAD+) [EC:1.2.1.3]
CDS_873_transcript_1448	K00128 ALDH	aldehyde dehydrogenase (NAD+) [EC:1.2.1.3]
CDS_6320_transcript_6056	K14085 ALDH7A1	aldehyde dehydrogenase family 7 member A1 [EC:1.2.1.31 1.2.1.8 1.2.1.3]
00500 Starch and sucrose metabolism [PATH:ko00500]
CDS_4524_transcript_4549	K01187 malZ	alpha-glucosidase [EC:3.2.1.20]
CDS_4525_transcript_4550	K01187 malZ	alpha-glucosidase [EC:3.2.1.20]
CDS_4528_transcript_4551	K01187 malZ	alpha-glucosidase [EC:3.2.1.20]
CDS_4530_transcript_4553	K01187 malZ	alpha-glucosidase [EC:3.2.1.20]
CDS_4533_transcript_4558	K01187 malZ	alpha-glucosidase [EC:3.2.1.20]
CDS_15609_transcript_14315	K00963 UGP2, galU, galF	UTP--glucose-1-phosphate uridylyltransferase [EC:2.7.7.9]
CDS_15818_transcript_14487	K00963 UGP2, galU, galF	UTP--glucose-1-phosphate uridylyltransferase [EC:2.7.7.9]
CDS_7023_transcript_6618	K00693 GYS	glycogen synthase [EC:2.4.1.11]
CDS_7024_transcript_6619	K00693 GYS	glycogen synthase [EC:2.4.1.11]
CDS_7027_transcript_6620	K00693 GYS	glycogen synthase [EC:2.4.1.11]
CDS_7029_transcript_6621	K00693 GYS	glycogen synthase [EC:2.4.1.11]
CDS_7031_transcript_6622	K00693 GYS	glycogen synthase [EC:2.4.1.11]
CDS_7032_transcript_6623	K00693 GYS	glycogen synthase [EC:2.4.1.11]
CDS_7034_transcript_6624	K00693 GYS	glycogen synthase [EC:2.4.1.11]
CDS_7036_transcript_6625	K00693 GYS	glycogen synthase [EC:2.4.1.11]
CDS_7038_transcript_6626	K00693 GYS	glycogen synthase [EC:2.4.1.11]
CDS_7039_transcript_6627	K00693 GYS	glycogen synthase [EC:2.4.1.11]
CDS_17911_transcript_16576	K00750 GYG1, GYG2	glycogenin [EC:2.4.1.186]
CDS_1148_transcript_1713	K00700 GBE1, glgB	1,4-alpha-glucan branching enzyme [EC:2.4.1.18]
CDS_1157_transcript_1719	K00700 GBE1, glgB	1,4-alpha-glucan branching enzyme [EC:2.4.1.18]
CDS_3272_transcript_3520	K00688 PYG, glgP	glycogen phosphorylase [EC:2.4.1.1]
CDS_3276_transcript_3521	K00688 PYG, glgP	glycogen phosphorylase [EC:2.4.1.1]
CDS_13301_transcript_12136	K01196 AGL	glycogen debranching enzyme [EC:2.4.1.25 3.2.1.33]
CDS_13302_transcript_12137	K01196 AGL	glycogen debranching enzyme [EC:2.4.1.25 3.2.1.33]
CDS_16255_transcript_14906	K01176 AMY, amyA, malS	alpha-amylase [EC:3.2.1.1]
CDS_4368_transcript_4405	K16055 TPS	trehalose 6-phosphate synthase/phosphatase [EC:2.4.1.15 3.1.3.12]
CDS_4369_transcript_4406	K16055 TPS	trehalose 6-phosphate synthase/phosphatase [EC:2.4.1.15 3.1.3.12]
CDS_4374_transcript_4410	K16055 TPS	trehalose 6-phosphate synthase/phosphatase [EC:2.4.1.15 3.1.3.12]
CDS_4375_transcript_4411	K16055 TPS	trehalose 6-phosphate synthase/phosphatase [EC:2.4.1.15 3.1.3.12]
CDS_4376_transcript_4412	K16055 TPS	trehalose 6-phosphate synthase/phosphatase [EC:2.4.1.15 3.1.3.12]
CDS_4377_transcript_4413	K16055 TPS	trehalose 6-phosphate synthase/phosphatase [EC:2.4.1.15 3.1.3.12]
CDS_5540_transcript_5468	K01194 TREH, treA, treF	alpha,alpha-trehalase [EC:3.2.1.28]
CDS_5541_transcript_5469	K01194 TREH, treA, treF	alpha,alpha-trehalase [EC:3.2.1.28]
CDS_5542_transcript_5470	K01194 TREH, treA, treF	alpha,alpha-trehalase [EC:3.2.1.28]
CDS_14651_transcript_13405	K01194 TREH, treA, treF	alpha,alpha-trehalase [EC:3.2.1.28]
CDS_1339_transcript_1899	K01835 pgm	phosphoglucomutase [EC:5.4.2.2]
CDS_1340_transcript_1900	K01835 pgm	phosphoglucomutase [EC:5.4.2.2]
CDS_1341_transcript_1901	K01835 pgm	phosphoglucomutase [EC:5.4.2.2]
CDS_1342_transcript_1902	K01835 pgm	phosphoglucomutase [EC:5.4.2.2]
CDS_1343_transcript_1903	K01835 pgm	phosphoglucomutase [EC:5.4.2.2]
CDS_1344_transcript_1904	K01835 pgm	phosphoglucomutase [EC:5.4.2.2]
CDS_1345_transcript_1905	K01835 pgm	phosphoglucomutase [EC:5.4.2.2]
CDS_1346_transcript_1906	K01835 pgm	phosphoglucomutase [EC:5.4.2.2]
CDS_3405_transcript_3613	K01835 pgm	phosphoglucomutase [EC:5.4.2.2]
CDS_4895_transcript_4861	K00844 HK	hexokinase [EC:2.7.1.1]
CDS_4898_transcript_4863	K00844 HK	hexokinase [EC:2.7.1.1]
CDS_4902_transcript_4866	K00844 HK	hexokinase [EC:2.7.1.1]
CDS_4905_transcript_4868	K00844 HK	hexokinase [EC:2.7.1.1]
CDS_7419_transcript_6950	K01084 G6PC	glucose-6-phosphatase [EC:3.1.3.9]
CDS_5623_transcript_5550	K01810 GPI, pgi	glucose-6-phosphate isomerase [EC:5.3.1.9]
CDS_15302_transcript_14015	K01810 GPI, pgi	glucose-6-phosphate isomerase [EC:5.3.1.9]
00520 Amino sugar and nucleotide sugar metabolism [PATH:ko00520]
CDS_16234_transcript_14889	K01183 E3.2.1.14	chitinase [EC:3.2.1.14]
CDS_25881_transcript_29156	K01183 E3.2.1.14	chitinase [EC:3.2.1.14]
CDS_25989_transcript_29472	K01183 E3.2.1.14	chitinase [EC:3.2.1.14]
CDS_26987_transcript_32486	K01183 E3.2.1.14	chitinase [EC:3.2.1.14]
CDS_23748_transcript_24374	K12373 HEXA_B	hexosaminidase [EC:3.2.1.52]
CDS_8324_transcript_7755	K01836 PGM3	phosphoacetylglucosamine mutase [EC:5.4.2.3]
CDS_8330_transcript_7756	K01836 PGM3	phosphoacetylglucosamine mutase [EC:5.4.2.3]
CDS_8339_transcript_7759	K01836 PGM3	phosphoacetylglucosamine mutase [EC:5.4.2.3]
CDS_8344_transcript_7762	K01836 PGM3	phosphoacetylglucosamine mutase [EC:5.4.2.3]
CDS_8350_transcript_7764	K01836 PGM3	phosphoacetylglucosamine mutase [EC:5.4.2.3]
CDS_13190_transcript_12031	K00972 UAP1	UDP-N-acetylglucosamine/UDP-N-acetylgalactosamine diphosphorylase [EC:2.7.7.23 2.7.7.83]
CDS_1868_transcript_2380	K01097 NANP	N-acylneuraminate-9-phosphatase [EC:3.1.3.29]
CDS_1869_transcript_2381	K01097 NANP	N-acylneuraminate-9-phosphatase [EC:3.1.3.29]
CDS_1871_transcript_2382	K01097 NANP	N-acylneuraminate-9-phosphatase [EC:3.1.3.29]
CDS_1874_transcript_2383	K01097 NANP	N-acylneuraminate-9-phosphatase [EC:3.1.3.29]
CDS_1876_transcript_2384	K01097 NANP	N-acylneuraminate-9-phosphatase [EC:3.1.3.29]
CDS_1507_transcript_2041	K00326 E1.6.2.2	cytochrome-b5 reductase [EC:1.6.2.2]
CDS_1509_transcript_2042	K00326 E1.6.2.2	cytochrome-b5 reductase [EC:1.6.2.2]
CDS_1511_transcript_2043	K00326 E1.6.2.2	cytochrome-b5 reductase [EC:1.6.2.2]
CDS_1513_transcript_2044	K00326 E1.6.2.2	cytochrome-b5 reductase [EC:1.6.2.2]
CDS_1515_transcript_2045	K00326 E1.6.2.2	cytochrome-b5 reductase [EC:1.6.2.2]
CDS_6548_transcript_6249	K00326 E1.6.2.2	cytochrome-b5 reductase [EC:1.6.2.2]
CDS_6552_transcript_6250	K00326 E1.6.2.2	cytochrome-b5 reductase [EC:1.6.2.2]
CDS_6555_transcript_6251	K00326 E1.6.2.2	cytochrome-b5 reductase [EC:1.6.2.2]
CDS_6558_transcript_6253	K00326 E1.6.2.2	cytochrome-b5 reductase [EC:1.6.2.2]
CDS_16669_transcript_15322	K00326 E1.6.2.2	cytochrome-b5 reductase [EC:1.6.2.2]
CDS_26504_transcript_30877	K00698 CHS1	chitin synthase [EC:2.4.1.16]
CDS_26505_transcript_30877	K00698 CHS1	chitin synthase [EC:2.4.1.16]
CDS_4895_transcript_4861	K00844 HK	hexokinase [EC:2.7.1.1]
CDS_4898_transcript_4863	K00844 HK	hexokinase [EC:2.7.1.1]
CDS_4902_transcript_4866	K00844 HK	hexokinase [EC:2.7.1.1]
CDS_4905_transcript_4868	K00844 HK	hexokinase [EC:2.7.1.1]
CDS_12882_transcript_11698	K01443 nagA, AMDHD2	N-acetylglucosamine-6-phosphate deacetylase [EC:3.5.1.25]
CDS_12884_transcript_11699	K01443 nagA, AMDHD2	N-acetylglucosamine-6-phosphate deacetylase [EC:3.5.1.25]
CDS_15916_transcript_14586	K00621 GNPNAT1, GNA1	glucosamine-phosphate N-acetyltransferase [EC:2.3.1.4]
CDS_15918_transcript_14587	K00621 GNPNAT1, GNA1	glucosamine-phosphate N-acetyltransferase [EC:2.3.1.4]
CDS_15919_transcript_14589	K00621 GNPNAT1, GNA1	glucosamine-phosphate N-acetyltransferase [EC:2.3.1.4]
CDS_19123_transcript_17964	K02564 nagB, GNPDA	glucosamine-6-phosphate deaminase [EC:3.5.99.6]
CDS_19124_transcript_17965	K02564 nagB, GNPDA	glucosamine-6-phosphate deaminase [EC:3.5.99.6]
CDS_10682_transcript_9723	K00820 glmS, GFPT	glucosamine--fructose-6-phosphate aminotransferase (isomerizing) [EC:2.6.1.16]
CDS_10685_transcript_9725	K00820 glmS, GFPT	glucosamine--fructose-6-phosphate aminotransferase (isomerizing) [EC:2.6.1.16]
CDS_16773_transcript_15435	K08678 UXS1, uxs	UDP-glucuronate decarboxylase [EC:4.1.1.35]
CDS_5623_transcript_5550	K01810 GPI, pgi	glucose-6-phosphate isomerase [EC:5.3.1.9]
CDS_15302_transcript_14015	K01810 GPI, pgi	glucose-6-phosphate isomerase [EC:5.3.1.9]
CDS_1339_transcript_1899	K01835 pgm	phosphoglucomutase [EC:5.4.2.2]
CDS_1340_transcript_1900	K01835 pgm	phosphoglucomutase [EC:5.4.2.2]
CDS_1341_transcript_1901	K01835 pgm	phosphoglucomutase [EC:5.4.2.2]
CDS_1342_transcript_1902	K01835 pgm	phosphoglucomutase [EC:5.4.2.2]
CDS_1343_transcript_1903	K01835 pgm	phosphoglucomutase [EC:5.4.2.2]
CDS_1344_transcript_1904	K01835 pgm	phosphoglucomutase [EC:5.4.2.2]
CDS_1345_transcript_1905	K01835 pgm	phosphoglucomutase [EC:5.4.2.2]
CDS_1346_transcript_1906	K01835 pgm	phosphoglucomutase [EC:5.4.2.2]
CDS_3405_transcript_3613	K01835 pgm	phosphoglucomutase [EC:5.4.2.2]
CDS_15609_transcript_14315	K00963 UGP2, galU, galF	UTP--glucose-1-phosphate uridylyltransferase [EC:2.7.7.9]
CDS_15818_transcript_14487	K00963 UGP2, galU, galF	UTP--glucose-1-phosphate uridylyltransferase [EC:2.7.7.9]
CDS_18098_transcript_16777	K00012 UGDH, ugd	UDPglucose 6-dehydrogenase [EC:1.1.1.22]
CDS_18099_transcript_16778	K00012 UGDH, ugd	UDPglucose 6-dehydrogenase [EC:1.1.1.22]
CDS_5233_transcript_5169	K00965 galT, GALT	UDPglucose--hexose-1-phosphate uridylyltransferase [EC:2.7.7.12]
CDS_9194_transcript_8497	K01784 galE, GALE	UDP-glucose 4-epimerase [EC:5.1.3.2]
CDS_9195_transcript_8498	K01784 galE, GALE	UDP-glucose 4-epimerase [EC:5.1.3.2]
CDS_9196_transcript_8499	K01784 galE, GALE	UDP-glucose 4-epimerase [EC:5.1.3.2]
CDS_9197_transcript_8500	K01784 galE, GALE	UDP-glucose 4-epimerase [EC:5.1.3.2]
CDS_9198_transcript_8501	K01784 galE, GALE	UDP-glucose 4-epimerase [EC:5.1.3.2]
CDS_9199_transcript_8503	K01784 galE, GALE	UDP-glucose 4-epimerase [EC:5.1.3.2]
CDS_9200_transcript_8504	K01784 galE, GALE	UDP-glucose 4-epimerase [EC:5.1.3.2]
CDS_9201_transcript_8505	K01784 galE, GALE	UDP-glucose 4-epimerase [EC:5.1.3.2]
CDS_6523_transcript_6227	K17497 PMM	phosphomannomutase [EC:5.4.2.8]
CDS_6527_transcript_6229	K17497 PMM	phosphomannomutase [EC:5.4.2.8]
CDS_6530_transcript_6230	K17497 PMM	phosphomannomutase [EC:5.4.2.8]
CDS_6531_transcript_6231	K17497 PMM	phosphomannomutase [EC:5.4.2.8]
CDS_6538_transcript_6233	K17497 PMM	phosphomannomutase [EC:5.4.2.8]
CDS_7964_transcript_7452	K00966 GMPP	mannose-1-phosphate guanylyltransferase [EC:2.7.7.13]
CDS_10276_transcript_9399	K00966 GMPP	mannose-1-phosphate guanylyltransferase [EC:2.7.7.13]
CDS_10532_transcript_9589	K01711 gmd, GMDS	GDPmannose 4,6-dehydratase [EC:4.2.1.47]
CDS_10533_transcript_9590	K01711 gmd, GMDS	GDPmannose 4,6-dehydratase [EC:4.2.1.47]
CDS_12265_transcript_11154	K01809 manA, MPI	mannose-6-phosphate isomerase [EC:5.3.1.8]
CDS_12268_transcript_11155	K01809 manA, MPI	mannose-6-phosphate isomerase [EC:5.3.1.8]
CDS_22949_transcript_22973	K02377 TSTA3, fcl	GDP-L-fucose synthase [EC:1.1.1.271]
CDS_22954_transcript_22977	K02377 TSTA3, fcl	GDP-L-fucose synthase [EC:1.1.1.271]
00620 Pyruvate metabolism [PATH:ko00620]
CDS_2629_transcript_3020	K01895 ACSS, acs	acetyl-CoA synthetase [EC:6.2.1.1]
CDS_2630_transcript_3021	K01895 ACSS, acs	acetyl-CoA synthetase [EC:6.2.1.1]
CDS_2631_transcript_3022	K01895 ACSS, acs	acetyl-CoA synthetase [EC:6.2.1.1]
CDS_1985_transcript_2474	K00161 PDHA, pdhA	pyruvate dehydrogenase E1 component alpha subunit [EC:1.2.4.1]
CDS_1988_transcript_2475	K00161 PDHA, pdhA	pyruvate dehydrogenase E1 component alpha subunit [EC:1.2.4.1]
CDS_1989_transcript_2477	K00161 PDHA, pdhA	pyruvate dehydrogenase E1 component alpha subunit [EC:1.2.4.1]
CDS_1991_transcript_2478	K00161 PDHA, pdhA	pyruvate dehydrogenase E1 component alpha subunit [EC:1.2.4.1]
CDS_1993_transcript_2479	K00161 PDHA, pdhA	pyruvate dehydrogenase E1 component alpha subunit [EC:1.2.4.1]
CDS_1995_transcript_2480	K00161 PDHA, pdhA	pyruvate dehydrogenase E1 component alpha subunit [EC:1.2.4.1]
CDS_18133_transcript_16811	K00162 PDHB, pdhB	pyruvate dehydrogenase E1 component beta subunit [EC:1.2.4.1]
CDS_5483_transcript_5391	K00627 DLAT, aceF, pdhC	pyruvate dehydrogenase E2 component (dihydrolipoamide acetyltransferase) [EC:2.3.1.12]
CDS_21926_transcript_21426	K00382 DLD, lpd, pdhD	dihydrolipoamide dehydrogenase [EC:1.8.1.4]
CDS_21927_transcript_21427	K00382 DLD, lpd, pdhD	dihydrolipoamide dehydrogenase [EC:1.8.1.4]
CDS_21928_transcript_21428	K00382 DLD, lpd, pdhD	dihydrolipoamide dehydrogenase [EC:1.8.1.4]
CDS_389_transcript_1071	K00873 PK, pyk	pyruvate kinase [EC:2.7.1.40]
CDS_393_transcript_1073	K00873 PK, pyk	pyruvate kinase [EC:2.7.1.40]
CDS_396_transcript_1075	K00873 PK, pyk	pyruvate kinase [EC:2.7.1.40]
CDS_399_transcript_1077	K00873 PK, pyk	pyruvate kinase [EC:2.7.1.40]
CDS_23739_transcript_24339	K00873 PK, pyk	pyruvate kinase [EC:2.7.1.40]
CDS_4618_transcript_4632	K11262 ACACA	acetyl-CoA carboxylase / biotin carboxylase 1 [EC:6.4.1.2 6.3.4.14]
CDS_4619_transcript_4633	K11262 ACACA	acetyl-CoA carboxylase / biotin carboxylase 1 [EC:6.4.1.2 6.3.4.14]
CDS_24985_transcript_27002	K01512 acyP	acylphosphatase [EC:3.6.1.7]
CDS_864_transcript_1444	K00128 ALDH	aldehyde dehydrogenase (NAD+) [EC:1.2.1.3]
CDS_867_transcript_1445	K00128 ALDH	aldehyde dehydrogenase (NAD+) [EC:1.2.1.3]
CDS_869_transcript_1446	K00128 ALDH	aldehyde dehydrogenase (NAD+) [EC:1.2.1.3]
CDS_871_transcript_1447	K00128 ALDH	aldehyde dehydrogenase (NAD+) [EC:1.2.1.3]
CDS_873_transcript_1448	K00128 ALDH	aldehyde dehydrogenase (NAD+) [EC:1.2.1.3]
CDS_6320_transcript_6056	K14085 ALDH7A1	aldehyde dehydrogenase family 7 member A1 [EC:1.2.1.31 1.2.1.8 1.2.1.3]
CDS_26806_transcript_31854	K00016 LDH, ldh	L-lactate dehydrogenase [EC:1.1.1.27]
CDS_14801_transcript_13525	K01759 GLO1, gloA	lactoylglutathione lyase [EC:4.4.1.5]
CDS_12841_transcript_11656	K01069 E3.1.2.6, gloB	hydroxyacylglutathione hydrolase [EC:3.1.2.6]
CDS_12842_transcript_11657	K01069 E3.1.2.6, gloB	hydroxyacylglutathione hydrolase [EC:3.1.2.6]
CDS_15265_transcript_13989	K00049 GRHPR	glyoxylate/hydroxypyruvate reductase [EC:1.1.1.79 1.1.1.81]
CDS_15267_transcript_13991	K00049 GRHPR	glyoxylate/hydroxypyruvate reductase [EC:1.1.1.79 1.1.1.81]
CDS_4038_transcript_4157	K00029 E1.1.1.40, maeB	malate dehydrogenase (oxaloacetate-decarboxylating)(NADP+) [EC:1.1.1.40]
CDS_4039_transcript_4157	K00029 E1.1.1.40, maeB	malate dehydrogenase (oxaloacetate-decarboxylating)(NADP+) [EC:1.1.1.40]
CDS_4040_transcript_4158	K00029 E1.1.1.40, maeB	malate dehydrogenase (oxaloacetate-decarboxylating)(NADP+) [EC:1.1.1.40]
CDS_4041_transcript_4159	K00029 E1.1.1.40, maeB	malate dehydrogenase (oxaloacetate-decarboxylating)(NADP+) [EC:1.1.1.40]
CDS_4042_transcript_4159	K00029 E1.1.1.40, maeB	malate dehydrogenase (oxaloacetate-decarboxylating)(NADP+) [EC:1.1.1.40]
CDS_4043_transcript_4160	K00029 E1.1.1.40, maeB	malate dehydrogenase (oxaloacetate-decarboxylating)(NADP+) [EC:1.1.1.40]
CDS_4044_transcript_4160	K00029 E1.1.1.40, maeB	malate dehydrogenase (oxaloacetate-decarboxylating)(NADP+) [EC:1.1.1.40]
CDS_13121_transcript_11954	K01958 PC, pyc	pyruvate carboxylase [EC:6.4.1.1]
CDS_13123_transcript_11956	K01958 PC, pyc	pyruvate carboxylase [EC:6.4.1.1]
CDS_5128_transcript_5064	K00025 MDH1	malate dehydrogenase [EC:1.1.1.37]
CDS_5129_transcript_5065	K00025 MDH1	malate dehydrogenase [EC:1.1.1.37]
CDS_3567_transcript_3764	K00026 MDH2	malate dehydrogenase [EC:1.1.1.37]
CDS_3571_transcript_3765	K00026 MDH2	malate dehydrogenase [EC:1.1.1.37]
CDS_3574_transcript_3766	K00026 MDH2	malate dehydrogenase [EC:1.1.1.37]
CDS_3575_transcript_3767	K00026 MDH2	malate dehydrogenase [EC:1.1.1.37]
CDS_1181_transcript_1746	K01679 E4.2.1.2B, fumC	fumarate hydratase, class II [EC:4.2.1.2]
CDS_1182_transcript_1747	K01679 E4.2.1.2B, fumC	fumarate hydratase, class II [EC:4.2.1.2]
CDS_6166_transcript_5978	K01596 E4.1.1.32, pckA, PCK	phosphoenolpyruvate carboxykinase (GTP) [EC:4.1.1.32]
CDS_19707_transcript_18615	K01596 E4.1.1.32, pckA, PCK	phosphoenolpyruvate carboxykinase (GTP) [EC:4.1.1.32]
CDS_10958_transcript_9967	K00626 E2.3.1.9, atoB	acetyl-CoA C-acetyltransferase [EC:2.3.1.9]
CDS_10961_transcript_9968	K00626 E2.3.1.9, atoB	acetyl-CoA C-acetyltransferase [EC:2.3.1.9]
CDS_18389_transcript_17056	K00626 E2.3.1.9, atoB	acetyl-CoA C-acetyltransferase [EC:2.3.1.9]
CDS_18390_transcript_17058	K00626 E2.3.1.9, atoB	acetyl-CoA C-acetyltransferase [EC:2.3.1.9]
00630 Glyoxylate and dicarboxylate metabolism [PATH:ko00630]
CDS_5128_transcript_5064	K00025 MDH1	malate dehydrogenase [EC:1.1.1.37]
CDS_5129_transcript_5065	K00025 MDH1	malate dehydrogenase [EC:1.1.1.37]
CDS_3567_transcript_3764	K00026 MDH2	malate dehydrogenase [EC:1.1.1.37]
CDS_3571_transcript_3765	K00026 MDH2	malate dehydrogenase [EC:1.1.1.37]
CDS_3574_transcript_3766	K00026 MDH2	malate dehydrogenase [EC:1.1.1.37]
CDS_3575_transcript_3767	K00026 MDH2	malate dehydrogenase [EC:1.1.1.37]
CDS_4544_transcript_4564	K01647 CS, gltA	citrate synthase [EC:2.3.3.1]
CDS_4546_transcript_4565	K01647 CS, gltA	citrate synthase [EC:2.3.3.1]
CDS_12017_transcript_10942	K01647 CS, gltA	citrate synthase [EC:2.3.3.1]
CDS_12018_transcript_10943	K01647 CS, gltA	citrate synthase [EC:2.3.3.1]
CDS_12019_transcript_10945	K01647 CS, gltA	citrate synthase [EC:2.3.3.1]
CDS_12020_transcript_10946	K01647 CS, gltA	citrate synthase [EC:2.3.3.1]
CDS_4254_transcript_4305	K01681 ACO, acnA	aconitate hydratase [EC:4.2.1.3]
CDS_6110_transcript_5949	K01681 ACO, acnA	aconitate hydratase [EC:4.2.1.3]
CDS_20997_transcript_20069	K01681 ACO, acnA	aconitate hydratase [EC:4.2.1.3]
CDS_20998_transcript_20070	K01681 ACO, acnA	aconitate hydratase [EC:4.2.1.3]
CDS_21000_transcript_20072	K01681 ACO, acnA	aconitate hydratase [EC:4.2.1.3]
CDS_21001_transcript_20073	K01681 ACO, acnA	aconitate hydratase [EC:4.2.1.3]
CDS_10958_transcript_9967	K00626 E2.3.1.9, atoB	acetyl-CoA C-acetyltransferase [EC:2.3.1.9]
CDS_10961_transcript_9968	K00626 E2.3.1.9, atoB	acetyl-CoA C-acetyltransferase [EC:2.3.1.9]
CDS_18389_transcript_17056	K00626 E2.3.1.9, atoB	acetyl-CoA C-acetyltransferase [EC:2.3.1.9]
CDS_18390_transcript_17058	K00626 E2.3.1.9, atoB	acetyl-CoA C-acetyltransferase [EC:2.3.1.9]
CDS_21591_transcript_20950	K11517 HAO	(S)-2-hydroxy-acid oxidase [EC:1.1.3.15]
CDS_21592_transcript_20950	K11517 HAO	(S)-2-hydroxy-acid oxidase [EC:1.1.3.15]
CDS_1899_transcript_2401	K03781 katE, CAT, catB, srpA	catalase [EC:1.11.1.6]
CDS_1900_transcript_2402	K03781 katE, CAT, catB, srpA	catalase [EC:1.11.1.6]
CDS_15265_transcript_13989	K00049 GRHPR	glyoxylate/hydroxypyruvate reductase [EC:1.1.1.79 1.1.1.81]
CDS_15267_transcript_13991	K00049 GRHPR	glyoxylate/hydroxypyruvate reductase [EC:1.1.1.79 1.1.1.81]
CDS_14430_transcript_13200	K19269 PGP, PGLP	phosphoglycolate phosphatase [EC:3.1.3.18 3.1.3.48]
CDS_14431_transcript_13201	K19269 PGP, PGLP	phosphoglycolate phosphatase [EC:3.1.3.18 3.1.3.48]
CDS_25421_transcript_28037	K00830 AGXT	alanine-glyoxylate transaminase / serine-glyoxylate transaminase / serine-pyruvate transaminase [EC:2.6.1.44 2.6.1.45 2.6.1.51]
CDS_1322_transcript_1884	K01915 glnA, GLUL	glutamine synthetase [EC:6.3.1.2]
CDS_1325_transcript_1885	K01915 glnA, GLUL	glutamine synthetase [EC:6.3.1.2]
CDS_1328_transcript_1886	K01915 glnA, GLUL	glutamine synthetase [EC:6.3.1.2]
CDS_1330_transcript_1887	K01915 glnA, GLUL	glutamine synthetase [EC:6.3.1.2]
CDS_1333_transcript_1888	K01915 glnA, GLUL	glutamine synthetase [EC:6.3.1.2]
CDS_2424_transcript_2880	K00600 glyA, SHMT	glycine hydroxymethyltransferase [EC:2.1.2.1]
CDS_2428_transcript_2883	K00600 glyA, SHMT	glycine hydroxymethyltransferase [EC:2.1.2.1]
CDS_2429_transcript_2884	K00600 glyA, SHMT	glycine hydroxymethyltransferase [EC:2.1.2.1]
CDS_1839_transcript_2362	K00281 GLDC, gcvP	glycine dehydrogenase [EC:1.4.4.2]
CDS_22036_transcript_21556	K00605 gcvT, AMT	aminomethyltransferase [EC:2.1.2.10]
CDS_21926_transcript_21426	K00382 DLD, lpd, pdhD	dihydrolipoamide dehydrogenase [EC:1.8.1.4]
CDS_21927_transcript_21427	K00382 DLD, lpd, pdhD	dihydrolipoamide dehydrogenase [EC:1.8.1.4]
CDS_21928_transcript_21428	K00382 DLD, lpd, pdhD	dihydrolipoamide dehydrogenase [EC:1.8.1.4]
CDS_1630_transcript_2187	K02437 gcvH, GCSH	glycine cleavage system H protein
CDS_1636_transcript_2190	K02437 gcvH, GCSH	glycine cleavage system H protein
CDS_26765_transcript_31736	K02437 gcvH, GCSH	glycine cleavage system H protein
CDS_3568_transcript_3764	K01816 hyi, gip	hydroxypyruvate isomerase [EC:5.3.1.22]
CDS_3570_transcript_3765	K01816 hyi, gip	hydroxypyruvate isomerase [EC:5.3.1.22]
CDS_3572_transcript_3766	K01816 hyi, gip	hydroxypyruvate isomerase [EC:5.3.1.22]
CDS_3577_transcript_3767	K01816 hyi, gip	hydroxypyruvate isomerase [EC:5.3.1.22]
CDS_21099_transcript_20203	K11529 gck, gckA, GLYCTK	glycerate 2-kinase [EC:2.7.1.165]
CDS_2445_transcript_2896	K01432 AFMID	arylformamidase [EC:3.5.1.9]
00640 Propanoate metabolism [PATH:ko00640]
CDS_2629_transcript_3020	K01895 ACSS, acs	acetyl-CoA synthetase [EC:6.2.1.1]
CDS_2630_transcript_3021	K01895 ACSS, acs	acetyl-CoA synthetase [EC:6.2.1.1]
CDS_2631_transcript_3022	K01895 ACSS, acs	acetyl-CoA synthetase [EC:6.2.1.1]
CDS_7312_transcript_6856	K01908 prpE	propionyl-CoA synthetase [EC:6.2.1.17]
CDS_20212_transcript_19162	K00166 BCKDHA, bkdA1	2-oxoisovalerate dehydrogenase E1 component alpha subunit [EC:1.2.4.4]
CDS_582_transcript_1221	K00167 BCKDHB, bkdA2	2-oxoisovalerate dehydrogenase E1 component beta subunit [EC:1.2.4.4]
CDS_9044_transcript_8360	K09699 DBT, bkdB	2-oxoisovalerate dehydrogenase E2 component (dihydrolipoyl transacylase) [EC:2.3.1.168]
CDS_9045_transcript_8361	K09699 DBT, bkdB	2-oxoisovalerate dehydrogenase E2 component (dihydrolipoyl transacylase) [EC:2.3.1.168]
CDS_9046_transcript_8362	K09699 DBT, bkdB	2-oxoisovalerate dehydrogenase E2 component (dihydrolipoyl transacylase) [EC:2.3.1.168]
CDS_21926_transcript_21426	K00382 DLD, lpd, pdhD	dihydrolipoamide dehydrogenase [EC:1.8.1.4]
CDS_21927_transcript_21427	K00382 DLD, lpd, pdhD	dihydrolipoamide dehydrogenase [EC:1.8.1.4]
CDS_21928_transcript_21428	K00382 DLD, lpd, pdhD	dihydrolipoamide dehydrogenase [EC:1.8.1.4]
CDS_5115_transcript_5054	K00249 ACADM, acd	acyl-CoA dehydrogenase [EC:1.3.8.7]
CDS_5116_transcript_5055	K00249 ACADM, acd	acyl-CoA dehydrogenase [EC:1.3.8.7]
CDS_5117_transcript_5056	K00249 ACADM, acd	acyl-CoA dehydrogenase [EC:1.3.8.7]
CDS_5118_transcript_5057	K00249 ACADM, acd	acyl-CoA dehydrogenase [EC:1.3.8.7]
CDS_24217_transcript_25305	K00249 ACADM, acd	acyl-CoA dehydrogenase [EC:1.3.8.7]
CDS_24218_transcript_25306	K00249 ACADM, acd	acyl-CoA dehydrogenase [EC:1.3.8.7]
CDS_24219_transcript_25307	K00249 ACADM, acd	acyl-CoA dehydrogenase [EC:1.3.8.7]
CDS_4307_transcript_4360	K07515 HADHA	enoyl-CoA hydratase / long-chain 3-hydroxyacyl-CoA dehydrogenase [EC:4.2.1.17 1.1.1.211]
CDS_6358_transcript_6090	K07511 ECHS1	enoyl-CoA hydratase [EC:4.2.1.17]
CDS_10422_transcript_9505	K07511 ECHS1	enoyl-CoA hydratase [EC:4.2.1.17]
CDS_10423_transcript_9506	K07511 ECHS1	enoyl-CoA hydratase [EC:4.2.1.17]
CDS_8114_transcript_7576	K05605 HIBCH	3-hydroxyisobutyryl-CoA hydrolase [EC:3.1.2.4]
CDS_4618_transcript_4632	K11262 ACACA	acetyl-CoA carboxylase / biotin carboxylase 1 [EC:6.4.1.2 6.3.4.14]
CDS_4619_transcript_4633	K11262 ACACA	acetyl-CoA carboxylase / biotin carboxylase 1 [EC:6.4.1.2 6.3.4.14]
CDS_3816_transcript_3994	K13524 ABAT	4-aminobutyrate aminotransferase / (S)-3-amino-2-methylpropionate transaminase [EC:2.6.1.19 2.6.1.22]
CDS_3421_transcript_3633	K01899 LSC1	succinyl-CoA synthetase alpha subunit [EC:6.2.1.4 6.2.1.5]
CDS_3422_transcript_3634	K01899 LSC1	succinyl-CoA synthetase alpha subunit [EC:6.2.1.4 6.2.1.5]
CDS_10131_transcript_9275	K01900 LSC2	succinyl-CoA synthetase beta subunit [EC:6.2.1.4 6.2.1.5]
CDS_10132_transcript_9276	K01900 LSC2	succinyl-CoA synthetase beta subunit [EC:6.2.1.4 6.2.1.5]
CDS_10133_transcript_9277	K01900 LSC2	succinyl-CoA synthetase beta subunit [EC:6.2.1.4 6.2.1.5]
CDS_11593_transcript_10567	K01900 LSC2	succinyl-CoA synthetase beta subunit [EC:6.2.1.4 6.2.1.5]
CDS_11596_transcript_10568	K01900 LSC2	succinyl-CoA synthetase beta subunit [EC:6.2.1.4 6.2.1.5]
CDS_11597_transcript_10569	K01900 LSC2	succinyl-CoA synthetase beta subunit [EC:6.2.1.4 6.2.1.5]
CDS_11599_transcript_10570	K01900 LSC2	succinyl-CoA synthetase beta subunit [EC:6.2.1.4 6.2.1.5]
CDS_3197_transcript_3472	K00140 mmsA, iolA, ALDH6A1	malonate-semialdehyde dehydrogenase (acetylating) / methylmalonate-semialdehyde dehydrogenase [EC:1.2.1.18 1.2.1.27]
CDS_3198_transcript_3473	K00140 mmsA, iolA, ALDH6A1	malonate-semialdehyde dehydrogenase (acetylating) / methylmalonate-semialdehyde dehydrogenase [EC:1.2.1.18 1.2.1.27]
CDS_3199_transcript_3474	K00140 mmsA, iolA, ALDH6A1	malonate-semialdehyde dehydrogenase (acetylating) / methylmalonate-semialdehyde dehydrogenase [EC:1.2.1.18 1.2.1.27]
CDS_3200_transcript_3475	K00140 mmsA, iolA, ALDH6A1	malonate-semialdehyde dehydrogenase (acetylating) / methylmalonate-semialdehyde dehydrogenase [EC:1.2.1.18 1.2.1.27]
CDS_3201_transcript_3476	K00140 mmsA, iolA, ALDH6A1	malonate-semialdehyde dehydrogenase (acetylating) / methylmalonate-semialdehyde dehydrogenase [EC:1.2.1.18 1.2.1.27]
CDS_26806_transcript_31854	K00016 LDH, ldh	L-lactate dehydrogenase [EC:1.1.1.27]
CDS_10958_transcript_9967	K00626 E2.3.1.9, atoB	acetyl-CoA C-acetyltransferase [EC:2.3.1.9]
CDS_10961_transcript_9968	K00626 E2.3.1.9, atoB	acetyl-CoA C-acetyltransferase [EC:2.3.1.9]
CDS_18389_transcript_17056	K00626 E2.3.1.9, atoB	acetyl-CoA C-acetyltransferase [EC:2.3.1.9]
CDS_18390_transcript_17058	K00626 E2.3.1.9, atoB	acetyl-CoA C-acetyltransferase [EC:2.3.1.9]
00650 Butanoate metabolism [PATH:ko00650]
CDS_10958_transcript_9967	K00626 E2.3.1.9, atoB	acetyl-CoA C-acetyltransferase [EC:2.3.1.9]
CDS_10961_transcript_9968	K00626 E2.3.1.9, atoB	acetyl-CoA C-acetyltransferase [EC:2.3.1.9]
CDS_18389_transcript_17056	K00626 E2.3.1.9, atoB	acetyl-CoA C-acetyltransferase [EC:2.3.1.9]
CDS_18390_transcript_17058	K00626 E2.3.1.9, atoB	acetyl-CoA C-acetyltransferase [EC:2.3.1.9]
CDS_4307_transcript_4360	K07515 HADHA	enoyl-CoA hydratase / long-chain 3-hydroxyacyl-CoA dehydrogenase [EC:4.2.1.17 1.1.1.211]
CDS_6358_transcript_6090	K07511 ECHS1	enoyl-CoA hydratase [EC:4.2.1.17]
CDS_10422_transcript_9505	K07511 ECHS1	enoyl-CoA hydratase [EC:4.2.1.17]
CDS_10423_transcript_9506	K07511 ECHS1	enoyl-CoA hydratase [EC:4.2.1.17]
CDS_6085_transcript_5929	K00248 ACADS, bcd	butyryl-CoA dehydrogenase [EC:1.3.8.1]
CDS_6090_transcript_5931	K00248 ACADS, bcd	butyryl-CoA dehydrogenase [EC:1.3.8.1]
CDS_11608_transcript_10586	K00109 E1.1.99.2	2-hydroxyglutarate dehydrogenase [EC:1.1.99.2]
CDS_17119_transcript_15779	K01580 E4.1.1.15, gadB, gadA, GAD	glutamate decarboxylase [EC:4.1.1.15]
CDS_17121_transcript_15780	K01580 E4.1.1.15, gadB, gadA, GAD	glutamate decarboxylase [EC:4.1.1.15]
CDS_17122_transcript_15781	K01580 E4.1.1.15, gadB, gadA, GAD	glutamate decarboxylase [EC:4.1.1.15]
CDS_17124_transcript_15782	K01580 E4.1.1.15, gadB, gadA, GAD	glutamate decarboxylase [EC:4.1.1.15]
CDS_17125_transcript_15784	K01580 E4.1.1.15, gadB, gadA, GAD	glutamate decarboxylase [EC:4.1.1.15]
CDS_3816_transcript_3994	K13524 ABAT	4-aminobutyrate aminotransferase / (S)-3-amino-2-methylpropionate transaminase [EC:2.6.1.19 2.6.1.22]
CDS_3922_transcript_4080	K00139 ALDH5A1	succinate-semialdehyde dehydrogenase [EC:1.2.1.24]
CDS_3926_transcript_4082	K00139 ALDH5A1	succinate-semialdehyde dehydrogenase [EC:1.2.1.24]
CDS_3929_transcript_4083	K00139 ALDH5A1	succinate-semialdehyde dehydrogenase [EC:1.2.1.24]
CDS_3932_transcript_4084	K00139 ALDH5A1	succinate-semialdehyde dehydrogenase [EC:1.2.1.24]
CDS_3934_transcript_4085	K00139 ALDH5A1	succinate-semialdehyde dehydrogenase [EC:1.2.1.24]
CDS_1418_transcript_1961	K01641 E2.3.3.10	hydroxymethylglutaryl-CoA synthase [EC:2.3.3.10]
CDS_8068_transcript_7529	K01640 E4.1.3.4, HMGCL, hmgL	hydroxymethylglutaryl-CoA lyase [EC:4.1.3.4]
CDS_8070_transcript_7530	K01640 E4.1.3.4, HMGCL, hmgL	hydroxymethylglutaryl-CoA lyase [EC:4.1.3.4]
CDS_8071_transcript_7532	K01640 E4.1.3.4, HMGCL, hmgL	hydroxymethylglutaryl-CoA lyase [EC:4.1.3.4]
CDS_8073_transcript_7533	K01640 E4.1.3.4, HMGCL, hmgL	hydroxymethylglutaryl-CoA lyase [EC:4.1.3.4]
CDS_3875_transcript_4048	K01027 OXCT	3-oxoacid CoA-transferase [EC:2.8.3.5]
CDS_3876_transcript_4049	K01027 OXCT	3-oxoacid CoA-transferase [EC:2.8.3.5]
00562 Inositol phosphate metabolism [PATH:ko00562]
CDS_7483_transcript_7007	K00914 PIK3C3, VPS34	phosphatidylinositol 3-kinase [EC:2.7.1.137]
CDS_7488_transcript_7008	K00914 PIK3C3, VPS34	phosphatidylinositol 3-kinase [EC:2.7.1.137]
CDS_7494_transcript_7011	K00914 PIK3C3, VPS34	phosphatidylinositol 3-kinase [EC:2.7.1.137]
CDS_9640_transcript_8877	K18081 MTMR1_2	myotubularin-related protein 1/2 [EC:3.1.3.64 3.1.3.95]
CDS_9641_transcript_8878	K18081 MTMR1_2	myotubularin-related protein 1/2 [EC:3.1.3.64 3.1.3.95]
CDS_11935_transcript_10867	K18082 MTMR3_4, ZFYVE10_11	myotubularin-related protein 3/4 [EC:3.1.3.48 3.1.3.64 3.1.3.95]
CDS_7242_transcript_6804	K18083 MTMR6_7_8	myotubularin-related protein 6/7/8 [EC:3.1.3.64 3.1.3.95]
CDS_6317_transcript_6052	K18086 MTMR14	myotubularin-related protein 14 [EC:3.1.3.64 3.1.3.95]
CDS_6318_transcript_6053	K18086 MTMR14	myotubularin-related protein 14 [EC:3.1.3.64 3.1.3.95]
CDS_6319_transcript_6054	K18086 MTMR14	myotubularin-related protein 14 [EC:3.1.3.64 3.1.3.95]
CDS_14266_transcript_13059	K00888 PI4KA	phosphatidylinositol 4-kinase A [EC:2.7.1.67]
CDS_10409_transcript_9492	K19801 PI4KB	phosphatidylinositol 4-kinase B [EC:2.7.1.67]
CDS_10410_transcript_9493	K19801 PI4KB	phosphatidylinositol 4-kinase B [EC:2.7.1.67]
CDS_19092_transcript_17933	K13711 PI4K2	phosphatidylinositol 4-kinase type 2 [EC:2.7.1.67]
CDS_19093_transcript_17934	K13711 PI4K2	phosphatidylinositol 4-kinase type 2 [EC:2.7.1.67]
CDS_13941_transcript_12723	K00889 PIP5K	1-phosphatidylinositol-4-phosphate 5-kinase [EC:2.7.1.68]
CDS_16088_transcript_14760	K00889 PIP5K	1-phosphatidylinositol-4-phosphate 5-kinase [EC:2.7.1.68]
CDS_16090_transcript_14761	K00889 PIP5K	1-phosphatidylinositol-4-phosphate 5-kinase [EC:2.7.1.68]
CDS_20694_transcript_19703	K01099 INPP5B_F	inositol polyphosphate 5-phosphatase INPP5B/F [EC:3.1.3.36]
CDS_21107_transcript_20218	K20278 INPP5E	inositol polyphosphate 5-phosphatase INPP5E [EC:3.1.3.36]
CDS_24125_transcript_25124	K20279 SYNJ	synaptojanin [EC:3.1.3.36]
CDS_17952_transcript_16630	K00922 PIK3C	phosphatidylinositol-4,5-bisphosphate 3-kinase [EC:2.7.1.153]
CDS_9845_transcript_9022	K01110 PTEN	phosphatidylinositol-3,4,5-trisphosphate 3-phosphatase and dual-specificity protein phosphatase PTEN [EC:3.1.3.16 3.1.3.48 3.1.3.67]
CDS_9847_transcript_9024	K01110 PTEN	phosphatidylinositol-3,4,5-trisphosphate 3-phosphatase and dual-specificity protein phosphatase PTEN [EC:3.1.3.16 3.1.3.48 3.1.3.67]
CDS_9849_transcript_9025	K01110 PTEN	phosphatidylinositol-3,4,5-trisphosphate 3-phosphatase and dual-specificity protein phosphatase PTEN [EC:3.1.3.16 3.1.3.48 3.1.3.67]
CDS_9850_transcript_9026	K01110 PTEN	phosphatidylinositol-3,4,5-trisphosphate 3-phosphatase and dual-specificity protein phosphatase PTEN [EC:3.1.3.16 3.1.3.48 3.1.3.67]
CDS_18265_transcript_16940	K00923 PIK3C2	phosphatidylinositol-4-phosphate 3-kinase [EC:2.7.1.154]
CDS_18268_transcript_16941	K00923 PIK3C2	phosphatidylinositol-4-phosphate 3-kinase [EC:2.7.1.154]
CDS_16531_transcript_15175	K01109 INPP4	inositol polyphosphate-4-phosphatase [EC:3.1.3.66]
CDS_16534_transcript_15177	K01109 INPP4	inositol polyphosphate-4-phosphatase [EC:3.1.3.66]
CDS_16535_transcript_15178	K01109 INPP4	inositol polyphosphate-4-phosphatase [EC:3.1.3.66]
CDS_15652_transcript_14359	K00921 PIKFYVE, FAB1	1-phosphatidylinositol-3-phosphate 5-kinase [EC:2.7.1.150]
CDS_15653_transcript_14360	K00921 PIKFYVE, FAB1	1-phosphatidylinositol-3-phosphate 5-kinase [EC:2.7.1.150]
CDS_18052_transcript_16729	K05858 PLCB	phosphatidylinositol phospholipase C, beta [EC:3.1.4.11]
CDS_18055_transcript_16730	K05858 PLCB	phosphatidylinositol phospholipase C, beta [EC:3.1.4.11]
CDS_18056_transcript_16731	K05858 PLCB	phosphatidylinositol phospholipase C, beta [EC:3.1.4.11]
CDS_23679_transcript_24236	K05858 PLCB	phosphatidylinositol phospholipase C, beta [EC:3.1.4.11]
CDS_12807_transcript_11624	K01116 PLCG1	phosphatidylinositol phospholipase C, gamma-1 [EC:3.1.4.11]
CDS_12808_transcript_11625	K01116 PLCG1	phosphatidylinositol phospholipase C, gamma-1 [EC:3.1.4.11]
CDS_5215_transcript_5152	K01092 E3.1.3.25, IMPA, suhB	myo-inositol-1(or 4)-monophosphatase [EC:3.1.3.25]
CDS_7420_transcript_6951	K01092 E3.1.3.25, IMPA, suhB	myo-inositol-1(or 4)-monophosphatase [EC:3.1.3.25]
CDS_25213_transcript_27525	K01092 E3.1.3.25, IMPA, suhB	myo-inositol-1(or 4)-monophosphatase [EC:3.1.3.25]
CDS_22822_transcript_22758	K15759 IMPAD1, IMPA3	inositol monophosphatase 3 [EC:3.1.3.25 3.1.3.7]
CDS_22823_transcript_22759	K15759 IMPAD1, IMPA3	inositol monophosphatase 3 [EC:3.1.3.25 3.1.3.7]
CDS_4859_transcript_4822	K00999 CDIPT	CDP-diacylglycerol--inositol 3-phosphatidyltransferase [EC:2.7.8.11]
CDS_4862_transcript_4823	K00999 CDIPT	CDP-diacylglycerol--inositol 3-phosphatidyltransferase [EC:2.7.8.11]
CDS_4863_transcript_4824	K00999 CDIPT	CDP-diacylglycerol--inositol 3-phosphatidyltransferase [EC:2.7.8.11]
CDS_4866_transcript_4825	K00999 CDIPT	CDP-diacylglycerol--inositol 3-phosphatidyltransferase [EC:2.7.8.11]
CDS_19930_transcript_18863	K01858 INO1, ISYNA1	myo-inositol-1-phosphate synthase [EC:5.5.1.4]
CDS_19931_transcript_18863	K01858 INO1, ISYNA1	myo-inositol-1-phosphate synthase [EC:5.5.1.4]
CDS_24128_transcript_25129	K01107 INPP1	inositol polyphosphate 1-phosphatase [EC:3.1.3.57]
CDS_7114_transcript_6694	K01106 E3.1.3.56	inositol-1,4,5-trisphosphate 5-phosphatase [EC:3.1.3.56]
CDS_7117_transcript_6695	K01106 E3.1.3.56	inositol-1,4,5-trisphosphate 5-phosphatase [EC:3.1.3.56]
CDS_7120_transcript_6696	K01106 E3.1.3.56	inositol-1,4,5-trisphosphate 5-phosphatase [EC:3.1.3.56]
CDS_7123_transcript_6697	K01106 E3.1.3.56	inositol-1,4,5-trisphosphate 5-phosphatase [EC:3.1.3.56]
CDS_7126_transcript_6698	K01106 E3.1.3.56	inositol-1,4,5-trisphosphate 5-phosphatase [EC:3.1.3.56]
CDS_19021_transcript_17860	K01106 E3.1.3.56	inositol-1,4,5-trisphosphate 5-phosphatase [EC:3.1.3.56]
CDS_17798_transcript_16471	K03103 MINPP1	multiple inositol-polyphosphate phosphatase / 2,3-bisphosphoglycerate 3-phosphatase [EC:3.1.3.62 3.1.3.80]
CDS_18025_transcript_16695	K03103 MINPP1	multiple inositol-polyphosphate phosphatase / 2,3-bisphosphoglycerate 3-phosphatase [EC:3.1.3.62 3.1.3.80]
CDS_18026_transcript_16696	K03103 MINPP1	multiple inositol-polyphosphate phosphatase / 2,3-bisphosphoglycerate 3-phosphatase [EC:3.1.3.62 3.1.3.80]
CDS_13160_transcript_12000	K00911 ITPK	1D-myo-inositol-triphosphate 3-kinase [EC:2.7.1.127]
CDS_13161_transcript_12000	K00911 ITPK	1D-myo-inositol-triphosphate 3-kinase [EC:2.7.1.127]
CDS_21478_transcript_20780	K00911 ITPK	1D-myo-inositol-triphosphate 3-kinase [EC:2.7.1.127]
CDS_21479_transcript_20780	K00911 ITPK	1D-myo-inositol-triphosphate 3-kinase [EC:2.7.1.127]
CDS_21480_transcript_20781	K00911 ITPK	1D-myo-inositol-triphosphate 3-kinase [EC:2.7.1.127]
CDS_21481_transcript_20781	K00911 ITPK	1D-myo-inositol-triphosphate 3-kinase [EC:2.7.1.127]
CDS_3155_transcript_3434	K00915 IPMK, IPK2	inositol-polyphosphate multikinase [EC:2.7.1.140 2.7.1.151]
CDS_3159_transcript_3436	K00915 IPMK, IPK2	inositol-polyphosphate multikinase [EC:2.7.1.140 2.7.1.151]
CDS_21315_transcript_20528	K10572 IPPK	inositol-pentakisphosphate 2-kinase [EC:2.7.1.158]
CDS_2873_transcript_3205	K00469 MIOX	inositol oxygenase [EC:1.13.99.1]
CDS_2874_transcript_3206	K00469 MIOX	inositol oxygenase [EC:1.13.99.1]
CDS_2876_transcript_3207	K00469 MIOX	inositol oxygenase [EC:1.13.99.1]
CDS_4287_transcript_4339	K00469 MIOX	inositol oxygenase [EC:1.13.99.1]
CDS_16679_transcript_15329	K00469 MIOX	inositol oxygenase [EC:1.13.99.1]
CDS_3197_transcript_3472	K00140 mmsA, iolA, ALDH6A1	malonate-semialdehyde dehydrogenase (acetylating) / methylmalonate-semialdehyde dehydrogenase [EC:1.2.1.18 1.2.1.27]
CDS_3198_transcript_3473	K00140 mmsA, iolA, ALDH6A1	malonate-semialdehyde dehydrogenase (acetylating) / methylmalonate-semialdehyde dehydrogenase [EC:1.2.1.18 1.2.1.27]
CDS_3199_transcript_3474	K00140 mmsA, iolA, ALDH6A1	malonate-semialdehyde dehydrogenase (acetylating) / methylmalonate-semialdehyde dehydrogenase [EC:1.2.1.18 1.2.1.27]
CDS_3200_transcript_3475	K00140 mmsA, iolA, ALDH6A1	malonate-semialdehyde dehydrogenase (acetylating) / methylmalonate-semialdehyde dehydrogenase [EC:1.2.1.18 1.2.1.27]
CDS_3201_transcript_3476	K00140 mmsA, iolA, ALDH6A1	malonate-semialdehyde dehydrogenase (acetylating) / methylmalonate-semialdehyde dehydrogenase [EC:1.2.1.18 1.2.1.27]
CDS_23673_transcript_24229	K01803 TPI, tpiA	triosephosphate isomerase (TIM) [EC:5.3.1.1]
CDS_23674_transcript_24230	K01803 TPI, tpiA	triosephosphate isomerase (TIM) [EC:5.3.1.1]
CDS_23675_transcript_24231	K01803 TPI, tpiA	triosephosphate isomerase (TIM) [EC:5.3.1.1]
Energy metabolism
00190 Oxidative phosphorylation [PATH:ko00190]
CDS_6168_transcript_5980	K03934 NDUFS1	NADH dehydrogenase (ubiquinone) Fe-S protein 1 [EC:1.6.5.3 1.6.99.3]
CDS_20283_transcript_19236	K03934 NDUFS1	NADH dehydrogenase (ubiquinone) Fe-S protein 1 [EC:1.6.5.3 1.6.99.3]
CDS_20284_transcript_19237	K03934 NDUFS1	NADH dehydrogenase (ubiquinone) Fe-S protein 1 [EC:1.6.5.3 1.6.99.3]
CDS_16604_transcript_15240	K03935 NDUFS2	NADH dehydrogenase (ubiquinone) Fe-S protein 2 [EC:1.6.5.3 1.6.99.3]
CDS_16605_transcript_15241	K03935 NDUFS2	NADH dehydrogenase (ubiquinone) Fe-S protein 2 [EC:1.6.5.3 1.6.99.3]
CDS_22736_transcript_22631	K03936 NDUFS3	NADH dehydrogenase (ubiquinone) Fe-S protein 3 [EC:1.6.5.3 1.6.99.3]
CDS_2715_transcript_3096	K03937 NDUFS4	NADH dehydrogenase (ubiquinone) Fe-S protein 4
CDS_12713_transcript_11535	K03937 NDUFS4	NADH dehydrogenase (ubiquinone) Fe-S protein 4
CDS_12714_transcript_11536	K03937 NDUFS4	NADH dehydrogenase (ubiquinone) Fe-S protein 4
CDS_8580_transcript_7991	K03938 NDUFS5	NADH dehydrogenase (ubiquinone) Fe-S protein 5
CDS_24496_transcript_25902	K03939 NDUFS6	NADH dehydrogenase (ubiquinone) Fe-S protein 6
CDS_2748_transcript_3123	K03940 NDUFS7	NADH dehydrogenase (ubiquinone) Fe-S protein 7 [EC:1.6.5.3 1.6.99.3]
CDS_2750_transcript_3124	K03940 NDUFS7	NADH dehydrogenase (ubiquinone) Fe-S protein 7 [EC:1.6.5.3 1.6.99.3]
CDS_2752_transcript_3125	K03940 NDUFS7	NADH dehydrogenase (ubiquinone) Fe-S protein 7 [EC:1.6.5.3 1.6.99.3]
CDS_2754_transcript_3126	K03940 NDUFS7	NADH dehydrogenase (ubiquinone) Fe-S protein 7 [EC:1.6.5.3 1.6.99.3]
CDS_2758_transcript_3127	K03940 NDUFS7	NADH dehydrogenase (ubiquinone) Fe-S protein 7 [EC:1.6.5.3 1.6.99.3]
CDS_2759_transcript_3128	K03940 NDUFS7	NADH dehydrogenase (ubiquinone) Fe-S protein 7 [EC:1.6.5.3 1.6.99.3]
CDS_2762_transcript_3129	K03940 NDUFS7	NADH dehydrogenase (ubiquinone) Fe-S protein 7 [EC:1.6.5.3 1.6.99.3]
CDS_2764_transcript_3130	K03940 NDUFS7	NADH dehydrogenase (ubiquinone) Fe-S protein 7 [EC:1.6.5.3 1.6.99.3]
CDS_2765_transcript_3131	K03940 NDUFS7	NADH dehydrogenase (ubiquinone) Fe-S protein 7 [EC:1.6.5.3 1.6.99.3]
CDS_2767_transcript_3132	K03940 NDUFS7	NADH dehydrogenase (ubiquinone) Fe-S protein 7 [EC:1.6.5.3 1.6.99.3]
CDS_7499_transcript_7016	K03940 NDUFS7	NADH dehydrogenase (ubiquinone) Fe-S protein 7 [EC:1.6.5.3 1.6.99.3]
CDS_7500_transcript_7017	K03940 NDUFS7	NADH dehydrogenase (ubiquinone) Fe-S protein 7 [EC:1.6.5.3 1.6.99.3]
CDS_7501_transcript_7018	K03940 NDUFS7	NADH dehydrogenase (ubiquinone) Fe-S protein 7 [EC:1.6.5.3 1.6.99.3]
CDS_7502_transcript_7019	K03940 NDUFS7	NADH dehydrogenase (ubiquinone) Fe-S protein 7 [EC:1.6.5.3 1.6.99.3]
CDS_3050_transcript_3361	K03941 NDUFS8	NADH dehydrogenase (ubiquinone) Fe-S protein 8 [EC:1.6.5.3 1.6.99.3]
CDS_3053_transcript_3362	K03941 NDUFS8	NADH dehydrogenase (ubiquinone) Fe-S protein 8 [EC:1.6.5.3 1.6.99.3]
CDS_3054_transcript_3364	K03941 NDUFS8	NADH dehydrogenase (ubiquinone) Fe-S protein 8 [EC:1.6.5.3 1.6.99.3]
CDS_3057_transcript_3365	K03941 NDUFS8	NADH dehydrogenase (ubiquinone) Fe-S protein 8 [EC:1.6.5.3 1.6.99.3]
CDS_23913_transcript_24714	K03941 NDUFS8	NADH dehydrogenase (ubiquinone) Fe-S protein 8 [EC:1.6.5.3 1.6.99.3]
CDS_23914_transcript_24715	K03941 NDUFS8	NADH dehydrogenase (ubiquinone) Fe-S protein 8 [EC:1.6.5.3 1.6.99.3]
CDS_3677_transcript_3878	K03942 NDUFV1	NADH dehydrogenase (ubiquinone) flavoprotein 1 [EC:1.6.5.3 1.6.99.3]
CDS_17913_transcript_16578	K03942 NDUFV1	NADH dehydrogenase (ubiquinone) flavoprotein 1 [EC:1.6.5.3 1.6.99.3]
CDS_17914_transcript_16579	K03942 NDUFV1	NADH dehydrogenase (ubiquinone) flavoprotein 1 [EC:1.6.5.3 1.6.99.3]
CDS_17915_transcript_16580	K03942 NDUFV1	NADH dehydrogenase (ubiquinone) flavoprotein 1 [EC:1.6.5.3 1.6.99.3]
CDS_17916_transcript_16581	K03942 NDUFV1	NADH dehydrogenase (ubiquinone) flavoprotein 1 [EC:1.6.5.3 1.6.99.3]
CDS_21801_transcript_21239	K03943 NDUFV2	NADH dehydrogenase (ubiquinone) flavoprotein 2 [EC:1.6.5.3 1.6.99.3]
CDS_25031_transcript_27110	K03949 NDUFA5	NADH dehydrogenase (ubiquinone) 1 alpha subcomplex subunit 5
CDS_8925_transcript_8234	K03950 NDUFA6	NADH dehydrogenase (ubiquinone) 1 alpha subcomplex subunit 6
CDS_8926_transcript_8235	K03950 NDUFA6	NADH dehydrogenase (ubiquinone) 1 alpha subcomplex subunit 6
CDS_2225_transcript_2733	K03952 NDUFA8	NADH dehydrogenase (ubiquinone) 1 alpha subcomplex subunit 8
CDS_2226_transcript_2734	K03952 NDUFA8	NADH dehydrogenase (ubiquinone) 1 alpha subcomplex subunit 8
CDS_2227_transcript_2735	K03952 NDUFA8	NADH dehydrogenase (ubiquinone) 1 alpha subcomplex subunit 8
CDS_24399_transcript_25703	K03952 NDUFA8	NADH dehydrogenase (ubiquinone) 1 alpha subcomplex subunit 8
CDS_24327_transcript_25547	K03953 NDUFA9	NADH dehydrogenase (ubiquinone) 1 alpha subcomplex subunit 9
CDS_20897_transcript_19963	K03954 NDUFA10	NADH dehydrogenase (ubiquinone) 1 alpha subcomplex subunit 10
CDS_16218_transcript_14868	K03955 NDUFAB1	NADH dehydrogenase (ubiquinone) 1 alpha/beta subcomplex 1
CDS_16219_transcript_14869	K03955 NDUFAB1	NADH dehydrogenase (ubiquinone) 1 alpha/beta subcomplex 1
CDS_7161_transcript_6745	K11352 NDUFA12	NADH dehydrogenase (ubiquinone) 1 alpha subcomplex subunit 12
CDS_26822_transcript_31889	K11353 NDUFA13	NADH dehydrogenase (ubiquinone) 1 alpha subcomplex subunit 13
CDS_16638_transcript_15277	K03961 NDUFB5	NADH dehydrogenase (ubiquinone) 1 beta subcomplex subunit 5
CDS_26556_transcript_31047	K03961 NDUFB5	NADH dehydrogenase (ubiquinone) 1 beta subcomplex subunit 5
CDS_6628_transcript_6326	K03962 NDUFB6	NADH dehydrogenase (ubiquinone) 1 beta subcomplex subunit 6
CDS_23163_transcript_23322	K03962 NDUFB6	NADH dehydrogenase (ubiquinone) 1 beta subcomplex subunit 6
CDS_23164_transcript_23323	K03962 NDUFB6	NADH dehydrogenase (ubiquinone) 1 beta subcomplex subunit 6
CDS_23165_transcript_23324	K03962 NDUFB6	NADH dehydrogenase (ubiquinone) 1 beta subcomplex subunit 6
CDS_12477_transcript_11337	K03963 NDUFB7	NADH dehydrogenase (ubiquinone) 1 beta subcomplex subunit 7
CDS_24516_transcript_25944	K03964 NDUFB8	NADH dehydrogenase (ubiquinone) 1 beta subcomplex subunit 8
CDS_7153_transcript_6736	K03965 NDUFB9	NADH dehydrogenase (ubiquinone) 1 beta subcomplex subunit 9
CDS_7154_transcript_6737	K03965 NDUFB9	NADH dehydrogenase (ubiquinone) 1 beta subcomplex subunit 9
CDS_19316_transcript_18168	K03965 NDUFB9	NADH dehydrogenase (ubiquinone) 1 beta subcomplex subunit 9
CDS_26685_transcript_31451	K03965 NDUFB9	NADH dehydrogenase (ubiquinone) 1 beta subcomplex subunit 9
CDS_7490_transcript_7010	K03966 NDUFB10	NADH dehydrogenase (ubiquinone) 1 beta subcomplex subunit 10
CDS_13172_transcript_12015	K03966 NDUFB10	NADH dehydrogenase (ubiquinone) 1 beta subcomplex subunit 10
CDS_24720_transcript_26374	K11351 NDUFB11	NADH dehydrogenase (ubiquinone) 1 beta subcomplex subunit 11
CDS_24721_transcript_26375	K11351 NDUFB11	NADH dehydrogenase (ubiquinone) 1 beta subcomplex subunit 11
CDS_24722_transcript_26376	K11351 NDUFB11	NADH dehydrogenase (ubiquinone) 1 beta subcomplex subunit 11
CDS_26272_transcript_30215	K03968 NDUFC2	NADH dehydrogenase (ubiquinone) 1 subunit C2
CDS_27117_transcript_32878	K03968 NDUFC2	NADH dehydrogenase (ubiquinone) 1 subunit C2
CDS_2942_transcript_3270	K00234 SDHA, SDH1	succinate dehydrogenase (ubiquinone) flavoprotein subunit [EC:1.3.5.1]
CDS_16699_transcript_15348	K00234 SDHA, SDH1	succinate dehydrogenase (ubiquinone) flavoprotein subunit [EC:1.3.5.1]
CDS_16701_transcript_15350	K00234 SDHA, SDH1	succinate dehydrogenase (ubiquinone) flavoprotein subunit [EC:1.3.5.1]
CDS_3283_transcript_3528	K00235 SDHB, SDH2	succinate dehydrogenase (ubiquinone) iron-sulfur subunit [EC:1.3.5.1]
CDS_21302_transcript_20511	K00235 SDHB, SDH2	succinate dehydrogenase (ubiquinone) iron-sulfur subunit [EC:1.3.5.1]
CDS_5126_transcript_5062	K00236 SDHC, SDH3	succinate dehydrogenase (ubiquinone) cytochrome b560 subunit
CDS_24803_transcript_26532	K00236 SDHC, SDH3	succinate dehydrogenase (ubiquinone) cytochrome b560 subunit
CDS_24804_transcript_26533	K00236 SDHC, SDH3	succinate dehydrogenase (ubiquinone) cytochrome b560 subunit
CDS_24361_transcript_25629	K00237 SDHD, SDH4	succinate dehydrogenase (ubiquinone) membrane anchor subunit
CDS_22373_transcript_22070	K00411 UQCRFS1, RIP1, petA	ubiquinol-cytochrome c reductase iron-sulfur subunit [EC:1.10.2.2]
CDS_22374_transcript_22071	K00411 UQCRFS1, RIP1, petA	ubiquinol-cytochrome c reductase iron-sulfur subunit [EC:1.10.2.2]
CDS_22375_transcript_22072	K00411 UQCRFS1, RIP1, petA	ubiquinol-cytochrome c reductase iron-sulfur subunit [EC:1.10.2.2]
CDS_4045_transcript_4161	K00413 CYC1, CYT1, petC	ubiquinol-cytochrome c reductase cytochrome c1 subunit
CDS_4046_transcript_4162	K00413 CYC1, CYT1, petC	ubiquinol-cytochrome c reductase cytochrome c1 subunit
CDS_4049_transcript_4163	K00413 CYC1, CYT1, petC	ubiquinol-cytochrome c reductase cytochrome c1 subunit
CDS_4051_transcript_4164	K00413 CYC1, CYT1, petC	ubiquinol-cytochrome c reductase cytochrome c1 subunit
CDS_9874_transcript_9049	K00415 QCR2, UQCRC2	ubiquinol-cytochrome c reductase core subunit 2
CDS_9876_transcript_9050	K00415 QCR2, UQCRC2	ubiquinol-cytochrome c reductase core subunit 2
CDS_9878_transcript_9051	K00415 QCR2, UQCRC2	ubiquinol-cytochrome c reductase core subunit 2
CDS_9882_transcript_9053	K00415 QCR2, UQCRC2	ubiquinol-cytochrome c reductase core subunit 2
CDS_18634_transcript_17360	K00417 QCR7, UQCRB	ubiquinol-cytochrome c reductase subunit 7
CDS_18635_transcript_17361	K00417 QCR7, UQCRB	ubiquinol-cytochrome c reductase subunit 7
CDS_18636_transcript_17362	K00417 QCR7, UQCRB	ubiquinol-cytochrome c reductase subunit 7
CDS_418_transcript_1094	K00418 QCR8, UQCRQ	ubiquinol-cytochrome c reductase subunit 8
CDS_420_transcript_1095	K00418 QCR8, UQCRQ	ubiquinol-cytochrome c reductase subunit 8
CDS_12946_transcript_11773	K02257 COX10	protoheme IX farnesyltransferase [EC:2.5.1.-]
CDS_20633_transcript_19652	K02256 COX1	cytochrome c oxidase subunit 1 [EC:1.9.3.1]
CDS_20354_transcript_19325	K02263 COX4	cytochrome c oxidase subunit 4
CDS_20355_transcript_19326	K02263 COX4	cytochrome c oxidase subunit 4
CDS_22594_transcript_22411	K02264 COX5A	cytochrome c oxidase subunit 5a
CDS_22595_transcript_22412	K02264 COX5A	cytochrome c oxidase subunit 5a
CDS_22596_transcript_22413	K02264 COX5A	cytochrome c oxidase subunit 5a
CDS_21012_transcript_20088	K02266 COX6A	cytochrome c oxidase subunit 6a
CDS_20474_transcript_19461	K02258 COX11	cytochrome c oxidase assembly protein subunit 11
CDS_4153_transcript_4228	K02259 COX15	cytochrome c oxidase assembly protein subunit 15
CDS_1685_transcript_2213	K02132 ATPeF1A, ATP5A1, ATP1	F-type H+-transporting ATPase subunit alpha
CDS_1686_transcript_2214	K02132 ATPeF1A, ATP5A1, ATP1	F-type H+-transporting ATPase subunit alpha
CDS_1695_transcript_2218	K02132 ATPeF1A, ATP5A1, ATP1	F-type H+-transporting ATPase subunit alpha
CDS_1696_transcript_2219	K02132 ATPeF1A, ATP5A1, ATP1	F-type H+-transporting ATPase subunit alpha
CDS_11764_transcript_10706	K02133 ATPeF1B, ATP5B, ATP2	F-type H+-transporting ATPase subunit beta [EC:3.6.3.14]
CDS_11765_transcript_10708	K02133 ATPeF1B, ATP5B, ATP2	F-type H+-transporting ATPase subunit beta [EC:3.6.3.14]
CDS_5783_transcript_5665	K02136 ATPeF1G, ATP5C1, ATP3	F-type H+-transporting ATPase subunit gamma
CDS_17405_transcript_16074	K02136 ATPeF1G, ATP5C1, ATP3	F-type H+-transporting ATPase subunit gamma
CDS_17406_transcript_16075	K02136 ATPeF1G, ATP5C1, ATP3	F-type H+-transporting ATPase subunit gamma
CDS_17407_transcript_16076	K02136 ATPeF1G, ATP5C1, ATP3	F-type H+-transporting ATPase subunit gamma
CDS_17408_transcript_16077	K02136 ATPeF1G, ATP5C1, ATP3	F-type H+-transporting ATPase subunit gamma
CDS_21698_transcript_21080	K02134 ATPeF1D, ATP5D, ATP16	F-type H+-transporting ATPase subunit delta
CDS_21699_transcript_21081	K02134 ATPeF1D, ATP5D, ATP16	F-type H+-transporting ATPase subunit delta
CDS_21700_transcript_21082	K02134 ATPeF1D, ATP5D, ATP16	F-type H+-transporting ATPase subunit delta
CDS_3796_transcript_3979	K02137 ATPeF0O, ATP5O, ATP5	F-type H+-transporting ATPase subunit O
CDS_24258_transcript_25397	K02137 ATPeF0O, ATP5O, ATP5	F-type H+-transporting ATPase subunit O
CDS_24259_transcript_25398	K02137 ATPeF0O, ATP5O, ATP5	F-type H+-transporting ATPase subunit O
CDS_5042_transcript_4994	K02127 ATPeF0B, ATP5F1, ATP4	F-type H+-transporting ATPase subunit b
CDS_17070_transcript_15709	K02127 ATPeF0B, ATP5F1, ATP4	F-type H+-transporting ATPase subunit b
CDS_22202_transcript_21787	K02138 ATPeF0D, ATP5H, ATP7	F-type H+-transporting ATPase subunit d
CDS_22203_transcript_21788	K02138 ATPeF0D, ATP5H, ATP7	F-type H+-transporting ATPase subunit d
CDS_2653_transcript_3039	K02130 ATPeF0F, ATP5J2	F-type H+-transporting ATPase subunit f
CDS_2655_transcript_3040	K02130 ATPeF0F, ATP5J2	F-type H+-transporting ATPase subunit f
CDS_24785_transcript_26496	K02130 ATPeF0F, ATP5J2	F-type H+-transporting ATPase subunit f
CDS_17783_transcript_16460	K02131 ATPeF0F6, ATP5J	F-type H+-transporting ATPase subunit 6
CDS_17784_transcript_16461	K02131 ATPeF0F6, ATP5J	F-type H+-transporting ATPase subunit 6
CDS_17785_transcript_16461	K02131 ATPeF0F6, ATP5J	F-type H+-transporting ATPase subunit 6
CDS_17786_transcript_16462	K02131 ATPeF0F6, ATP5J	F-type H+-transporting ATPase subunit 6
CDS_860_transcript_1441	K02145 ATPeV1A, ATP6A	V-type H+-transporting ATPase subunit A [EC:3.6.3.14]
CDS_1878_transcript_2393	K02147 ATPeV1B, ATP6B	V-type H+-transporting ATPase subunit B
CDS_1883_transcript_2394	K02147 ATPeV1B, ATP6B	V-type H+-transporting ATPase subunit B
CDS_1886_transcript_2395	K02147 ATPeV1B, ATP6B	V-type H+-transporting ATPase subunit B
CDS_1889_transcript_2396	K02147 ATPeV1B, ATP6B	V-type H+-transporting ATPase subunit B
CDS_1893_transcript_2398	K02147 ATPeV1B, ATP6B	V-type H+-transporting ATPase subunit B
CDS_17060_transcript_15694	K02147 ATPeV1B, ATP6B	V-type H+-transporting ATPase subunit B
CDS_17061_transcript_15697	K02147 ATPeV1B, ATP6B	V-type H+-transporting ATPase subunit B
CDS_17062_transcript_15698	K02147 ATPeV1B, ATP6B	V-type H+-transporting ATPase subunit B
CDS_7059_transcript_6648	K02148 ATPeV1C, ATP6C	V-type H+-transporting ATPase subunit C
CDS_7061_transcript_6649	K02148 ATPeV1C, ATP6C	V-type H+-transporting ATPase subunit C
CDS_7063_transcript_6650	K02148 ATPeV1C, ATP6C	V-type H+-transporting ATPase subunit C
CDS_7065_transcript_6651	K02148 ATPeV1C, ATP6C	V-type H+-transporting ATPase subunit C
CDS_7068_transcript_6652	K02148 ATPeV1C, ATP6C	V-type H+-transporting ATPase subunit C
CDS_7070_transcript_6653	K02148 ATPeV1C, ATP6C	V-type H+-transporting ATPase subunit C
CDS_7071_transcript_6654	K02148 ATPeV1C, ATP6C	V-type H+-transporting ATPase subunit C
CDS_7074_transcript_6655	K02148 ATPeV1C, ATP6C	V-type H+-transporting ATPase subunit C
CDS_7075_transcript_6656	K02148 ATPeV1C, ATP6C	V-type H+-transporting ATPase subunit C
CDS_1138_transcript_1702	K02149 ATPeV1D, ATP6M	V-type H+-transporting ATPase subunit D
CDS_1139_transcript_1703	K02149 ATPeV1D, ATP6M	V-type H+-transporting ATPase subunit D
CDS_1119_transcript_1688	K02150 ATPeV1E, ATP6E	V-type H+-transporting ATPase subunit E
CDS_21689_transcript_21062	K02150 ATPeV1E, ATP6E	V-type H+-transporting ATPase subunit E
CDS_22389_transcript_22090	K02151 ATPeV1F, ATP6S14	V-type H+-transporting ATPase subunit F
CDS_9906_transcript_9079	K02144 ATPeV1H	V-type H+-transporting ATPase subunit H
CDS_9910_transcript_9082	K02144 ATPeV1H	V-type H+-transporting ATPase subunit H
CDS_9540_transcript_8771	K02154 ATPeV0A, ATP6N	V-type H+-transporting ATPase subunit a
CDS_9541_transcript_8772	K02154 ATPeV0A, ATP6N	V-type H+-transporting ATPase subunit a
CDS_2500_transcript_2929	K02155 ATPeV0C, ATP6L	V-type H+-transporting ATPase 16kDa proteolipid subunit
CDS_2507_transcript_2932	K02155 ATPeV0C, ATP6L	V-type H+-transporting ATPase 16kDa proteolipid subunit
CDS_2518_transcript_2936	K02155 ATPeV0C, ATP6L	V-type H+-transporting ATPase 16kDa proteolipid subunit
CDS_2434_transcript_2887	K03661 ATPeV0B, ATP6F	V-type H+-transporting ATPase 21kDa proteolipid subunit
CDS_2436_transcript_2888	K03661 ATPeV0B, ATP6F	V-type H+-transporting ATPase 21kDa proteolipid subunit
CDS_2437_transcript_2889	K03661 ATPeV0B, ATP6F	V-type H+-transporting ATPase 21kDa proteolipid subunit
CDS_2440_transcript_2891	K03661 ATPeV0B, ATP6F	V-type H+-transporting ATPase 21kDa proteolipid subunit
CDS_9409_transcript_8683	K02146 ATPeV0D, ATP6D	V-type H+-transporting ATPase subunit d
CDS_1061_transcript_1635	K03662 ATPeVS1, ATP6S1	V-type H+-transporting ATPase S1 subunit
CDS_9063_transcript_8379	K11726 NURF38	nucleosome-remodeling factor 38 kDa subunit [EC:3.6.1.1]
CDS_16466_transcript_15103	K11726 NURF38	nucleosome-remodeling factor 38 kDa subunit [EC:3.6.1.1]
00710 Carbon fixation in photosynthetic organisms [PATH:ko00710]
CDS_2585_transcript_2983	K00927 PGK, pgk	phosphoglycerate kinase [EC:2.7.2.3]
CDS_2586_transcript_2984	K00927 PGK, pgk	phosphoglycerate kinase [EC:2.7.2.3]
CDS_2587_transcript_2985	K00927 PGK, pgk	phosphoglycerate kinase [EC:2.7.2.3]
CDS_19794_transcript_18729	K00927 PGK, pgk	phosphoglycerate kinase [EC:2.7.2.3]
CDS_14226_transcript_13013	K00134 GAPDH, gapA	glyceraldehyde 3-phosphate dehydrogenase [EC:1.2.1.12]
CDS_14229_transcript_13016	K00134 GAPDH, gapA	glyceraldehyde 3-phosphate dehydrogenase [EC:1.2.1.12]
CDS_14232_transcript_13019	K00134 GAPDH, gapA	glyceraldehyde 3-phosphate dehydrogenase [EC:1.2.1.12]
CDS_1491_transcript_2028	K01623 ALDO	fructose-bisphosphate aldolase, class I [EC:4.1.2.13]
CDS_9604_transcript_8841	K03841 FBP, fbp	fructose-1,6-bisphosphatase I [EC:3.1.3.11]
CDS_19989_transcript_18922	K00615 E2.2.1.1, tktA, tktB	transketolase [EC:2.2.1.1]
CDS_19990_transcript_18923	K00615 E2.2.1.1, tktA, tktB	transketolase [EC:2.2.1.1]
CDS_19992_transcript_18925	K00615 E2.2.1.1, tktA, tktB	transketolase [EC:2.2.1.1]
CDS_19993_transcript_18926	K00615 E2.2.1.1, tktA, tktB	transketolase [EC:2.2.1.1]
CDS_4941_transcript_4900	K01807 rpiA	ribose 5-phosphate isomerase A [EC:5.3.1.6]
CDS_4943_transcript_4901	K01807 rpiA	ribose 5-phosphate isomerase A [EC:5.3.1.6]
CDS_4945_transcript_4902	K01807 rpiA	ribose 5-phosphate isomerase A [EC:5.3.1.6]
CDS_23673_transcript_24229	K01803 TPI, tpiA	triosephosphate isomerase (TIM) [EC:5.3.1.1]
CDS_23674_transcript_24230	K01803 TPI, tpiA	triosephosphate isomerase (TIM) [EC:5.3.1.1]
CDS_23675_transcript_24231	K01803 TPI, tpiA	triosephosphate isomerase (TIM) [EC:5.3.1.1]
CDS_2050_transcript_2504	K01783 rpe, RPE	ribulose-phosphate 3-epimerase [EC:5.1.3.1]
CDS_9321_transcript_8605	K14454 GOT1	aspartate aminotransferase, cytoplasmic [EC:2.6.1.1]
CDS_9322_transcript_8607	K14454 GOT1	aspartate aminotransferase, cytoplasmic [EC:2.6.1.1]
CDS_9323_transcript_8608	K14454 GOT1	aspartate aminotransferase, cytoplasmic [EC:2.6.1.1]
CDS_9324_transcript_8609	K14454 GOT1	aspartate aminotransferase, cytoplasmic [EC:2.6.1.1]
CDS_10662_transcript_9702	K00814 GPT, ALT	alanine transaminase [EC:2.6.1.2]
CDS_10663_transcript_9703	K00814 GPT, ALT	alanine transaminase [EC:2.6.1.2]
CDS_10664_transcript_9704	K00814 GPT, ALT	alanine transaminase [EC:2.6.1.2]
CDS_10665_transcript_9705	K00814 GPT, ALT	alanine transaminase [EC:2.6.1.2]
CDS_10666_transcript_9706	K00814 GPT, ALT	alanine transaminase [EC:2.6.1.2]
CDS_26607_transcript_31215	K00814 GPT, ALT	alanine transaminase [EC:2.6.1.2]
CDS_4038_transcript_4157	K00029 E1.1.1.40, maeB	malate dehydrogenase (oxaloacetate-decarboxylating)(NADP+) [EC:1.1.1.40]
CDS_4039_transcript_4157	K00029 E1.1.1.40, maeB	malate dehydrogenase (oxaloacetate-decarboxylating)(NADP+) [EC:1.1.1.40]
CDS_4040_transcript_4158	K00029 E1.1.1.40, maeB	malate dehydrogenase (oxaloacetate-decarboxylating)(NADP+) [EC:1.1.1.40]
CDS_4041_transcript_4159	K00029 E1.1.1.40, maeB	malate dehydrogenase (oxaloacetate-decarboxylating)(NADP+) [EC:1.1.1.40]
CDS_4042_transcript_4159	K00029 E1.1.1.40, maeB	malate dehydrogenase (oxaloacetate-decarboxylating)(NADP+) [EC:1.1.1.40]
CDS_4043_transcript_4160	K00029 E1.1.1.40, maeB	malate dehydrogenase (oxaloacetate-decarboxylating)(NADP+) [EC:1.1.1.40]
CDS_4044_transcript_4160	K00029 E1.1.1.40, maeB	malate dehydrogenase (oxaloacetate-decarboxylating)(NADP+) [EC:1.1.1.40]
CDS_12181_transcript_11069	K14455 GOT2	aspartate aminotransferase, mitochondrial [EC:2.6.1.1]
CDS_12182_transcript_11070	K14455 GOT2	aspartate aminotransferase, mitochondrial [EC:2.6.1.1]
CDS_5128_transcript_5064	K00025 MDH1	malate dehydrogenase [EC:1.1.1.37]
CDS_5129_transcript_5065	K00025 MDH1	malate dehydrogenase [EC:1.1.1.37]
CDS_3567_transcript_3764	K00026 MDH2	malate dehydrogenase [EC:1.1.1.37]
CDS_3571_transcript_3765	K00026 MDH2	malate dehydrogenase [EC:1.1.1.37]
CDS_3574_transcript_3766	K00026 MDH2	malate dehydrogenase [EC:1.1.1.37]
CDS_3575_transcript_3767	K00026 MDH2	malate dehydrogenase [EC:1.1.1.37]
00720 Carbon fixation pathways in prokaryotes [PATH:ko00720]
CDS_13121_transcript_11954	K01958 PC, pyc	pyruvate carboxylase [EC:6.4.1.1]
CDS_13123_transcript_11956	K01958 PC, pyc	pyruvate carboxylase [EC:6.4.1.1]
CDS_1181_transcript_1746	K01679 E4.2.1.2B, fumC	fumarate hydratase, class II [EC:4.2.1.2]
CDS_1182_transcript_1747	K01679 E4.2.1.2B, fumC	fumarate hydratase, class II [EC:4.2.1.2]
CDS_10958_transcript_9967	K00626 E2.3.1.9, atoB	acetyl-CoA C-acetyltransferase [EC:2.3.1.9]
CDS_10961_transcript_9968	K00626 E2.3.1.9, atoB	acetyl-CoA C-acetyltransferase [EC:2.3.1.9]
CDS_18389_transcript_17056	K00626 E2.3.1.9, atoB	acetyl-CoA C-acetyltransferase [EC:2.3.1.9]
CDS_18390_transcript_17058	K00626 E2.3.1.9, atoB	acetyl-CoA C-acetyltransferase [EC:2.3.1.9]
CDS_6851_transcript_6486	K00031 IDH1, IDH2, icd	isocitrate dehydrogenase [EC:1.1.1.42]
CDS_4254_transcript_4305	K01681 ACO, acnA	aconitate hydratase [EC:4.2.1.3]
CDS_6110_transcript_5949	K01681 ACO, acnA	aconitate hydratase [EC:4.2.1.3]
CDS_20997_transcript_20069	K01681 ACO, acnA	aconitate hydratase [EC:4.2.1.3]
CDS_20998_transcript_20070	K01681 ACO, acnA	aconitate hydratase [EC:4.2.1.3]
CDS_21000_transcript_20072	K01681 ACO, acnA	aconitate hydratase [EC:4.2.1.3]
CDS_21001_transcript_20073	K01681 ACO, acnA	aconitate hydratase [EC:4.2.1.3]
CDS_3469_transcript_3675	K01648 ACLY	ATP citrate (pro-S)-lyase [EC:2.3.3.8]
CDS_3471_transcript_3676	K01648 ACLY	ATP citrate (pro-S)-lyase [EC:2.3.3.8]
CDS_3473_transcript_3677	K01648 ACLY	ATP citrate (pro-S)-lyase [EC:2.3.3.8]
CDS_21765_transcript_21189	K00297 metF, MTHFR	methylenetetrahydrofolate reductase (NADPH) [EC:1.5.1.20]
CDS_2629_transcript_3020	K01895 ACSS, acs	acetyl-CoA synthetase [EC:6.2.1.1]
CDS_2630_transcript_3021	K01895 ACSS, acs	acetyl-CoA synthetase [EC:6.2.1.1]
CDS_2631_transcript_3022	K01895 ACSS, acs	acetyl-CoA synthetase [EC:6.2.1.1]
00680 Methane metabolism [PATH:ko00680]
CDS_26152_transcript_29878	K00121 frmA, ADH5, adhC	S-(hydroxymethyl)glutathione dehydrogenase / alcohol dehydrogenase [EC:1.1.1.284 1.1.1.1]
CDS_26153_transcript_29879	K00121 frmA, ADH5, adhC	S-(hydroxymethyl)glutathione dehydrogenase / alcohol dehydrogenase [EC:1.1.1.284 1.1.1.1]
CDS_11067_transcript_10065	K01070 frmB, ESD, fghA	S-formylglutathione hydrolase [EC:3.1.2.12]
CDS_23810_transcript_24526	K01070 frmB, ESD, fghA	S-formylglutathione hydrolase [EC:3.1.2.12]
CDS_2424_transcript_2880	K00600 glyA, SHMT	glycine hydroxymethyltransferase [EC:2.1.2.1]
CDS_2428_transcript_2883	K00600 glyA, SHMT	glycine hydroxymethyltransferase [EC:2.1.2.1]
CDS_2429_transcript_2884	K00600 glyA, SHMT	glycine hydroxymethyltransferase [EC:2.1.2.1]
CDS_25421_transcript_28037	K00830 AGXT	alanine-glyoxylate transaminase / serine-glyoxylate transaminase / serine-pyruvate transaminase [EC:2.6.1.44 2.6.1.45 2.6.1.51]
CDS_21099_transcript_20203	K11529 gck, gckA, GLYCTK	glycerate 2-kinase [EC:2.7.1.165]
CDS_21112_transcript_20226	K01689 ENO, eno	enolase [EC:4.2.1.11]
CDS_23751_transcript_24384	K01689 ENO, eno	enolase [EC:4.2.1.11]
CDS_1491_transcript_2028	K01623 ALDO	fructose-bisphosphate aldolase, class I [EC:4.1.2.13]
CDS_9604_transcript_8841	K03841 FBP, fbp	fructose-1,6-bisphosphatase I [EC:3.1.3.11]
CDS_5993_transcript_5867	K00850 pfkA, PFK	6-phosphofructokinase 1 [EC:2.7.1.11]
CDS_5997_transcript_5868	K00850 pfkA, PFK	6-phosphofructokinase 1 [EC:2.7.1.11]
CDS_6002_transcript_5870	K00850 pfkA, PFK	6-phosphofructokinase 1 [EC:2.7.1.11]
CDS_6012_transcript_5873	K00850 pfkA, PFK	6-phosphofructokinase 1 [EC:2.7.1.11]
CDS_6019_transcript_5875	K00850 pfkA, PFK	6-phosphofructokinase 1 [EC:2.7.1.11]
CDS_2629_transcript_3020	K01895 ACSS, acs	acetyl-CoA synthetase [EC:6.2.1.1]
CDS_2630_transcript_3021	K01895 ACSS, acs	acetyl-CoA synthetase [EC:6.2.1.1]
CDS_2631_transcript_3022	K01895 ACSS, acs	acetyl-CoA synthetase [EC:6.2.1.1]
CDS_24911_transcript_26808	K01834 PGAM, gpmA	2,3-bisphosphoglycerate-dependent phosphoglycerate mutase [EC:5.4.2.11]
CDS_24912_transcript_26809	K01834 PGAM, gpmA	2,3-bisphosphoglycerate-dependent phosphoglycerate mutase [EC:5.4.2.11]
CDS_1972_transcript_2463	K00058 serA, PHGDH	D-3-phosphoglycerate dehydrogenase [EC:1.1.1.95]
CDS_14358_transcript_13127	K00831 serC, PSAT1	phosphoserine aminotransferase [EC:2.6.1.52]
CDS_3496_transcript_3692	K01079 serB, PSPH	phosphoserine phosphatase [EC:3.1.3.3]
CDS_3499_transcript_3695	K01079 serB, PSPH	phosphoserine phosphatase [EC:3.1.3.3]
CDS_3501_transcript_3697	K01079 serB, PSPH	phosphoserine phosphatase [EC:3.1.3.3]
CDS_23408_transcript_23742	K01079 serB, PSPH	phosphoserine phosphatase [EC:3.1.3.3]
CDS_23410_transcript_23745	K01079 serB, PSPH	phosphoserine phosphatase [EC:3.1.3.3]
CDS_23411_transcript_23746	K01079 serB, PSPH	phosphoserine phosphatase [EC:3.1.3.3]
00910 Nitrogen metabolism [PATH:ko00910]
CDS_3524_transcript_3719	K00261 GLUD1_2, gdhA	glutamate dehydrogenase (NAD(P)+) [EC:1.4.1.3]
CDS_1322_transcript_1884	K01915 glnA, GLUL	glutamine synthetase [EC:6.3.1.2]
CDS_1325_transcript_1885	K01915 glnA, GLUL	glutamine synthetase [EC:6.3.1.2]
CDS_1328_transcript_1886	K01915 glnA, GLUL	glutamine synthetase [EC:6.3.1.2]
CDS_1330_transcript_1887	K01915 glnA, GLUL	glutamine synthetase [EC:6.3.1.2]
CDS_1333_transcript_1888	K01915 glnA, GLUL	glutamine synthetase [EC:6.3.1.2]
CDS_8654_transcript_8053	K00264 GLT1	glutamate synthase (NADPH/NADH) [EC:1.4.1.13 1.4.1.14]
CDS_8655_transcript_8054	K00264 GLT1	glutamate synthase (NADPH/NADH) [EC:1.4.1.13 1.4.1.14]
CDS_11953_transcript_10890	K01672 CA	carbonic anhydrase [EC:4.2.1.1]
CDS_13791_transcript_12589	K01672 CA	carbonic anhydrase [EC:4.2.1.1]
CDS_19062_transcript_17908	K01672 CA	carbonic anhydrase [EC:4.2.1.1]
CDS_19063_transcript_17908	K01672 CA	carbonic anhydrase [EC:4.2.1.1]
CDS_19580_transcript_18453	K01673 cynT, can	carbonic anhydrase [EC:4.2.1.1]
00920 Sulfur metabolism [PATH:ko00920]
CDS_13021_transcript_11853	K13811 PAPSS	3'-phosphoadenosine 5'-phosphosulfate synthase [EC:2.7.7.4 2.7.1.25]
CDS_13022_transcript_11854	K13811 PAPSS	3'-phosphoadenosine 5'-phosphosulfate synthase [EC:2.7.7.4 2.7.1.25]
CDS_13023_transcript_11855	K13811 PAPSS	3'-phosphoadenosine 5'-phosphosulfate synthase [EC:2.7.7.4 2.7.1.25]
CDS_13024_transcript_11856	K13811 PAPSS	3'-phosphoadenosine 5'-phosphosulfate synthase [EC:2.7.7.4 2.7.1.25]
CDS_7005_transcript_6596	K01082 cysQ, MET22, BPNT1	3'(2'), 5'-bisphosphate nucleotidase [EC:3.1.3.7]
CDS_7006_transcript_6597	K01082 cysQ, MET22, BPNT1	3'(2'), 5'-bisphosphate nucleotidase [EC:3.1.3.7]
CDS_7009_transcript_6598	K01082 cysQ, MET22, BPNT1	3'(2'), 5'-bisphosphate nucleotidase [EC:3.1.3.7]
CDS_7011_transcript_6599	K01082 cysQ, MET22, BPNT1	3'(2'), 5'-bisphosphate nucleotidase [EC:3.1.3.7]
CDS_7012_transcript_6600	K01082 cysQ, MET22, BPNT1	3'(2'), 5'-bisphosphate nucleotidase [EC:3.1.3.7]
CDS_7014_transcript_6601	K01082 cysQ, MET22, BPNT1	3'(2'), 5'-bisphosphate nucleotidase [EC:3.1.3.7]
CDS_7017_transcript_6603	K01082 cysQ, MET22, BPNT1	3'(2'), 5'-bisphosphate nucleotidase [EC:3.1.3.7]
CDS_22822_transcript_22758	K15759 IMPAD1, IMPA3	inositol monophosphatase 3 [EC:3.1.3.25 3.1.3.7]
CDS_22823_transcript_22759	K15759 IMPAD1, IMPA3	inositol monophosphatase 3 [EC:3.1.3.25 3.1.3.7]
CDS_8732_transcript_8128	K00387 SUOX	sulfite oxidase [EC:1.8.3.1]
CDS_8243_transcript_7678	K17725 ETHE1	sulfur dioxygenase [EC:1.13.11.18]
CDS_4061_transcript_4174	K17218 sqr	sulfide:quinone oxidoreductase [EC:1.8.5.4]
CDS_4064_transcript_4175	K17218 sqr	sulfide:quinone oxidoreductase [EC:1.8.5.4]
Lipid metabolism
00061 Fatty acid biosynthesis [PATH:ko00061]
CDS_4618_transcript_4632	K11262 ACACA	acetyl-CoA carboxylase / biotin carboxylase 1 [EC:6.4.1.2 6.3.4.14]
CDS_4619_transcript_4633	K11262 ACACA	acetyl-CoA carboxylase / biotin carboxylase 1 [EC:6.4.1.2 6.3.4.14]
CDS_23678_transcript_24234	K00645 fabD	[acyl-carrier-protein] S-malonyltransferase [EC:2.3.1.39]
CDS_2718_transcript_3100	K00665 FASN	fatty acid synthase, animal type [EC:2.3.1.85]
CDS_2719_transcript_3101	K00665 FASN	fatty acid synthase, animal type [EC:2.3.1.85]
CDS_23104_transcript_23241	K09458 fabF	3-oxoacyl-[acyl-carrier-protein] synthase II [EC:2.3.1.179]
CDS_23106_transcript_23242	K09458 fabF	3-oxoacyl-[acyl-carrier-protein] synthase II [EC:2.3.1.179]
CDS_16581_transcript_15223	K01897 ACSL, fadD	long-chain acyl-CoA synthetase [EC:6.2.1.3]
CDS_16582_transcript_15224	K01897 ACSL, fadD	long-chain acyl-CoA synthetase [EC:6.2.1.3]
CDS_16583_transcript_15225	K01897 ACSL, fadD	long-chain acyl-CoA synthetase [EC:6.2.1.3]
CDS_23455_transcript_23838	K01897 ACSL, fadD	long-chain acyl-CoA synthetase [EC:6.2.1.3]
CDS_23456_transcript_23838	K01897 ACSL, fadD	long-chain acyl-CoA synthetase [EC:6.2.1.3]
00062 Fatty acid elongation [PATH:ko00062]
CDS_4991_transcript_4944	K07508 ACAA2	acetyl-CoA acyltransferase 2 [EC:2.3.1.16]
CDS_4067_transcript_4178	K07509 HADHB	acetyl-CoA acyltransferase [EC:2.3.1.16]
CDS_4070_transcript_4179	K07509 HADHB	acetyl-CoA acyltransferase [EC:2.3.1.16]
CDS_4072_transcript_4180	K07509 HADHB	acetyl-CoA acyltransferase [EC:2.3.1.16]
CDS_4307_transcript_4360	K07515 HADHA	enoyl-CoA hydratase / long-chain 3-hydroxyacyl-CoA dehydrogenase [EC:4.2.1.17 1.1.1.211]
CDS_6358_transcript_6090	K07511 ECHS1	enoyl-CoA hydratase [EC:4.2.1.17]
CDS_10422_transcript_9505	K07511 ECHS1	enoyl-CoA hydratase [EC:4.2.1.17]
CDS_10423_transcript_9506	K07511 ECHS1	enoyl-CoA hydratase [EC:4.2.1.17]
CDS_5858_transcript_5715	K07512 MECR, NRBF1	mitochondrial trans-2-enoyl-CoA reductase [EC:1.3.1.38]
CDS_11135_transcript_10115	K01074 PPT	palmitoyl-protein thioesterase [EC:3.1.2.22]
CDS_11136_transcript_10116	K01074 PPT	palmitoyl-protein thioesterase [EC:3.1.2.22]
CDS_11137_transcript_10118	K01074 PPT	palmitoyl-protein thioesterase [EC:3.1.2.22]
CDS_11138_transcript_10120	K01074 PPT	palmitoyl-protein thioesterase [EC:3.1.2.22]
CDS_16050_transcript_14720	K01074 PPT	palmitoyl-protein thioesterase [EC:3.1.2.22]
CDS_3879_transcript_4053	K10251 HSD17B12, KAR, IFA38	17beta-estradiol 17-dehydrogenase / very-long-chain 3-oxoacyl-CoA reductase [EC:1.1.1.62 1.1.1.330]
CDS_3880_transcript_4055	K10251 HSD17B12, KAR, IFA38	17beta-estradiol 17-dehydrogenase / very-long-chain 3-oxoacyl-CoA reductase [EC:1.1.1.62 1.1.1.330]
CDS_7758_transcript_7260	K10703 PHS1, PAS2	very-long-chain (3R)-3-hydroxyacyl-CoA dehydratase [EC:4.2.1.134]
CDS_26090_transcript_29701	K10703 PHS1, PAS2	very-long-chain (3R)-3-hydroxyacyl-CoA dehydratase [EC:4.2.1.134]
CDS_3194_transcript_3460	K10258 TER, TSC13, CER10	very-long-chain enoyl-CoA reductase [EC:1.3.1.93]
CDS_3195_transcript_3461	K10258 TER, TSC13, CER10	very-long-chain enoyl-CoA reductase [EC:1.3.1.93]
00071 Fatty acid degradation [PATH:ko00071]
CDS_10958_transcript_9967	K00626 E2.3.1.9, atoB	acetyl-CoA C-acetyltransferase [EC:2.3.1.9]
CDS_10961_transcript_9968	K00626 E2.3.1.9, atoB	acetyl-CoA C-acetyltransferase [EC:2.3.1.9]
CDS_18389_transcript_17056	K00626 E2.3.1.9, atoB	acetyl-CoA C-acetyltransferase [EC:2.3.1.9]
CDS_18390_transcript_17058	K00626 E2.3.1.9, atoB	acetyl-CoA C-acetyltransferase [EC:2.3.1.9]
CDS_4991_transcript_4944	K07508 ACAA2	acetyl-CoA acyltransferase 2 [EC:2.3.1.16]
CDS_4067_transcript_4178	K07509 HADHB	acetyl-CoA acyltransferase [EC:2.3.1.16]
CDS_4070_transcript_4179	K07509 HADHB	acetyl-CoA acyltransferase [EC:2.3.1.16]
CDS_4072_transcript_4180	K07509 HADHB	acetyl-CoA acyltransferase [EC:2.3.1.16]
CDS_4307_transcript_4360	K07515 HADHA	enoyl-CoA hydratase / long-chain 3-hydroxyacyl-CoA dehydrogenase [EC:4.2.1.17 1.1.1.211]
CDS_6358_transcript_6090	K07511 ECHS1	enoyl-CoA hydratase [EC:4.2.1.17]
CDS_10422_transcript_9505	K07511 ECHS1	enoyl-CoA hydratase [EC:4.2.1.17]
CDS_10423_transcript_9506	K07511 ECHS1	enoyl-CoA hydratase [EC:4.2.1.17]
CDS_1286_transcript_1857	K00232 E1.3.3.6, ACOX1, ACOX3	acyl-CoA oxidase [EC:1.3.3.6]
CDS_5686_transcript_5590	K00232 E1.3.3.6, ACOX1, ACOX3	acyl-CoA oxidase [EC:1.3.3.6]
CDS_12307_transcript_11184	K00232 E1.3.3.6, ACOX1, ACOX3	acyl-CoA oxidase [EC:1.3.3.6]
CDS_6085_transcript_5929	K00248 ACADS, bcd	butyryl-CoA dehydrogenase [EC:1.3.8.1]
CDS_6090_transcript_5931	K00248 ACADS, bcd	butyryl-CoA dehydrogenase [EC:1.3.8.1]
CDS_5115_transcript_5054	K00249 ACADM, acd	acyl-CoA dehydrogenase [EC:1.3.8.7]
CDS_5116_transcript_5055	K00249 ACADM, acd	acyl-CoA dehydrogenase [EC:1.3.8.7]
CDS_5117_transcript_5056	K00249 ACADM, acd	acyl-CoA dehydrogenase [EC:1.3.8.7]
CDS_5118_transcript_5057	K00249 ACADM, acd	acyl-CoA dehydrogenase [EC:1.3.8.7]
CDS_24217_transcript_25305	K00249 ACADM, acd	acyl-CoA dehydrogenase [EC:1.3.8.7]
CDS_24218_transcript_25306	K00249 ACADM, acd	acyl-CoA dehydrogenase [EC:1.3.8.7]
CDS_24219_transcript_25307	K00249 ACADM, acd	acyl-CoA dehydrogenase [EC:1.3.8.7]
CDS_5173_transcript_5113	K09478 ACADSB	short/branched chain acyl-CoA dehydrogenase [EC:1.3.99.12]
CDS_21362_transcript_20604	K09478 ACADSB	short/branched chain acyl-CoA dehydrogenase [EC:1.3.99.12]
CDS_1030_transcript_1607	K09479 ACADVL	very long chain acyl-CoA dehydrogenase [EC:1.3.8.9]
CDS_1033_transcript_1608	K09479 ACADVL	very long chain acyl-CoA dehydrogenase [EC:1.3.8.9]
CDS_1040_transcript_1612	K09479 ACADVL	very long chain acyl-CoA dehydrogenase [EC:1.3.8.9]
CDS_4818_transcript_4792	K00252 GCDH, gcdH	glutaryl-CoA dehydrogenase [EC:1.3.8.6]
CDS_4823_transcript_4794	K00252 GCDH, gcdH	glutaryl-CoA dehydrogenase [EC:1.3.8.6]
CDS_4826_transcript_4796	K00252 GCDH, gcdH	glutaryl-CoA dehydrogenase [EC:1.3.8.6]
CDS_16581_transcript_15223	K01897 ACSL, fadD	long-chain acyl-CoA synthetase [EC:6.2.1.3]
CDS_16582_transcript_15224	K01897 ACSL, fadD	long-chain acyl-CoA synthetase [EC:6.2.1.3]
CDS_16583_transcript_15225	K01897 ACSL, fadD	long-chain acyl-CoA synthetase [EC:6.2.1.3]
CDS_23455_transcript_23838	K01897 ACSL, fadD	long-chain acyl-CoA synthetase [EC:6.2.1.3]
CDS_23456_transcript_23838	K01897 ACSL, fadD	long-chain acyl-CoA synthetase [EC:6.2.1.3]
CDS_8627_transcript_8030	K08765 CPT1A	carnitine O-palmitoyltransferase 1, liver isoform [EC:2.3.1.21]
CDS_8632_transcript_8034	K08765 CPT1A	carnitine O-palmitoyltransferase 1, liver isoform [EC:2.3.1.21]
CDS_8633_transcript_8035	K08765 CPT1A	carnitine O-palmitoyltransferase 1, liver isoform [EC:2.3.1.21]
CDS_16612_transcript_15249	K08766 CPT2	carnitine O-palmitoyltransferase 2 [EC:2.3.1.21]
CDS_16614_transcript_15250	K08766 CPT2	carnitine O-palmitoyltransferase 2 [EC:2.3.1.21]
CDS_16616_transcript_15251	K08766 CPT2	carnitine O-palmitoyltransferase 2 [EC:2.3.1.21]
CDS_16619_transcript_15252	K08766 CPT2	carnitine O-palmitoyltransferase 2 [EC:2.3.1.21]
CDS_16622_transcript_15254	K08766 CPT2	carnitine O-palmitoyltransferase 2 [EC:2.3.1.21]
CDS_5629_transcript_5560	K13238 DCI	3,2-trans-enoyl-CoA isomerase, mitochondrial [EC:5.3.3.8]
CDS_5634_transcript_5562	K13238 DCI	3,2-trans-enoyl-CoA isomerase, mitochondrial [EC:5.3.3.8]
CDS_5638_transcript_5563	K13238 DCI	3,2-trans-enoyl-CoA isomerase, mitochondrial [EC:5.3.3.8]
CDS_4115_transcript_4206	K13239 PECI	peroxisomal 3,2-trans-enoyl-CoA isomerase [EC:5.3.3.8]
CDS_4118_transcript_4207	K13239 PECI	peroxisomal 3,2-trans-enoyl-CoA isomerase [EC:5.3.3.8]
CDS_4119_transcript_4208	K13239 PECI	peroxisomal 3,2-trans-enoyl-CoA isomerase [EC:5.3.3.8]
CDS_4121_transcript_4209	K13239 PECI	peroxisomal 3,2-trans-enoyl-CoA isomerase [EC:5.3.3.8]
CDS_4123_transcript_4210	K13239 PECI	peroxisomal 3,2-trans-enoyl-CoA isomerase [EC:5.3.3.8]
CDS_4125_transcript_4211	K13239 PECI	peroxisomal 3,2-trans-enoyl-CoA isomerase [EC:5.3.3.8]
CDS_4128_transcript_4213	K13239 PECI	peroxisomal 3,2-trans-enoyl-CoA isomerase [EC:5.3.3.8]
CDS_26152_transcript_29878	K00121 frmA, ADH5, adhC	S-(hydroxymethyl)glutathione dehydrogenase / alcohol dehydrogenase [EC:1.1.1.284 1.1.1.1]
CDS_26153_transcript_29879	K00121 frmA, ADH5, adhC	S-(hydroxymethyl)glutathione dehydrogenase / alcohol dehydrogenase [EC:1.1.1.284 1.1.1.1]
CDS_864_transcript_1444	K00128 ALDH	aldehyde dehydrogenase (NAD+) [EC:1.2.1.3]
CDS_867_transcript_1445	K00128 ALDH	aldehyde dehydrogenase (NAD+) [EC:1.2.1.3]
CDS_869_transcript_1446	K00128 ALDH	aldehyde dehydrogenase (NAD+) [EC:1.2.1.3]
CDS_871_transcript_1447	K00128 ALDH	aldehyde dehydrogenase (NAD+) [EC:1.2.1.3]
CDS_873_transcript_1448	K00128 ALDH	aldehyde dehydrogenase (NAD+) [EC:1.2.1.3]
CDS_6320_transcript_6056	K14085 ALDH7A1	aldehyde dehydrogenase family 7 member A1 [EC:1.2.1.31 1.2.1.8 1.2.1.3]
00072 Synthesis and degradation of ketone bodies [PATH:ko00072]
CDS_1418_transcript_1961	K01641 E2.3.3.10	hydroxymethylglutaryl-CoA synthase [EC:2.3.3.10]
CDS_8068_transcript_7529	K01640 E4.1.3.4, HMGCL, hmgL	hydroxymethylglutaryl-CoA lyase [EC:4.1.3.4]
CDS_8070_transcript_7530	K01640 E4.1.3.4, HMGCL, hmgL	hydroxymethylglutaryl-CoA lyase [EC:4.1.3.4]
CDS_8071_transcript_7532	K01640 E4.1.3.4, HMGCL, hmgL	hydroxymethylglutaryl-CoA lyase [EC:4.1.3.4]
CDS_8073_transcript_7533	K01640 E4.1.3.4, HMGCL, hmgL	hydroxymethylglutaryl-CoA lyase [EC:4.1.3.4]
CDS_3875_transcript_4048	K01027 OXCT	3-oxoacid CoA-transferase [EC:2.8.3.5]
CDS_3876_transcript_4049	K01027 OXCT	3-oxoacid CoA-transferase [EC:2.8.3.5]
CDS_10958_transcript_9967	K00626 E2.3.1.9, atoB	acetyl-CoA C-acetyltransferase [EC:2.3.1.9]
CDS_10961_transcript_9968	K00626 E2.3.1.9, atoB	acetyl-CoA C-acetyltransferase [EC:2.3.1.9]
CDS_18389_transcript_17056	K00626 E2.3.1.9, atoB	acetyl-CoA C-acetyltransferase [EC:2.3.1.9]
CDS_18390_transcript_17058	K00626 E2.3.1.9, atoB	acetyl-CoA C-acetyltransferase [EC:2.3.1.9]
00073 Cutin, suberine and wax biosynthesis [PATH:ko00073]
CDS_2936_transcript_3265	K13356 FAR	alcohol-forming fatty acyl-CoA reductase [EC:1.2.1.84]
CDS_2937_transcript_3266	K13356 FAR	alcohol-forming fatty acyl-CoA reductase [EC:1.2.1.84]
CDS_5866_transcript_5742	K13356 FAR	alcohol-forming fatty acyl-CoA reductase [EC:1.2.1.84]
CDS_5868_transcript_5742	K13356 FAR	alcohol-forming fatty acyl-CoA reductase [EC:1.2.1.84]
CDS_5869_transcript_5743	K13356 FAR	alcohol-forming fatty acyl-CoA reductase [EC:1.2.1.84]
CDS_5871_transcript_5743	K13356 FAR	alcohol-forming fatty acyl-CoA reductase [EC:1.2.1.84]
CDS_11891_transcript_10825	K13356 FAR	alcohol-forming fatty acyl-CoA reductase [EC:1.2.1.84]
CDS_11892_transcript_10826	K13356 FAR	alcohol-forming fatty acyl-CoA reductase [EC:1.2.1.84]
CDS_11893_transcript_10827	K13356 FAR	alcohol-forming fatty acyl-CoA reductase [EC:1.2.1.84]
CDS_14410_transcript_13178	K13356 FAR	alcohol-forming fatty acyl-CoA reductase [EC:1.2.1.84]
CDS_14411_transcript_13179	K13356 FAR	alcohol-forming fatty acyl-CoA reductase [EC:1.2.1.84]
CDS_14414_transcript_13180	K13356 FAR	alcohol-forming fatty acyl-CoA reductase [EC:1.2.1.84]
CDS_22364_transcript_22060	K13356 FAR	alcohol-forming fatty acyl-CoA reductase [EC:1.2.1.84]
CDS_22365_transcript_22060	K13356 FAR	alcohol-forming fatty acyl-CoA reductase [EC:1.2.1.84]
00100 Steroid biosynthesis [PATH:ko00100]
CDS_16421_transcript_15070	K07750 E1.14.13.72, SC4MOL, ERG25	methylsterol monooxygenase [EC:1.14.13.72]
CDS_16424_transcript_15071	K07750 E1.14.13.72, SC4MOL, ERG25	methylsterol monooxygenase [EC:1.14.13.72]
CDS_21164_transcript_20306	K01052 LIPA	lysosomal acid lipase/cholesteryl ester hydrolase [EC:3.1.1.13]
CDS_21165_transcript_20307	K01052 LIPA	lysosomal acid lipase/cholesteryl ester hydrolase [EC:3.1.1.13]
CDS_21166_transcript_20309	K01052 LIPA	lysosomal acid lipase/cholesteryl ester hydrolase [EC:3.1.1.13]
CDS_6889_transcript_6512	K00637 E2.3.1.26, SOAT	sterol O-acyltransferase [EC:2.3.1.26]
00120 Primary bile acid biosynthesis [PATH:ko00120]
CDS_20353_transcript_19324	K01796 E5.1.99.4, AMACR, mcr	alpha-methylacyl-CoA racemase [EC:5.1.99.4]
CDS_2649_transcript_3037	K12405 HSD17B4	3-hydroxyacyl-CoA dehydrogenase / 3a,7a,12a-trihydroxy-5b-cholest-24-enoyl-CoA hydratase / enoyl-CoA hydratase 2 [EC:1.1.1.35 4.2.1.107 4.2.1.119]
CDS_352_transcript_1038	K08764 SCP2, SCPX	sterol carrier protein 2 [EC:2.3.1.176]
CDS_354_transcript_1039	K08764 SCP2, SCPX	sterol carrier protein 2 [EC:2.3.1.176]
CDS_24294_transcript_25470	K08764 SCP2, SCPX	sterol carrier protein 2 [EC:2.3.1.176]
CDS_24295_transcript_25471	K08764 SCP2, SCPX	sterol carrier protein 2 [EC:2.3.1.176]
00140 Steroid hormone biosynthesis [PATH:ko00140]
CDS_17253_transcript_15927	K12345 SRD5A3	3-oxo-5-alpha-steroid 4-dehydrogenase 3 [EC:1.3.1.22 1.3.1.94]
CDS_20247_transcript_19197	K01016 SULT1E1, STE	estrone sulfotransferase [EC:2.8.2.4]
CDS_23253_transcript_23463	K13370 HSD17B8	17beta-estradiol 17-dehydrogenase / 3alpha(17beta)-hydroxysteroid dehydrogenase (NAD+) [EC:1.1.1.62 1.1.1.239]
CDS_3879_transcript_4053	K10251 HSD17B12, KAR, IFA38	17beta-estradiol 17-dehydrogenase / very-long-chain 3-oxoacyl-CoA reductase [EC:1.1.1.62 1.1.1.330]
CDS_3880_transcript_4055	K10251 HSD17B12, KAR, IFA38	17beta-estradiol 17-dehydrogenase / very-long-chain 3-oxoacyl-CoA reductase [EC:1.1.1.62 1.1.1.330]
CDS_19366_transcript_18236	K00699 UGT	glucuronosyltransferase [EC:2.4.1.17]
CDS_19367_transcript_18236	K00699 UGT	glucuronosyltransferase [EC:2.4.1.17]
CDS_19369_transcript_18237	K00699 UGT	glucuronosyltransferase [EC:2.4.1.17]
CDS_19371_transcript_18237	K00699 UGT	glucuronosyltransferase [EC:2.4.1.17]
00561 Glycerolipid metabolism [PATH:ko00561]
CDS_21099_transcript_20203	K11529 gck, gckA, GLYCTK	glycerate 2-kinase [EC:2.7.1.165]
CDS_864_transcript_1444	K00128 ALDH	aldehyde dehydrogenase (NAD+) [EC:1.2.1.3]
CDS_867_transcript_1445	K00128 ALDH	aldehyde dehydrogenase (NAD+) [EC:1.2.1.3]
CDS_869_transcript_1446	K00128 ALDH	aldehyde dehydrogenase (NAD+) [EC:1.2.1.3]
CDS_871_transcript_1447	K00128 ALDH	aldehyde dehydrogenase (NAD+) [EC:1.2.1.3]
CDS_873_transcript_1448	K00128 ALDH	aldehyde dehydrogenase (NAD+) [EC:1.2.1.3]
CDS_6320_transcript_6056	K14085 ALDH7A1	aldehyde dehydrogenase family 7 member A1 [EC:1.2.1.31 1.2.1.8 1.2.1.3]
CDS_371_transcript_1054	K00011 E1.1.1.21, AKR1	aldehyde reductase [EC:1.1.1.21]
CDS_23727_transcript_24322	K00011 E1.1.1.21, AKR1	aldehyde reductase [EC:1.1.1.21]
CDS_3936_transcript_4086	K00864 glpK, GK	glycerol kinase [EC:2.7.1.30]
CDS_3937_transcript_4087	K00864 glpK, GK	glycerol kinase [EC:2.7.1.30]
CDS_3938_transcript_4088	K00864 glpK, GK	glycerol kinase [EC:2.7.1.30]
CDS_16518_transcript_15157	K00864 glpK, GK	glycerol kinase [EC:2.7.1.30]
CDS_16519_transcript_15158	K00864 glpK, GK	glycerol kinase [EC:2.7.1.30]
CDS_11516_transcript_10498	K00629 GPAT1_2	glycerol-3-phosphate O-acyltransferase 1/2 [EC:2.3.1.15]
CDS_11517_transcript_10499	K00629 GPAT1_2	glycerol-3-phosphate O-acyltransferase 1/2 [EC:2.3.1.15]
CDS_11518_transcript_10500	K00629 GPAT1_2	glycerol-3-phosphate O-acyltransferase 1/2 [EC:2.3.1.15]
CDS_10920_transcript_9948	K13506 GPAT3_4, AGPAT9, AGPAT6	glycerol-3-phosphate O-acyltransferase 3/4 [EC:2.3.1.15]
CDS_10924_transcript_9949	K13506 GPAT3_4, AGPAT9, AGPAT6	glycerol-3-phosphate O-acyltransferase 3/4 [EC:2.3.1.15]
CDS_10925_transcript_9950	K13506 GPAT3_4, AGPAT9, AGPAT6	glycerol-3-phosphate O-acyltransferase 3/4 [EC:2.3.1.15]
CDS_10932_transcript_9953	K13506 GPAT3_4, AGPAT9, AGPAT6	glycerol-3-phosphate O-acyltransferase 3/4 [EC:2.3.1.15]
CDS_10933_transcript_9954	K13506 GPAT3_4, AGPAT9, AGPAT6	glycerol-3-phosphate O-acyltransferase 3/4 [EC:2.3.1.15]
CDS_10936_transcript_9955	K13506 GPAT3_4, AGPAT9, AGPAT6	glycerol-3-phosphate O-acyltransferase 3/4 [EC:2.3.1.15]
CDS_20199_transcript_19153	K13509 AGPAT1_2	lysophosphatidate acyltransferase [EC:2.3.1.51]
CDS_20203_transcript_19155	K13509 AGPAT1_2	lysophosphatidate acyltransferase [EC:2.3.1.51]
CDS_6720_transcript_6387	K13523 AGPAT3_4	lysophosphatidic acid acyltransferase / lysophosphatidylinositol acyltransferase [EC:2.3.1.51 2.3.1.-]
CDS_6721_transcript_6388	K13523 AGPAT3_4	lysophosphatidic acid acyltransferase / lysophosphatidylinositol acyltransferase [EC:2.3.1.51 2.3.1.-]
CDS_6722_transcript_6389	K13523 AGPAT3_4	lysophosphatidic acid acyltransferase / lysophosphatidylinositol acyltransferase [EC:2.3.1.51 2.3.1.-]
CDS_6723_transcript_6391	K13523 AGPAT3_4	lysophosphatidic acid acyltransferase / lysophosphatidylinositol acyltransferase [EC:2.3.1.51 2.3.1.-]
CDS_6724_transcript_6392	K13523 AGPAT3_4	lysophosphatidic acid acyltransferase / lysophosphatidylinositol acyltransferase [EC:2.3.1.51 2.3.1.-]
CDS_6725_transcript_6393	K13523 AGPAT3_4	lysophosphatidic acid acyltransferase / lysophosphatidylinositol acyltransferase [EC:2.3.1.51 2.3.1.-]
CDS_18754_transcript_17500	K01080 PPAP2	phosphatidate phosphatase [EC:3.1.3.4]
CDS_18755_transcript_17501	K01080 PPAP2	phosphatidate phosphatase [EC:3.1.3.4]
CDS_18912_transcript_17710	K01080 PPAP2	phosphatidate phosphatase [EC:3.1.3.4]
CDS_18913_transcript_17711	K01080 PPAP2	phosphatidate phosphatase [EC:3.1.3.4]
CDS_18914_transcript_17712	K01080 PPAP2	phosphatidate phosphatase [EC:3.1.3.4]
CDS_18915_transcript_17713	K01080 PPAP2	phosphatidate phosphatase [EC:3.1.3.4]
CDS_12733_transcript_11549	K15728 LPIN	phosphatidate phosphatase LPIN [EC:3.1.3.4]
CDS_12735_transcript_11551	K15728 LPIN	phosphatidate phosphatase LPIN [EC:3.1.3.4]
CDS_12736_transcript_11552	K15728 LPIN	phosphatidate phosphatase LPIN [EC:3.1.3.4]
CDS_12738_transcript_11554	K15728 LPIN	phosphatidate phosphatase LPIN [EC:3.1.3.4]
CDS_12740_transcript_11556	K15728 LPIN	phosphatidate phosphatase LPIN [EC:3.1.3.4]
CDS_16850_transcript_15506	K00901 dgkA, DGK	diacylglycerol kinase (ATP) [EC:2.7.1.107]
CDS_17591_transcript_16249	K00901 dgkA, DGK	diacylglycerol kinase (ATP) [EC:2.7.1.107]
CDS_22148_transcript_21714	K00901 dgkA, DGK	diacylglycerol kinase (ATP) [EC:2.7.1.107]
CDS_23950_transcript_24778	K00901 dgkA, DGK	diacylglycerol kinase (ATP) [EC:2.7.1.107]
CDS_6728_transcript_6395	K11155 DGAT1	diacylglycerol O-acyltransferase 1 [EC:2.3.1.20 2.3.1.75 2.3.1.76]
CDS_6729_transcript_6396	K11155 DGAT1	diacylglycerol O-acyltransferase 1 [EC:2.3.1.20 2.3.1.75 2.3.1.76]
CDS_27574_transcript_34753	K01046 E3.1.1.3	triacylglycerol lipase [EC:3.1.1.3]
CDS_2319_transcript_2812	K09881 AGK	acylglycerol kinase [EC:2.7.1.94]
CDS_21381_transcript_20627	K14457 MOGAT2, MGAT2	2-acylglycerol O-acyltransferase 2 [EC:2.3.1.22]
CDS_21564_transcript_20915	K14457 MOGAT2, MGAT2	2-acylglycerol O-acyltransferase 2 [EC:2.3.1.22]
CDS_21565_transcript_20915	K14457 MOGAT2, MGAT2	2-acylglycerol O-acyltransferase 2 [EC:2.3.1.22]
00564 Glycerophospholipid metabolism [PATH:ko00564]
CDS_2371_transcript_2840	K00006 GPD1	glycerol-3-phosphate dehydrogenase (NAD+) [EC:1.1.1.8]
CDS_2372_transcript_2841	K00006 GPD1	glycerol-3-phosphate dehydrogenase (NAD+) [EC:1.1.1.8]
CDS_2375_transcript_2842	K00006 GPD1	glycerol-3-phosphate dehydrogenase (NAD+) [EC:1.1.1.8]
CDS_2378_transcript_2843	K00006 GPD1	glycerol-3-phosphate dehydrogenase (NAD+) [EC:1.1.1.8]
CDS_2382_transcript_2844	K00006 GPD1	glycerol-3-phosphate dehydrogenase (NAD+) [EC:1.1.1.8]
CDS_2383_transcript_2845	K00006 GPD1	glycerol-3-phosphate dehydrogenase (NAD+) [EC:1.1.1.8]
CDS_2384_transcript_2846	K00006 GPD1	glycerol-3-phosphate dehydrogenase (NAD+) [EC:1.1.1.8]
CDS_2385_transcript_2847	K00006 GPD1	glycerol-3-phosphate dehydrogenase (NAD+) [EC:1.1.1.8]
CDS_2386_transcript_2848	K00006 GPD1	glycerol-3-phosphate dehydrogenase (NAD+) [EC:1.1.1.8]
CDS_2389_transcript_2849	K00006 GPD1	glycerol-3-phosphate dehydrogenase (NAD+) [EC:1.1.1.8]
CDS_24490_transcript_25892	K00006 GPD1	glycerol-3-phosphate dehydrogenase (NAD+) [EC:1.1.1.8]
CDS_24491_transcript_25893	K00006 GPD1	glycerol-3-phosphate dehydrogenase (NAD+) [EC:1.1.1.8]
CDS_24492_transcript_25895	K00006 GPD1	glycerol-3-phosphate dehydrogenase (NAD+) [EC:1.1.1.8]
CDS_24493_transcript_25896	K00006 GPD1	glycerol-3-phosphate dehydrogenase (NAD+) [EC:1.1.1.8]
CDS_4884_transcript_4850	K00111 glpA, glpD	glycerol-3-phosphate dehydrogenase [EC:1.1.5.3]
CDS_4885_transcript_4851	K00111 glpA, glpD	glycerol-3-phosphate dehydrogenase [EC:1.1.5.3]
CDS_4886_transcript_4852	K00111 glpA, glpD	glycerol-3-phosphate dehydrogenase [EC:1.1.5.3]
CDS_4887_transcript_4853	K00111 glpA, glpD	glycerol-3-phosphate dehydrogenase [EC:1.1.5.3]
CDS_4888_transcript_4854	K00111 glpA, glpD	glycerol-3-phosphate dehydrogenase [EC:1.1.5.3]
CDS_4889_transcript_4856	K00111 glpA, glpD	glycerol-3-phosphate dehydrogenase [EC:1.1.5.3]
CDS_19312_transcript_18159	K00111 glpA, glpD	glycerol-3-phosphate dehydrogenase [EC:1.1.5.3]
CDS_11516_transcript_10498	K00629 GPAT1_2	glycerol-3-phosphate O-acyltransferase 1/2 [EC:2.3.1.15]
CDS_11517_transcript_10499	K00629 GPAT1_2	glycerol-3-phosphate O-acyltransferase 1/2 [EC:2.3.1.15]
CDS_11518_transcript_10500	K00629 GPAT1_2	glycerol-3-phosphate O-acyltransferase 1/2 [EC:2.3.1.15]
CDS_10920_transcript_9948	K13506 GPAT3_4, AGPAT9, AGPAT6	glycerol-3-phosphate O-acyltransferase 3/4 [EC:2.3.1.15]
CDS_10924_transcript_9949	K13506 GPAT3_4, AGPAT9, AGPAT6	glycerol-3-phosphate O-acyltransferase 3/4 [EC:2.3.1.15]
CDS_10925_transcript_9950	K13506 GPAT3_4, AGPAT9, AGPAT6	glycerol-3-phosphate O-acyltransferase 3/4 [EC:2.3.1.15]
CDS_10932_transcript_9953	K13506 GPAT3_4, AGPAT9, AGPAT6	glycerol-3-phosphate O-acyltransferase 3/4 [EC:2.3.1.15]
CDS_10933_transcript_9954	K13506 GPAT3_4, AGPAT9, AGPAT6	glycerol-3-phosphate O-acyltransferase 3/4 [EC:2.3.1.15]
CDS_10936_transcript_9955	K13506 GPAT3_4, AGPAT9, AGPAT6	glycerol-3-phosphate O-acyltransferase 3/4 [EC:2.3.1.15]
CDS_20199_transcript_19153	K13509 AGPAT1_2	lysophosphatidate acyltransferase [EC:2.3.1.51]
CDS_20203_transcript_19155	K13509 AGPAT1_2	lysophosphatidate acyltransferase [EC:2.3.1.51]
CDS_6720_transcript_6387	K13523 AGPAT3_4	lysophosphatidic acid acyltransferase / lysophosphatidylinositol acyltransferase [EC:2.3.1.51 2.3.1.-]
CDS_6721_transcript_6388	K13523 AGPAT3_4	lysophosphatidic acid acyltransferase / lysophosphatidylinositol acyltransferase [EC:2.3.1.51 2.3.1.-]
CDS_6722_transcript_6389	K13523 AGPAT3_4	lysophosphatidic acid acyltransferase / lysophosphatidylinositol acyltransferase [EC:2.3.1.51 2.3.1.-]
CDS_6723_transcript_6391	K13523 AGPAT3_4	lysophosphatidic acid acyltransferase / lysophosphatidylinositol acyltransferase [EC:2.3.1.51 2.3.1.-]
CDS_6724_transcript_6392	K13523 AGPAT3_4	lysophosphatidic acid acyltransferase / lysophosphatidylinositol acyltransferase [EC:2.3.1.51 2.3.1.-]
CDS_6725_transcript_6393	K13523 AGPAT3_4	lysophosphatidic acid acyltransferase / lysophosphatidylinositol acyltransferase [EC:2.3.1.51 2.3.1.-]
CDS_14114_transcript_12899	K00649 GNPAT	glyceronephosphate O-acyltransferase [EC:2.3.1.42]
CDS_14115_transcript_12901	K00649 GNPAT	glyceronephosphate O-acyltransferase [EC:2.3.1.42]
CDS_18754_transcript_17500	K01080 PPAP2	phosphatidate phosphatase [EC:3.1.3.4]
CDS_18755_transcript_17501	K01080 PPAP2	phosphatidate phosphatase [EC:3.1.3.4]
CDS_18912_transcript_17710	K01080 PPAP2	phosphatidate phosphatase [EC:3.1.3.4]
CDS_18913_transcript_17711	K01080 PPAP2	phosphatidate phosphatase [EC:3.1.3.4]
CDS_18914_transcript_17712	K01080 PPAP2	phosphatidate phosphatase [EC:3.1.3.4]
CDS_18915_transcript_17713	K01080 PPAP2	phosphatidate phosphatase [EC:3.1.3.4]
CDS_12733_transcript_11549	K15728 LPIN	phosphatidate phosphatase LPIN [EC:3.1.3.4]
CDS_12735_transcript_11551	K15728 LPIN	phosphatidate phosphatase LPIN [EC:3.1.3.4]
CDS_12736_transcript_11552	K15728 LPIN	phosphatidate phosphatase LPIN [EC:3.1.3.4]
CDS_12738_transcript_11554	K15728 LPIN	phosphatidate phosphatase LPIN [EC:3.1.3.4]
CDS_12740_transcript_11556	K15728 LPIN	phosphatidate phosphatase LPIN [EC:3.1.3.4]
CDS_16850_transcript_15506	K00901 dgkA, DGK	diacylglycerol kinase (ATP) [EC:2.7.1.107]
CDS_17591_transcript_16249	K00901 dgkA, DGK	diacylglycerol kinase (ATP) [EC:2.7.1.107]
CDS_22148_transcript_21714	K00901 dgkA, DGK	diacylglycerol kinase (ATP) [EC:2.7.1.107]
CDS_23950_transcript_24778	K00901 dgkA, DGK	diacylglycerol kinase (ATP) [EC:2.7.1.107]
CDS_5759_transcript_5647	K01115 PLD1_2	phospholipase D1/2 [EC:3.1.4.4]
CDS_5764_transcript_5649	K01115 PLD1_2	phospholipase D1/2 [EC:3.1.4.4]
CDS_5692_transcript_5596	K16860 PLD3_4	phospholipase D3/4 [EC:3.1.4.4]
CDS_5693_transcript_5597	K16860 PLD3_4	phospholipase D3/4 [EC:3.1.4.4]
CDS_5695_transcript_5598	K16860 PLD3_4	phospholipase D3/4 [EC:3.1.4.4]
CDS_3579_transcript_3769	K01047 PLA2G, SPLA2	secretory phospholipase A2 [EC:3.1.1.4]
CDS_3580_transcript_3773	K01047 PLA2G, SPLA2	secretory phospholipase A2 [EC:3.1.1.4]
CDS_3582_transcript_3775	K01047 PLA2G, SPLA2	secretory phospholipase A2 [EC:3.1.1.4]
CDS_6710_transcript_6379	K16343 PLA2G6, IPLA2	calcium-independent phospholipase A2 [EC:3.1.1.4]
CDS_10897_transcript_9931	K16343 PLA2G6, IPLA2	calcium-independent phospholipase A2 [EC:3.1.1.4]
CDS_20913_transcript_19978	K13510 LPCAT1_2	lysophosphatidylcholine acyltransferase / lyso-PAF acetyltransferase [EC:2.3.1.23 2.3.1.67]
CDS_5188_transcript_5127	K13515 LPCAT3, MBOAT5	lysophospholipid acyltransferase 5 [EC:2.3.1.23 2.3.1.-]
CDS_5189_transcript_5128	K13515 LPCAT3, MBOAT5	lysophospholipid acyltransferase 5 [EC:2.3.1.23 2.3.1.-]
CDS_13662_transcript_12467	K06129 LYPLA3	lysophospholipase III [EC:3.1.1.5]
CDS_13663_transcript_12468	K06129 LYPLA3	lysophospholipase III [EC:3.1.1.5]
CDS_12775_transcript_11590	K06130 LYPLA2	lysophospholipase II [EC:3.1.1.5]
CDS_12777_transcript_11591	K06130 LYPLA2	lysophospholipase II [EC:3.1.1.5]
CDS_12778_transcript_11592	K06130 LYPLA2	lysophospholipase II [EC:3.1.1.5]
CDS_5067_transcript_5021	K14676 NTE, NRE	lysophospholipid hydrolase [EC:3.1.1.5]
CDS_8191_transcript_7627	K18695 GPCPD1	glycerophosphocholine phosphodiesterase GPCPD1 [EC:3.1.4.2]
CDS_8192_transcript_7628	K18695 GPCPD1	glycerophosphocholine phosphodiesterase GPCPD1 [EC:3.1.4.2]
CDS_8193_transcript_7629	K18695 GPCPD1	glycerophosphocholine phosphodiesterase GPCPD1 [EC:3.1.4.2]
CDS_8194_transcript_7630	K18695 GPCPD1	glycerophosphocholine phosphodiesterase GPCPD1 [EC:3.1.4.2]
CDS_8195_transcript_7632	K18695 GPCPD1	glycerophosphocholine phosphodiesterase GPCPD1 [EC:3.1.4.2]
CDS_8196_transcript_7633	K18695 GPCPD1	glycerophosphocholine phosphodiesterase GPCPD1 [EC:3.1.4.2]
CDS_8197_transcript_7635	K18695 GPCPD1	glycerophosphocholine phosphodiesterase GPCPD1 [EC:3.1.4.2]
CDS_25216_transcript_27529	K01049 ACHE	acetylcholinesterase [EC:3.1.1.7]
CDS_9415_transcript_8691	K14156 CHK	choline/ethanolamine kinase [EC:2.7.1.32 2.7.1.82]
CDS_9418_transcript_8693	K14156 CHK	choline/ethanolamine kinase [EC:2.7.1.32 2.7.1.82]
CDS_9424_transcript_8695	K14156 CHK	choline/ethanolamine kinase [EC:2.7.1.32 2.7.1.82]
CDS_9426_transcript_8696	K14156 CHK	choline/ethanolamine kinase [EC:2.7.1.32 2.7.1.82]
CDS_1611_transcript_2174	K00968 PCYT1	choline-phosphate cytidylyltransferase [EC:2.7.7.15]
CDS_1612_transcript_2175	K00968 PCYT1	choline-phosphate cytidylyltransferase [EC:2.7.7.15]
CDS_1616_transcript_2178	K00968 PCYT1	choline-phosphate cytidylyltransferase [EC:2.7.7.15]
CDS_1620_transcript_2181	K00968 PCYT1	choline-phosphate cytidylyltransferase [EC:2.7.7.15]
CDS_760_transcript_1384	K00993 EPT1	ethanolaminephosphotransferase [EC:2.7.8.1]
CDS_761_transcript_1385	K00993 EPT1	ethanolaminephosphotransferase [EC:2.7.8.1]
CDS_762_transcript_1386	K00993 EPT1	ethanolaminephosphotransferase [EC:2.7.8.1]
CDS_6225_transcript_6020	K00993 EPT1	ethanolaminephosphotransferase [EC:2.7.8.1]
CDS_6226_transcript_6022	K00993 EPT1	ethanolaminephosphotransferase [EC:2.7.8.1]
CDS_6229_transcript_6025	K00993 EPT1	ethanolaminephosphotransferase [EC:2.7.8.1]
CDS_6232_transcript_6027	K00993 EPT1	ethanolaminephosphotransferase [EC:2.7.8.1]
CDS_6233_transcript_6028	K00993 EPT1	ethanolaminephosphotransferase [EC:2.7.8.1]
CDS_6234_transcript_6029	K00993 EPT1	ethanolaminephosphotransferase [EC:2.7.8.1]
CDS_24731_transcript_26391	K00894 ETNK, EKI	ethanolamine kinase [EC:2.7.1.82]
CDS_17713_transcript_16373	K00967 PCYT2	ethanolamine-phosphate cytidylyltransferase [EC:2.7.7.14]
CDS_18552_transcript_17259	K14286 AGXT2L1, ETNPPL	ethanolamine-phosphate phospho-lyase [EC:4.2.3.2]
CDS_19003_transcript_17833	K00981 E2.7.7.41, CDS1, CDS2, cdsA	phosphatidate cytidylyltransferase [EC:2.7.7.41]
CDS_19004_transcript_17834	K00981 E2.7.7.41, CDS1, CDS2, cdsA	phosphatidate cytidylyltransferase [EC:2.7.7.41]
CDS_19005_transcript_17835	K00981 E2.7.7.41, CDS1, CDS2, cdsA	phosphatidate cytidylyltransferase [EC:2.7.7.41]
CDS_22731_transcript_22626	K08729 PTDSS1	phosphatidylserine synthase 1 [EC:2.7.8.-]
CDS_22732_transcript_22627	K08729 PTDSS1	phosphatidylserine synthase 1 [EC:2.7.8.-]
CDS_22733_transcript_22628	K08729 PTDSS1	phosphatidylserine synthase 1 [EC:2.7.8.-]
CDS_5182_transcript_5121	K01613 psd, PISD	phosphatidylserine decarboxylase [EC:4.1.1.65]
CDS_5183_transcript_5122	K01613 psd, PISD	phosphatidylserine decarboxylase [EC:4.1.1.65]
CDS_5184_transcript_5123	K01613 psd, PISD	phosphatidylserine decarboxylase [EC:4.1.1.65]
CDS_5185_transcript_5124	K01613 psd, PISD	phosphatidylserine decarboxylase [EC:4.1.1.65]
CDS_23765_transcript_24432	K00995 pgsA, PGS1	CDP-diacylglycerol--glycerol-3-phosphate 3-phosphatidyltransferase [EC:2.7.8.5]
CDS_5812_transcript_5692	K08744 CRLS	cardiolipin synthase (CMP-forming) [EC:2.7.8.41]
CDS_5814_transcript_5693	K08744 CRLS	cardiolipin synthase (CMP-forming) [EC:2.7.8.41]
CDS_20620_transcript_19635	K13511 TAZ	monolysocardiolipin acyltransferase [EC:2.3.1.-]
CDS_4859_transcript_4822	K00999 CDIPT	CDP-diacylglycerol--inositol 3-phosphatidyltransferase [EC:2.7.8.11]
CDS_4862_transcript_4823	K00999 CDIPT	CDP-diacylglycerol--inositol 3-phosphatidyltransferase [EC:2.7.8.11]
CDS_4863_transcript_4824	K00999 CDIPT	CDP-diacylglycerol--inositol 3-phosphatidyltransferase [EC:2.7.8.11]
CDS_4866_transcript_4825	K00999 CDIPT	CDP-diacylglycerol--inositol 3-phosphatidyltransferase [EC:2.7.8.11]
CDS_18478_transcript_17170	K13516 MBOAT7	lysophospholipid acyltransferase 7 [EC:2.3.1.-]
CDS_18480_transcript_17171	K13516 MBOAT7	lysophospholipid acyltransferase 7 [EC:2.3.1.-]
00565 Ether lipid metabolism [PATH:ko00565]
CDS_20085_transcript_19032	K00803 AGPS, agpS	alkyldihydroxyacetonephosphate synthase [EC:2.5.1.26]
CDS_18754_transcript_17500	K01080 PPAP2	phosphatidate phosphatase [EC:3.1.3.4]
CDS_18755_transcript_17501	K01080 PPAP2	phosphatidate phosphatase [EC:3.1.3.4]
CDS_18912_transcript_17710	K01080 PPAP2	phosphatidate phosphatase [EC:3.1.3.4]
CDS_18913_transcript_17711	K01080 PPAP2	phosphatidate phosphatase [EC:3.1.3.4]
CDS_18914_transcript_17712	K01080 PPAP2	phosphatidate phosphatase [EC:3.1.3.4]
CDS_18915_transcript_17713	K01080 PPAP2	phosphatidate phosphatase [EC:3.1.3.4]
CDS_760_transcript_1384	K00993 EPT1	ethanolaminephosphotransferase [EC:2.7.8.1]
CDS_761_transcript_1385	K00993 EPT1	ethanolaminephosphotransferase [EC:2.7.8.1]
CDS_762_transcript_1386	K00993 EPT1	ethanolaminephosphotransferase [EC:2.7.8.1]
CDS_6225_transcript_6020	K00993 EPT1	ethanolaminephosphotransferase [EC:2.7.8.1]
CDS_6226_transcript_6022	K00993 EPT1	ethanolaminephosphotransferase [EC:2.7.8.1]
CDS_6229_transcript_6025	K00993 EPT1	ethanolaminephosphotransferase [EC:2.7.8.1]
CDS_6232_transcript_6027	K00993 EPT1	ethanolaminephosphotransferase [EC:2.7.8.1]
CDS_6233_transcript_6028	K00993 EPT1	ethanolaminephosphotransferase [EC:2.7.8.1]
CDS_6234_transcript_6029	K00993 EPT1	ethanolaminephosphotransferase [EC:2.7.8.1]
CDS_3579_transcript_3769	K01047 PLA2G, SPLA2	secretory phospholipase A2 [EC:3.1.1.4]
CDS_3580_transcript_3773	K01047 PLA2G, SPLA2	secretory phospholipase A2 [EC:3.1.1.4]
CDS_3582_transcript_3775	K01047 PLA2G, SPLA2	secretory phospholipase A2 [EC:3.1.1.4]
CDS_6710_transcript_6379	K16343 PLA2G6, IPLA2	calcium-independent phospholipase A2 [EC:3.1.1.4]
CDS_10897_transcript_9931	K16343 PLA2G6, IPLA2	calcium-independent phospholipase A2 [EC:3.1.1.4]
CDS_5759_transcript_5647	K01115 PLD1_2	phospholipase D1/2 [EC:3.1.4.4]
CDS_5764_transcript_5649	K01115 PLD1_2	phospholipase D1/2 [EC:3.1.4.4]
CDS_5692_transcript_5596	K16860 PLD3_4	phospholipase D3/4 [EC:3.1.4.4]
CDS_5693_transcript_5597	K16860 PLD3_4	phospholipase D3/4 [EC:3.1.4.4]
CDS_5695_transcript_5598	K16860 PLD3_4	phospholipase D3/4 [EC:3.1.4.4]
CDS_20913_transcript_19978	K13510 LPCAT1_2	lysophosphatidylcholine acyltransferase / lyso-PAF acetyltransferase [EC:2.3.1.23 2.3.1.67]
CDS_6357_transcript_6089	K16794 PAFAH1B1, LIS1	platelet-activating factor acetylhydrolase IB subunit alpha
CDS_6275_transcript_6038	K16795 PAFAH1B2_3	platelet-activating factor acetylhydrolase IB subunit beta/gamma [EC:3.1.1.47]
CDS_6282_transcript_6040	K16795 PAFAH1B2_3	platelet-activating factor acetylhydrolase IB subunit beta/gamma [EC:3.1.1.47]
CDS_6291_transcript_6042	K16795 PAFAH1B2_3	platelet-activating factor acetylhydrolase IB subunit beta/gamma [EC:3.1.1.47]
CDS_6297_transcript_6044	K16795 PAFAH1B2_3	platelet-activating factor acetylhydrolase IB subunit beta/gamma [EC:3.1.1.47]
CDS_6302_transcript_6045	K16795 PAFAH1B2_3	platelet-activating factor acetylhydrolase IB subunit beta/gamma [EC:3.1.1.47]
CDS_6312_transcript_6046	K16795 PAFAH1B2_3	platelet-activating factor acetylhydrolase IB subunit beta/gamma [EC:3.1.1.47]
CDS_15878_transcript_14540	K16795 PAFAH1B2_3	platelet-activating factor acetylhydrolase IB subunit beta/gamma [EC:3.1.1.47]
00600 Sphingolipid metabolism [PATH:ko00600]
CDS_4780_transcript_4766	K00654 SPT	serine palmitoyltransferase [EC:2.3.1.50]
CDS_4783_transcript_4767	K00654 SPT	serine palmitoyltransferase [EC:2.3.1.50]
CDS_4798_transcript_4774	K00654 SPT	serine palmitoyltransferase [EC:2.3.1.50]
CDS_19782_transcript_18714	K00654 SPT	serine palmitoyltransferase [EC:2.3.1.50]
CDS_13034_transcript_11873	K04708 E1.1.1.102	3-dehydrosphinganine reductase [EC:1.1.1.102]
CDS_13035_transcript_11874	K04708 E1.1.1.102	3-dehydrosphinganine reductase [EC:1.1.1.102]
CDS_5078_transcript_5027	K04710 CERS	ceramide synthetase [EC:2.3.1.24]
CDS_5080_transcript_5028	K04710 CERS	ceramide synthetase [EC:2.3.1.24]
CDS_5081_transcript_5029	K04710 CERS	ceramide synthetase [EC:2.3.1.24]
CDS_5084_transcript_5030	K04710 CERS	ceramide synthetase [EC:2.3.1.24]
CDS_5085_transcript_5031	K04710 CERS	ceramide synthetase [EC:2.3.1.24]
CDS_5088_transcript_5032	K04710 CERS	ceramide synthetase [EC:2.3.1.24]
CDS_5091_transcript_5035	K04710 CERS	ceramide synthetase [EC:2.3.1.24]
CDS_5095_transcript_5036	K04710 CERS	ceramide synthetase [EC:2.3.1.24]
CDS_6730_transcript_6397	K01441 ACER1_2, ASAH3	alkaline ceramidase [EC:3.5.1.23]
CDS_10950_transcript_9960	K04712 DEGS	sphingolipid Delta-4 desaturase [EC:1.14.-.-]
CDS_10951_transcript_9962	K04712 DEGS	sphingolipid Delta-4 desaturase [EC:1.14.-.-]
CDS_12753_transcript_11569	K12350 SMPD1, ASM	sphingomyelin phosphodiesterase [EC:3.1.4.12]
CDS_12756_transcript_11570	K12350 SMPD1, ASM	sphingomyelin phosphodiesterase [EC:3.1.4.12]
CDS_12757_transcript_11571	K12350 SMPD1, ASM	sphingomyelin phosphodiesterase [EC:3.1.4.12]
CDS_19985_transcript_18919	K12351 SMPD2	sphingomyelin phosphodiesterase 2 [EC:3.1.4.12]
CDS_19986_transcript_18920	K12351 SMPD2	sphingomyelin phosphodiesterase 2 [EC:3.1.4.12]
CDS_19988_transcript_18921	K12351 SMPD2	sphingomyelin phosphodiesterase 2 [EC:3.1.4.12]
CDS_17958_transcript_16637	K12353 SMPD4	sphingomyelin phosphodiesterase 4 [EC:3.1.4.12]
CDS_5800_transcript_5675	K04715 E2.7.1.138, CERK	ceramide kinase [EC:2.7.1.138]
CDS_5801_transcript_5676	K04715 E2.7.1.138, CERK	ceramide kinase [EC:2.7.1.138]
CDS_5802_transcript_5677	K04715 E2.7.1.138, CERK	ceramide kinase [EC:2.7.1.138]
CDS_5803_transcript_5678	K04715 E2.7.1.138, CERK	ceramide kinase [EC:2.7.1.138]
CDS_5804_transcript_5679	K04715 E2.7.1.138, CERK	ceramide kinase [EC:2.7.1.138]
CDS_5805_transcript_5680	K04715 E2.7.1.138, CERK	ceramide kinase [EC:2.7.1.138]
CDS_5806_transcript_5681	K04715 E2.7.1.138, CERK	ceramide kinase [EC:2.7.1.138]
CDS_18754_transcript_17500	K01080 PPAP2	phosphatidate phosphatase [EC:3.1.3.4]
CDS_18755_transcript_17501	K01080 PPAP2	phosphatidate phosphatase [EC:3.1.3.4]
CDS_18912_transcript_17710	K01080 PPAP2	phosphatidate phosphatase [EC:3.1.3.4]
CDS_18913_transcript_17711	K01080 PPAP2	phosphatidate phosphatase [EC:3.1.3.4]
CDS_18914_transcript_17712	K01080 PPAP2	phosphatidate phosphatase [EC:3.1.3.4]
CDS_18915_transcript_17713	K01080 PPAP2	phosphatidate phosphatase [EC:3.1.3.4]
CDS_9459_transcript_8719	K04718 SPHK	sphingosine kinase [EC:2.7.1.91]
CDS_9460_transcript_8721	K04718 SPHK	sphingosine kinase [EC:2.7.1.91]
CDS_7803_transcript_7285	K01634 SGPL1, DPL1	sphinganine-1-phosphate aldolase [EC:4.1.2.27]
CDS_7804_transcript_7286	K01634 SGPL1, DPL1	sphinganine-1-phosphate aldolase [EC:4.1.2.27]
CDS_25759_transcript_28808	K00720 UGCG	ceramide glucosyltransferase [EC:2.4.1.80]
CDS_17469_transcript_16142	K01201 GBA, srfJ	glucosylceramidase [EC:3.2.1.45]
CDS_17470_transcript_16142	K01201 GBA, srfJ	glucosylceramidase [EC:3.2.1.45]
CDS_17472_transcript_16143	K01201 GBA, srfJ	glucosylceramidase [EC:3.2.1.45]
CDS_17474_transcript_16143	K01201 GBA, srfJ	glucosylceramidase [EC:3.2.1.45]
CDS_17476_transcript_16144	K01201 GBA, srfJ	glucosylceramidase [EC:3.2.1.45]
CDS_17477_transcript_16144	K01201 GBA, srfJ	glucosylceramidase [EC:3.2.1.45]
CDS_17479_transcript_16145	K01201 GBA, srfJ	glucosylceramidase [EC:3.2.1.45]
CDS_17481_transcript_16145	K01201 GBA, srfJ	glucosylceramidase [EC:3.2.1.45]
CDS_18602_transcript_17318	K01201 GBA, srfJ	glucosylceramidase [EC:3.2.1.45]
CDS_14865_transcript_13583	K17108 GBA2	non-lysosomal glucosylceramidase [EC:3.2.1.45]
CDS_14869_transcript_13586	K17108 GBA2	non-lysosomal glucosylceramidase [EC:3.2.1.45]
CDS_14874_transcript_13588	K17108 GBA2	non-lysosomal glucosylceramidase [EC:3.2.1.45]
CDS_6856_transcript_6490	K12309 GLB1, ELNR1	beta-galactosidase [EC:3.2.1.23]
CDS_6857_transcript_6491	K12309 GLB1, ELNR1	beta-galactosidase [EC:3.2.1.23]
CDS_6858_transcript_6492	K12309 GLB1, ELNR1	beta-galactosidase [EC:3.2.1.23]
CDS_6860_transcript_6493	K12309 GLB1, ELNR1	beta-galactosidase [EC:3.2.1.23]
CDS_6861_transcript_6494	K12309 GLB1, ELNR1	beta-galactosidase [EC:3.2.1.23]
CDS_6868_transcript_6499	K12309 GLB1, ELNR1	beta-galactosidase [EC:3.2.1.23]
00590 Arachidonic acid metabolism [PATH:ko00590]
CDS_3579_transcript_3769	K01047 PLA2G, SPLA2	secretory phospholipase A2 [EC:3.1.1.4]
CDS_3580_transcript_3773	K01047 PLA2G, SPLA2	secretory phospholipase A2 [EC:3.1.1.4]
CDS_3582_transcript_3775	K01047 PLA2G, SPLA2	secretory phospholipase A2 [EC:3.1.1.4]
CDS_6710_transcript_6379	K16343 PLA2G6, IPLA2	calcium-independent phospholipase A2 [EC:3.1.1.4]
CDS_10897_transcript_9931	K16343 PLA2G6, IPLA2	calcium-independent phospholipase A2 [EC:3.1.1.4]
CDS_1705_transcript_2228	K05309 PTGES2	microsomal prostaglandin-E synthase 2 [EC:5.3.99.3]
CDS_14208_transcript_12991	K15730 PTGES3	cytosolic prostaglandin-E synthase [EC:5.3.99.3]
CDS_14209_transcript_12992	K15730 PTGES3	cytosolic prostaglandin-E synthase [EC:5.3.99.3]
CDS_14210_transcript_12993	K15730 PTGES3	cytosolic prostaglandin-E synthase [EC:5.3.99.3]
CDS_14211_transcript_12994	K15730 PTGES3	cytosolic prostaglandin-E synthase [EC:5.3.99.3]
CDS_8832_transcript_8183	K04097 HPGDS	prostaglandin-H2 D-isomerase / glutathione transferase [EC:5.3.99.2 2.5.1.18]
CDS_8833_transcript_8185	K04097 HPGDS	prostaglandin-H2 D-isomerase / glutathione transferase [EC:5.3.99.2 2.5.1.18]
CDS_8834_transcript_8186	K04097 HPGDS	prostaglandin-H2 D-isomerase / glutathione transferase [EC:5.3.99.2 2.5.1.18]
CDS_8835_transcript_8187	K04097 HPGDS	prostaglandin-H2 D-isomerase / glutathione transferase [EC:5.3.99.2 2.5.1.18]
CDS_18114_transcript_16790	K04097 HPGDS	prostaglandin-H2 D-isomerase / glutathione transferase [EC:5.3.99.2 2.5.1.18]
CDS_18115_transcript_16791	K04097 HPGDS	prostaglandin-H2 D-isomerase / glutathione transferase [EC:5.3.99.2 2.5.1.18]
CDS_18116_transcript_16792	K04097 HPGDS	prostaglandin-H2 D-isomerase / glutathione transferase [EC:5.3.99.2 2.5.1.18]
CDS_10401_transcript_9485	K01254 LTA4H	leukotriene-A4 hydrolase [EC:3.3.2.6]
CDS_335_transcript_1023	K18592 GGT1_5, CD224	gamma-glutamyltranspeptidase / glutathione hydrolase / leukotriene-C4 hydrolase [EC:2.3.2.2 3.4.19.13 3.4.19.14]
CDS_15441_transcript_14154	K18592 GGT1_5, CD224	gamma-glutamyltranspeptidase / glutathione hydrolase / leukotriene-C4 hydrolase [EC:2.3.2.2 3.4.19.13 3.4.19.14]
CDS_710_transcript_1357	K00432 gpx	glutathione peroxidase [EC:1.11.1.9]
CDS_711_transcript_1358	K00432 gpx	glutathione peroxidase [EC:1.11.1.9]
CDS_715_transcript_1359	K00432 gpx	glutathione peroxidase [EC:1.11.1.9]
CDS_719_transcript_1360	K00432 gpx	glutathione peroxidase [EC:1.11.1.9]
CDS_722_transcript_1361	K00432 gpx	glutathione peroxidase [EC:1.11.1.9]
CDS_724_transcript_1362	K00432 gpx	glutathione peroxidase [EC:1.11.1.9]
CDS_726_transcript_1363	K00432 gpx	glutathione peroxidase [EC:1.11.1.9]
CDS_729_transcript_1364	K00432 gpx	glutathione peroxidase [EC:1.11.1.9]
CDS_731_transcript_1365	K00432 gpx	glutathione peroxidase [EC:1.11.1.9]
CDS_734_transcript_1366	K00432 gpx	glutathione peroxidase [EC:1.11.1.9]
CDS_23509_transcript_23917	K00432 gpx	glutathione peroxidase [EC:1.11.1.9]
00591 Linoleic acid metabolism [PATH:ko00591]
CDS_3579_transcript_3769	K01047 PLA2G, SPLA2	secretory phospholipase A2 [EC:3.1.1.4]
CDS_3580_transcript_3773	K01047 PLA2G, SPLA2	secretory phospholipase A2 [EC:3.1.1.4]
CDS_3582_transcript_3775	K01047 PLA2G, SPLA2	secretory phospholipase A2 [EC:3.1.1.4]
CDS_6710_transcript_6379	K16343 PLA2G6, IPLA2	calcium-independent phospholipase A2 [EC:3.1.1.4]
CDS_10897_transcript_9931	K16343 PLA2G6, IPLA2	calcium-independent phospholipase A2 [EC:3.1.1.4]
00592 alpha-Linolenic acid metabolism [PATH:ko00592]
CDS_3579_transcript_3769	K01047 PLA2G, SPLA2	secretory phospholipase A2 [EC:3.1.1.4]
CDS_3580_transcript_3773	K01047 PLA2G, SPLA2	secretory phospholipase A2 [EC:3.1.1.4]
CDS_3582_transcript_3775	K01047 PLA2G, SPLA2	secretory phospholipase A2 [EC:3.1.1.4]
CDS_6710_transcript_6379	K16343 PLA2G6, IPLA2	calcium-independent phospholipase A2 [EC:3.1.1.4]
CDS_10897_transcript_9931	K16343 PLA2G6, IPLA2	calcium-independent phospholipase A2 [EC:3.1.1.4]
CDS_1286_transcript_1857	K00232 E1.3.3.6, ACOX1, ACOX3	acyl-CoA oxidase [EC:1.3.3.6]
CDS_5686_transcript_5590	K00232 E1.3.3.6, ACOX1, ACOX3	acyl-CoA oxidase [EC:1.3.3.6]
CDS_12307_transcript_11184	K00232 E1.3.3.6, ACOX1, ACOX3	acyl-CoA oxidase [EC:1.3.3.6]
01040 Biosynthesis of unsaturated fatty acids [PATH:ko01040]
CDS_3879_transcript_4053	K10251 HSD17B12, KAR, IFA38	17beta-estradiol 17-dehydrogenase / very-long-chain 3-oxoacyl-CoA reductase [EC:1.1.1.62 1.1.1.330]
CDS_3880_transcript_4055	K10251 HSD17B12, KAR, IFA38	17beta-estradiol 17-dehydrogenase / very-long-chain 3-oxoacyl-CoA reductase [EC:1.1.1.62 1.1.1.330]
CDS_7758_transcript_7260	K10703 PHS1, PAS2	very-long-chain (3R)-3-hydroxyacyl-CoA dehydratase [EC:4.2.1.134]
CDS_26090_transcript_29701	K10703 PHS1, PAS2	very-long-chain (3R)-3-hydroxyacyl-CoA dehydratase [EC:4.2.1.134]
CDS_3194_transcript_3460	K10258 TER, TSC13, CER10	very-long-chain enoyl-CoA reductase [EC:1.3.1.93]
CDS_3195_transcript_3461	K10258 TER, TSC13, CER10	very-long-chain enoyl-CoA reductase [EC:1.3.1.93]
CDS_6030_transcript_5887	K00507 SCD, desC	stearoyl-CoA desaturase (Delta-9 desaturase) [EC:1.14.19.1]
CDS_16141_transcript_14799	K00507 SCD, desC	stearoyl-CoA desaturase (Delta-9 desaturase) [EC:1.14.19.1]
CDS_17665_transcript_16333	K00507 SCD, desC	stearoyl-CoA desaturase (Delta-9 desaturase) [EC:1.14.19.1]
CDS_17666_transcript_16334	K00507 SCD, desC	stearoyl-CoA desaturase (Delta-9 desaturase) [EC:1.14.19.1]
CDS_17667_transcript_16335	K00507 SCD, desC	stearoyl-CoA desaturase (Delta-9 desaturase) [EC:1.14.19.1]
CDS_22204_transcript_21789	K00507 SCD, desC	stearoyl-CoA desaturase (Delta-9 desaturase) [EC:1.14.19.1]
CDS_24314_transcript_25518	K00507 SCD, desC	stearoyl-CoA desaturase (Delta-9 desaturase) [EC:1.14.19.1]
CDS_1286_transcript_1857	K00232 E1.3.3.6, ACOX1, ACOX3	acyl-CoA oxidase [EC:1.3.3.6]
CDS_5686_transcript_5590	K00232 E1.3.3.6, ACOX1, ACOX3	acyl-CoA oxidase [EC:1.3.3.6]
CDS_12307_transcript_11184	K00232 E1.3.3.6, ACOX1, ACOX3	acyl-CoA oxidase [EC:1.3.3.6]
[truncated: 8,954 more rows]
[truncated: 1 more columns]
